# Supplementary material for: Association between Yili goose sperm motility and expression profiles of mRNA and miRNA in testis
Source: BMC Genomics. 2023 Oct 24;24:640. doi: 10.1186/s12864-023-09727-1 (PMC10599010; doi:10.1186/s12864-023-09727-1)
Supplement: Supplementary file 6 — Additional file 6: Supplementary Table S5. Know miRNA. [file 12864_2023_9727_MOESM6_ESM.xls]

## Sheet: know miRNA
Supplementary Table S5 know miRNA
miRNA	HFR_1	HFR_2	HFR_3	HFR_4	HFR_5	LFR_1	LFR_2	LFR_3	LFR_4	LFR_5
aae-miR-124	6	2	3	3	7	5	3	2	1	4
aae-miR-92a-3p	65	50	24	62	42	37	46	42	49	99
abu-let-7f	7	15	6	7	7	4	10	6	8	6
abu-miR-146	3	1	1	2	2	8	0	1	2	1
abu-miR-181b	0	0	0	0	0	0	0	0	0	1
abu-miR-202	12	15	11	15	15	16	11	7	12	15
abu-miR-24c	1	0	0	0	0	0	0	0	1	0
abu-miR-27d-3p	19	13	11	7	6	11	11	15	10	17
abu-miR-29d	47	45	30	47	25	41	33	23	52	66
aca-let-7d-3p	8	13	16	14	6	12	10	14	14	16
aca-let-7e-3p	25	34	37	31	29	25	30	41	23	26
aca-let-7f-1-3p	24	34	37	31	29	25	30	41	23	26
aca-miR-101-2-5p	3	0	0	1	1	1	0	1	0	0
aca-miR-103-5p	0	0	0	0	1	0	0	0	3	1
aca-miR-107-5p	0	0	0	2	0	0	0	2	0	0
aca-miR-10c-3p	0	0	0	1	0	1	1	0	0	2
aca-miR-10c-5p	0	1	1	0	1	5	2	1	0	0
aca-miR-129a-3p	4	6	4	4	1	10	8	13	3	12
aca-miR-129b-5p	177	130	102	92	47	146	126	81	63	239
aca-miR-1306	5	12	7	10	6	13	5	11	12	13
aca-miR-130a-2-5p	1	3	0	3	0	1	0	0	0	0
aca-miR-130b-3p	521	982	763	529	548	690	452	770	351	955
aca-miR-132-3p	30	23	11	17	19	31	16	27	10	41
aca-miR-132-5p	863	1534	618	757	1140	1268	726	824	597	1114
aca-miR-1329-5p	194	284	262	218	209	191	358	342	287	318
aca-miR-142-3p	44	45	28	56	30	47	41	42	23	19
aca-miR-144-5p	0	0	0	0	0	2	0	1	0	0
aca-miR-147	56	52	39	37	20	65	31	30	37	94
aca-miR-153-5p	4	4	1	2	0	1	1	1	0	0
aca-miR-15b-3p	0	0	0	0	1	0	0	0	0	0
aca-miR-182-3p	0	0	0	0	0	0	0	0	1	0
aca-miR-193-3p	1	0	2	0	0	1	1	0	1	1
aca-miR-193-5p	15	14	7	2	5	5	3	17	18	11
aca-miR-199a-5p	4727	5754	7019	6121	4667	6809	4163	6235	3372	5502
aca-miR-199b-5p	1	2	3	1	2	1	3	1	1	0
aca-miR-19a-3p	74	61	46	74	49	57	54	20	48	35
aca-miR-19b	433	526	317	452	317	387	357	228	306	322
aca-miR-1b-5p	2	3	0	0	0	3	0	0	0	0
aca-miR-200a-5p	50	29	24	33	54	72	22	63	27	79
aca-miR-200b-5p	5	5	3	7	11	9	5	16	7	25
aca-miR-20b-5p	971	1261	795	862	783	805	764	906	794	866
aca-miR-210-3p	88	84	60	78	66	68	58	81	90	131
aca-miR-212-5p	21	19	18	27	13	49	33	33	18	27
aca-miR-21-3p	14	26	20	26	29	20	12	27	14	31
aca-miR-215-3p	0	1	1	0	1	2	0	2	1	2
aca-miR-219-1-3p	8	22	10	12	18	34	15	12	23	25
aca-miR-222a-5p	471	392	365	532	393	408	386	396	442	477
aca-miR-222b-3p	1	0	2	0	0	0	1	0	1	0
aca-miR-24-1-5p	1	0	0	0	0	0	0	0	0	0
aca-miR-26-5p	73816	89988	103787	83154	84328	110580	68949	111823	77325	98293
aca-miR-2970-3p	0	0	1	1	0	0	0	1	0	1
aca-miR-301b-3p	0	0	0	0	0	0	1	0	0	1
aca-miR-338-3p	17	32	36	28	25	42	23	18	7	21
aca-miR-34b-5p	24	34	59	57	23	40	28	30	60	31
aca-miR-383-5p	2	0	3	4	11	8	1	6	7	6
aca-miR-425-3p	0	0	1	0	0	0	0	1	0	0
aca-miR-425-5p	1264	1115	1403	1151	928	1267	1154	2484	1233	1294
aca-miR-460a-3p	0	0	0	0	1	0	1	0	0	0
aca-miR-460b-3p	0	0	8	9	2	0	7	7	1	0
aca-miR-9-1-3p	36	32	22	38	40	30	40	28	28	45
aca-miR-9-5p	9824	11477	7979	9803	8314	8158	7500	10793	11275	10556
aca-miR-99b-5p	451	1045	504	793	855	1125	363	1134	755	816
aga-let-7	0	1	0	0	0	0	0	2	0	0
aga-miR-184	7	517	3	11	2	11	2	4	3	7
aga-miR-92a	65	50	24	62	42	37	46	42	49	99
aga-miR-92b	11	7	2	9	7	3	4	12	5	11
ame-miR-125-5p	106	127	153	155	108	132	116	174	99	161
ame-miR-31a-5p	0	0	0	0	0	0	0	0	0	2
ame-miR-92a-3p	65	50	24	62	42	37	46	42	49	99
ame-miR-92c-3p	0	0	0	0	1	0	0	0	0	1
ami-let-7a-4-3p	7	19	13	11	26	14	10	10	14	13
ami-miR-125b-2-3p	619	742	832	760	646	785	487	1070	692	838
ami-miR-1306-5p	1	0	2	0	0	1	0	0	1	1
ami-miR-1397-5p	0	2	0	0	0	1	0	0	0	0
ami-miR-1416-5p	0	0	0	0	0	0	0	1	0	0
ami-miR-1662-5p	19	35	8	15	24	34	36	18	27	30
ami-miR-1b-5p	2	3	0	0	0	3	0	0	0	0
ami-miR-203-3p	981	1184	433	864	487	916	833	376	351	1533
ami-miR-212-5p	21	19	18	27	13	49	33	33	18	27
ami-miR-215-3p	0	0	0	0	0	0	0	0	0	1
ami-miR-216b-5p	0	0	0	0	0	0	0	1	0	0
ami-miR-2970-3p	38	25	40	12	19	36	25	63	19	29
ami-miR-2970-5p	49	24	54	35	28	35	29	67	43	73
ami-miR-29a-2-5p	1	8	0	5	6	2	1	2	5	2
ami-miR-29b-5p	4	4	0	1	4	8	2	2	3	2
ami-miR-30c-3p	0	0	0	0	0	1	0	1	0	0
ami-miR-30d-3p	63	58	44	53	44	53	33	48	39	68
ami-miR-338-5p	1	4	3	4	0	0	2	1	2	1
ami-miR-34b-3p	0	0	0	0	0	1	0	0	0	0
ami-miR-383-5p	2	0	3	4	11	8	1	6	7	6
ami-miR-456-3p	79	99	48	65	73	47	81	123	93	100
ami-miR-497-5p	0	1	0	0	0	0	0	0	0	0
ami-miR-551-3p	0	1	0	0	0	0	0	1	0	0
ami-miR-92b-3p	1	0	0	3	3	0	1	3	1	0
api-miR-184b	1	0	0	0	0	0	0	0	0	0
apl-miR-11588-3p	0	1	0	0	0	0	0	0	0	3
apl-miR-11590-5p	4	4	1	1	4	0	5	5	3	3
asu-miR-7-5p	4	4	8	7	1	0	4	8	1	1
bbe-miR-29b-3p	94	100	93	91	71	82	66	85	97	125
bbe-miR-92c-3p	6	4	3	5	5	3	5	7	6	4
bfl-let-7b	16435	20752	22045	18124	16772	18509	15213	22609	19129	22304
bfl-miR-125b	4750	6322	7182	6758	5559	7090	5451	8571	4888	7797
bfl-miR-133	126	229	196	84	102	165	121	164	74	207
bfl-miR-200a	0	0	0	0	0	2	0	0	0	1
bfl-miR-200b	0	1	1	0	3	5	0	1	1	4
bfl-miR-200c	0	0	0	0	1	1	0	0	0	0
bfl-miR-29b-3p	93	100	93	91	69	81	66	85	97	124
bfl-miR-375	39	67	30	16	27	82	21	24	37	64
bfl-miR-92b-3p	0	0	0	0	1	0	0	0	0	1
bfl-miR-92c	7	4	3	5	5	3	5	8	6	4
bma-miR-92	4	9	3	7	6	3	17	10	6	10
bma-miR-9-5p	116	93	58	75	82	70	76	76	99	101
bmo-miR-1b-5p	17	26	31	27	16	15	17	50	11	30
bmo-miR-210	6	2	0	1	4	3	1	5	2	1
bta-let-7e	8	26	13	6	6	11	11	15	4	6
bta-miR-107	308	349	218	303	276	241	243	251	335	349
bta-miR-126-3p	13654	18409	15215	13523	13380	16400	12615	14276	11928	15855
bta-miR-133c	2	3	1	1	0	4	4	1	1	3
bta-miR-1388-5p	0	0	0	0	0	0	0	0	0	1
bta-miR-142-3p	15	13	10	18	6	12	9	8	7	3
bta-miR-148c	1	0	0	0	0	1	0	0	0	0
bta-miR-148d	1571	1469	1132	1496	1120	1544	1054	1059	2029	1807
bta-miR-193a	0	0	2	0	0	1	1	0	0	0
bta-miR-194b	48	19	27	29	38	18	53	70	35	46
bta-miR-194b-3p	26	6	18	16	17	12	24	42	17	24
bta-miR-199a-5p	4727	5754	7019	6121	4667	6809	4163	6235	3372	5502
bta-miR-200b	243	155	146	273	179	374	139	280	89	536
bta-miR-20b	0	1	0	1	0	0	0	1	0	1
bta-miR-219-3p	0	0	0	0	1	0	0	0	0	0
bta-miR-221	959	942	1019	880	796	1079	814	1365	987	1275
bta-miR-22-3p	7358	8471	7130	7912	7801	7692	6036	7637	6669	8910
bta-miR-2424	2	3	0	3	0	1	1	1	0	0
bta-miR-2478	51	75	62	63	47	61	52	75	99	61
bta-miR-26c	73795	89955	103758	83129	84307	110549	68926	111788	77296	98268
bta-miR-27a-3p	610	633	824	538	559	802	509	689	519	781
bta-miR-2889	7	13	2	2	0	4	5	5	0	3
bta-miR-2898	91	79	73	97	58	70	71	74	112	92
bta-miR-29d-3p	0	0	0	0	3	0	2	0	0	0
bta-miR-29d-5p	0	1	0	0	0	1	0	1	0	0
bta-miR-30f	2	7	0	1	3	2	2	1	0	0
bta-miR-32	0	0	0	0	0	0	0	0	0	1
bta-miR-34c	181	410	87	126	374	1349	171	79	42	1577
bta-miR-3596	2270	3430	2513	2509	1998	2510	1611	3021	2069	2450
bta-miR-3600	7358	8471	7130	7912	7801	7692	6036	7637	6669	8910
bta-miR-3604	2447	3352	4066	2640	2807	3939	2269	4033	2179	3877
bta-miR-363	169	194	166	128	146	171	215	296	214	205
bta-miR-378c	2	0	1	4	0	0	1	4	2	0
bta-miR-425-5p	4	7	1	0	1	2	1	5	2	4
bta-miR-455-5p	8	5	1	6	4	6	5	8	1	4
bta-miR-9-3p	28	20	19	28	35	26	28	23	20	39
bta-miR-99a-3p	25	29	26	27	14	23	7	20	19	14
bta-miR-99a-5p	30577	38872	46861	42356	34373	41874	29372	58252	32923	53906
ccr-miR-124a	55	143	50	71	45	33	47	93	108	53
ccr-miR-132b	159	176	64	113	121	173	82	97	87	197
ccr-miR-187	171	397	262	216	229	277	175	468	320	330
ccr-miR-200a	1751	1436	864	2217	1468	2633	964	1437	741	3563
ccr-miR-210	88	84	60	78	66	68	58	81	90	131
ccr-miR-221	959	942	1019	880	796	1079	814	1365	987	1275
ccr-miR-27d	1141	1050	1111	912	833	1202	1101	1342	1049	1693
ccr-miR-454b	59	105	98	70	52	60	53	53	38	82
ccr-miR-457b	0	1	0	0	0	1	1	1	0	0
ccr-miR-489	18	4	3	22	3	2	2	9	3	14
cel-let-7-5p	19484	24554	26427	21005	19585	21294	18083	26401	22594	25717
cel-miR-1-3p	342	473	418	353	210	354	320	402	210	408
cel-miR-72-5p	292	424	347	211	282	388	254	467	114	535
cfa-let-7d	2	17	1	1	1	36	1	64	3	2
cfa-miR-101	17557	17362	12466	17701	13799	15888	10677	8444	12523	17839
cfa-miR-106a	2	3	0	2	1	2	2	0	2	0
cfa-miR-107	202	230	142	208	177	162	174	172	222	266
cfa-miR-1306	1	0	2	0	0	1	0	0	1	1
cfa-miR-137	2	0	2	3	0	1	0	2	1	2
cfa-miR-138b	0	4	2	2	1	5	1	0	0	0
cfa-miR-140	6071	6863	6204	6598	5524	4577	3903	6519	5054	6503
cfa-miR-142	118	151	119	148	82	127	150	205	81	107
cfa-miR-15b	11	7	1	4	4	6	17	5	3	13
cfa-miR-181a	4411	5704	5719	6362	4695	6386	3713	7110	4708	6002
cfa-miR-181b	611	898	852	953	727	928	528	1112	690	742
cfa-miR-19b	363	449	271	404	273	340	304	200	276	293
cfa-miR-23a	67	92	47	45	55	92	46	49	32	100
cfa-miR-23b	53	45	28	33	33	69	27	30	24	81
cfa-miR-450b	0	0	0	0	0	0	0	1	0	0
cfa-miR-486	0	3	0	0	0	2	2	4	1	0
cgr-let-7i	10	8	2	10	7	6	7	5	6	6
cgr-miR-122	397	1481	224	203	528	1466	288	17333	236	510
cgr-miR-125a-3p	0	0	1	0	0	0	0	0	0	0
cgr-miR-1260	73	96	51	105	51	87	53	105	149	88
cgr-miR-1285	0	0	0	0	0	0	0	0	0	1
cgr-miR-138	161	169	122	175	121	137	72	122	134	151
cgr-miR-142-3p	44	45	28	56	30	47	41	42	23	19
cgr-miR-147	56	52	39	37	20	65	31	30	37	94
cgr-miR-149-5p	1	1	0	0	0	0	0	0	0	0
cgr-miR-15b-3p	0	2	0	0	0	0	0	0	0	0
cgr-miR-181b-3p	3	10	13	19	11	9	13	7	3	17
cgr-miR-183	143	147	60	122	57	70	61	137	92	187
cgr-miR-188	1	0	0	0	0	0	0	0	0	0
cgr-miR-199a-5p	0	0	1	0	0	2	0	0	0	0
cgr-miR-205	53	194	49	55	28	75	60	60	94	126
cgr-miR-214-3p	315	418	431	391	282	654	276	522	226	430
cgr-miR-24-5p	1	1	1	1	0	0	1	3	0	0
cgr-miR-296	0	1	0	0	0	0	0	0	0	0
chi-let-7d-3p	2	17	1	1	1	36	1	64	3	2
chi-miR-103-5p	0	0	0	0	1	0	0	0	0	1
chi-miR-106b-3p	0	2	0	0	0	2	0	1	0	0
chi-miR-125b-5p	4492	6007	6771	6430	5317	6775	5205	8196	4675	7478
chi-miR-137	5	13	4	9	4	4	3	4	11	5
chi-miR-144-5p	0	0	0	0	0	2	0	1	0	0
chi-miR-147-3p	56	52	39	37	20	65	31	30	37	94
chi-miR-16a-3p	3	12	4	0	3	7	3	3	3	7
chi-miR-182	283	242	102	195	94	115	104	223	140	295
chi-miR-18b-5p	38	45	28	35	22	33	24	23	24	40
chi-miR-204-3p	0	1	0	0	1	0	0	1	0	2
chi-miR-221-5p	206	232	220	221	207	192	167	159	175	186
chi-miR-22-3p	7358	8471	7130	7912	7801	7692	6036	7637	6669	8910
chi-miR-24-5p	3	4	12	14	8	11	11	7	8	11
chi-miR-29a-5p	12	10	6	14	12	16	5	3	9	13
chi-miR-29c-3p	1	0	0	0	0	0	0	0	0	0
chi-miR-30e-3p	1344	1755	1400	1254	1333	1242	1130	1560	1469	1653
chi-miR-451-5p	1230	3450	1807	1291	345	977	984	3240	773	905
chi-miR-7-3p	9	13	7	7	7	4	2	4	4	3
chi-miR-873-5p	0	0	0	0	0	0	0	0	0	1
chi-miR-96	99	63	15	46	21	29	37	28	27	85
cin-let-7c	0	0	0	0	0	0	0	1	0	0
cin-miR-101	1	0	0	0	0	0	1	1	0	0
cin-miR-126-3p	1	5	4	3	1	4	1	3	2	2
cin-miR-1-3p	26	29	32	28	16	16	17	51	11	37
cin-miR-199-3p	7	11	15	7	3	11	4	15	7	11
cin-miR-92a-3p	0	1	0	0	0	0	1	0	0	1
cin-miR-92b-3p	83	64	29	70	49	53	54	63	56	124
cin-miR-92c-3p	0	1	0	0	0	0	0	0	0	2
cja-miR-3065	13	27	22	16	8	42	20	11	23	22
cja-miR-335-3p	0	0	0	0	1	0	0	0	0	0
cja-miR-371b-3p	0	0	0	0	2	0	0	0	0	0
cja-miR-499b	1	2	1	1	1	4	0	2	1	2
cja-miR-95	0	0	0	1	0	0	0	0	0	0
cja-miR-9942	2	0	4	6	1	3	0	2	4	2
cja-miR-9984	0	0	0	0	0	1	0	0	0	0
cli-miR-10c-3p	26	32	37	25	24	27	42	25	13	37
cli-miR-10c-5p	0	0	3	0	0	2	0	0	0	1
cli-miR-1329-3p	8	0	0	3	2	3	1	1	4	1
cli-miR-1416-3p	2	5	2	2	1	0	0	9	0	2
cli-miR-142-3p	44	45	28	56	30	47	41	42	23	19
cli-miR-1451-3p	134	116	81	100	108	96	98	95	156	121
cli-miR-1451-5p	0	1	1	0	0	0	0	0	0	1
cli-miR-1467-5p	1	6	3	3	1	4	4	2	5	3
cli-miR-146b-3p	151	148	183	190	148	235	149	244	116	187
cli-miR-146b-5p	184	128	119	207	111	203	87	172	93	164
cli-miR-146c-3p	92	67	83	109	81	92	76	103	102	110
cli-miR-148b-3p	25	24	26	34	15	42	36	36	42	32
cli-miR-1552-3p	16	11	9	18	9	7	7	6	12	13
cli-miR-18b-3p	3	3	1	1	1	1	1	2	3	1
cli-miR-21-3p	14	24	20	26	29	19	11	26	13	29
cli-miR-223-5p	1	0	0	1	0	1	2	2	2	2
cli-miR-23b-3p	569	691	525	442	565	945	380	567	441	764
cli-miR-302a-3p	3	0	2	1	7	0	0	3	3	1
cli-miR-302b-3p	40	18	34	25	41	17	32	44	36	54
cli-miR-30c-3p	1	1	0	3	2	1	1	1	3	2
cli-miR-33-2-3p	6	2	3	4	1	2	3	2	1	3
cli-miR-363-5p	578	929	618	552	524	381	527	620	708	662
cli-miR-425-3p	168	139	152	135	101	148	99	193	142	181
cli-miR-449a-5p	0	1	1	1	0	0	0	0	1	1
cli-miR-460b-5p	12	14	85	107	37	25	66	83	17	15
cli-miR-9623-3p	0	2	0	1	0	0	1	0	1	0
cpi-let-7a-4-3p	7	19	13	11	26	14	10	10	14	13
cpi-miR-106b-5p	0	0	1	0	0	0	0	0	0	0
cpi-miR-10a-3p	58	103	86	65	83	108	74	106	47	102
cpi-miR-10c-3p	0	0	0	1	0	0	1	0	0	2
cpi-miR-10c-5p	0	1	1	0	1	5	2	1	0	0
cpi-miR-129-3p	4	6	4	4	1	10	8	13	3	12
cpi-miR-1329-5p	0	0	0	0	0	0	0	2	0	0
cpi-miR-135-5p	214	177	378	124	236	697	208	137	200	380
cpi-miR-1388-3p	45	45	27	37	24	46	31	84	24	38
cpi-miR-1388-5p	407	462	340	381	318	383	315	585	264	347
cpi-miR-144-5p	45	103	85	57	32	63	31	64	37	45
cpi-miR-146a-3p	21	20	16	18	16	11	22	45	22	17
cpi-miR-146a-5p	4	7	13	5	5	4	7	11	4	11
cpi-miR-15a-5p	38	34	31	48	39	37	33	21	17	32
cpi-miR-15c-3p	1	2	0	0	0	0	0	0	0	0
cpi-miR-15c-5p	73	71	50	66	46	50	59	39	64	76
cpi-miR-17-3p	26	36	28	28	30	25	21	12	23	40
cpi-miR-17-5p	865	1114	698	793	675	814	685	731	760	816
cpi-miR-18b-3p	27	24	8	9	6	10	7	20	10	22
cpi-miR-194-3p	0	2	0	0	1	0	0	0	0	0
cpi-miR-199-5p	4727	5754	7019	6121	4667	6809	4163	6235	3372	5502
cpi-miR-20b-3p	3	3	0	5	5	2	2	5	2	8
cpi-miR-214-5p	105	118	124	79	94	139	86	142	79	164
cpi-miR-218-3p	1	0	2	0	0	0	0	0	0	0
cpi-miR-219-3p	8	22	10	12	18	34	15	12	23	25
cpi-miR-30a-5p	22210	23767	19551	24575	19246	25177	14139	18210	16918	26769
cpi-miR-34c-3p	0	6	0	2	2	14	0	0	1	9
cpi-miR-363-3p	3791	5042	3633	3447	3870	3552	3810	5059	4432	4997
cpi-miR-449d-5p	325	362	330	385	360	289	400	468	349	323
cpi-miR-451-5p	20	27	24	29	0	7	23	60	23	17
cpi-miR-551-3p	0	1	0	0	0	0	0	1	0	0
cpi-miR-92a-2-5p	13	25	19	13	10	5	12	24	16	19
cpi-miR-99b-5p	451	1045	504	793	855	1125	363	1134	755	816
cpo-miR-302a-3p	0	0	0	0	1	0	0	0	0	0
cpo-miR-302c-5p	1	0	0	0	0	0	0	0	0	0
cpo-miR-302d-3p	0	0	0	0	1	0	1	0	0	1
cpo-miR-328-3p	0	0	0	0	0	1	0	0	0	0
cpo-miR-450b-5p	0	0	0	0	0	0	0	1	0	0
cqu-miR-92	65	50	24	62	42	37	46	42	49	99
crm-miR-1-3p	342	473	418	353	210	354	320	402	210	408
csa-miR-92a	0	1	0	0	0	0	1	0	0	1
cte-miR-184b	0	1	0	0	0	0	0	0	0	0
cte-miR-31	292	429	349	211	282	389	256	467	114	535
cte-miR-7	10	9	11	6	4	9	3	2	6	9
dma-miR-10a	6570	9017	8826	6577	6594	9712	6821	10016	3965	8412
dma-miR-296	0	1	0	0	0	0	0	0	0	0
dme-let-7-5p	3192	4051	4078	3274	3275	3413	3063	4438	3775	4828
dme-miR-100-5p	0	0	1	0	2	1	0	6	4	1
dme-miR-10-5p	7402	10599	10550	8241	8590	12141	8156	11829	4564	10156
dme-miR-124-3p	6	2	3	3	7	5	3	2	1	4
dme-miR-133-3p	127	229	197	85	102	165	121	164	74	207
dme-miR-1-3p	17	26	31	27	16	15	17	50	11	30
dme-miR-184-3p	7	517	3	11	2	11	2	4	3	7
dme-miR-210-3p	6	2	0	1	4	3	1	5	2	1
dme-miR-7-5p	5709	11633	9462	8070	6206	5487	5851	6871	4759	6018
dme-miR-92a-3p	0	5	0	2	0	0	0	0	0	0
dme-miR-9a-5p	9823	11470	7976	9799	8314	8156	7498	10794	11270	10552
dno-miR-1301-5p	2	0	0	0	0	0	0	0	0	0
dno-miR-138-3p	3	1	3	0	2	3	1	4	1	3
dno-miR-147-5p	0	0	0	1	0	0	0	0	0	0
dno-miR-153a-3p	0	0	0	1	0	0	1	0	0	0
dno-miR-16b-3p	0	0	0	0	0	1	0	0	0	0
dno-miR-192-5p	2	0	6	7	1	0	1	11	8	1
dno-miR-24b-3p	763	752	805	666	574	969	517	971	706	1149
dno-miR-302b-5p	0	0	0	0	0	0	1	0	0	0
dno-miR-30c-2-3p	0	0	0	0	0	0	0	0	1	0
dno-miR-342-5p	0	1	0	0	0	0	0	0	0	0
dps-miR-10	7402	10599	10550	8241	8590	12141	8156	11829	4564	10156
dps-miR-210a	6	2	0	1	4	3	1	5	2	1
dpu-miR-92	0	0	0	0	1	0	0	0	0	1
dqu-miR-100-5p	17337	40191	20869	32505	32516	52049	16439	52560	28603	28609
dqu-miR-184-3p	7	517	3	11	2	11	2	4	3	7
dqu-miR-1b-5p	17	26	31	27	16	15	17	50	11	30
dre-let-7d-5p	1	0	0	0	1	1	0	1	0	0
dre-let-7g	10	8	18	13	14	20	12	10	10	17
dre-let-7j	1	0	1	0	1	0	0	0	0	0
dre-miR-101b	9	9	3	6	6	8	6	3	4	4
dre-miR-107a-5p	0	0	0	3	0	0	0	0	0	0
dre-miR-107b	15	15	13	23	10	21	18	13	29	33
dre-miR-10c-3p	1	2	2	0	2	0	1	2	0	4
dre-miR-10d-5p	0	0	1	0	1	1	0	3	0	0
dre-miR-125b-1-3p	2	0	0	0	0	0	0	0	0	0
dre-miR-125c-5p	3	1	2	5	2	1	3	6	2	0
dre-miR-126a-3p	3782	5443	4290	3761	3659	4824	3492	3599	3105	4863
dre-miR-126b-3p	0	0	1	1	1	0	2	1	1	1
dre-miR-130b	0	3	1	0	0	1	2	0	0	1
dre-miR-132-5p	0	0	0	0	1	1	0	0	0	0
dre-miR-133a-2-5p	2	3	1	1	0	4	4	1	1	3
dre-miR-137-3p	5	13	4	9	4	4	3	4	11	5
dre-miR-1388-5p	0	0	0	0	0	0	0	0	0	1
dre-miR-141-3p	758	570	338	898	475	1083	382	528	331	1669
dre-miR-144-5p	44	102	82	58	32	63	31	63	37	45
dre-miR-145-5p	7972	10797	10847	9543	8623	9583	7441	7616	5037	8827
dre-miR-146a	3	4	2	2	2	8	0	1	2	2
dre-miR-148	70	81	48	76	47	74	47	52	74	79
dre-miR-152	1	0	0	0	0	1	1	0	1	0
dre-miR-153c-3p	0	0	0	0	0	0	0	0	0	1
dre-miR-153c-5p	4	4	1	2	0	1	1	1	0	0
dre-miR-15b-5p	125	167	91	112	98	96	110	112	129	142
dre-miR-16b	47	43	31	36	47	45	32	50	50	56
dre-miR-17a-5p	872	1119	702	796	676	819	689	736	762	820
dre-miR-181a-2-3p	68	65	48	66	48	64	39	98	73	74
dre-miR-181c-5p	6	10	10	11	7	8	6	5	3	2
dre-miR-182-5p	284	242	102	195	94	115	104	223	140	295
dre-miR-192	18	5	11	13	4	6	12	28	16	8
dre-miR-194a	51	20	29	33	41	21	56	78	37	48
dre-miR-199-3-3p	0	0	1	0	0	2	1	2	1	0
dre-miR-19a-5p	1	0	0	0	0	1	0	0	0	0
dre-miR-19c-3p	9	7	0	9	3	5	1	1	8	9
dre-miR-19d-3p	1	1	0	0	0	0	1	0	0	1
dre-miR-200c-3p	112	74	66	141	77	193	71	154	43	310
dre-miR-202-5p	7	6	3	9	6	4	1	2	6	5
dre-miR-203a-5p	1	2	1	1	3	3	2	5	0	2
dre-miR-203b-3p	2	0	2	2	0	0	4	0	1	0
dre-miR-20b-5p	0	1	0	1	0	0	0	1	0	1
dre-miR-21	4	7	5	2	4	4	3	8	8	3
dre-miR-210-3p	88	84	60	78	66	68	58	81	90	131
dre-miR-210-5p	105	121	91	90	92	87	71	143	88	136
dre-miR-217	3	11	8	5	4	4	7	14	0	12
dre-miR-2188-5p	98	164	98	120	78	77	61	117	45	82
dre-miR-218b	184	132	116	272	91	198	114	98	72	265
dre-miR-222a-5p	0	0	0	0	0	0	0	0	1	0
dre-miR-222b	0	0	0	0	0	0	1	0	0	0
dre-miR-22a-3p	2	4	5	3	7	2	4	4	8	4
dre-miR-22b-3p	1	2	2	2	1	1	1	1	1	2
dre-miR-24b-3p	762	752	803	665	580	969	514	967	706	1144
dre-miR-26b	341	405	365	323	293	447	234	306	250	508
dre-miR-27c-3p	5	6	5	5	4	7	5	3	5	4
dre-miR-27d	1141	1050	1111	912	833	1202	1101	1342	1049	1693
dre-miR-27e	21	16	19	11	9	21	17	25	15	21
dre-miR-29b	152	174	134	127	110	131	96	112	145	174
dre-miR-301a	3	2	3	2	6	4	3	4	2	1
dre-miR-30a-5p	0	3	4	1	1	1	2	2	1	4
dre-miR-30c-5p	5340	6254	6411	5660	5262	5370	4791	6958	4883	5731
dre-miR-31	1	1	0	0	0	0	1	0	0	1
dre-miR-375	36	62	24	15	23	81	20	20	34	61
dre-miR-454b	59	105	98	70	52	60	53	53	38	82
dre-miR-455-2-5p	18	12	10	7	16	10	3	15	12	16
dre-miR-455-3p	110	74	110	95	106	79	61	115	65	113
dre-miR-455-5p	958	928	1011	1109	917	702	752	1171	884	1011
dre-miR-456	79	98	48	62	72	47	81	123	92	99
dre-miR-458-3p	209	333	139	148	142	148	166	177	168	313
dre-miR-460-3p	0	0	0	0	1	0	1	0	0	0
dre-miR-460-5p	0	1	0	0	2	0	0	2	4	1
dre-miR-7b	0	1	0	1	21	0	0	0	0	0
dre-miR-92b-3p	97	103	49	137	111	124	104	99	66	133
dre-miR-9-3p	32	32	20	38	37	29	39	26	24	41
dre-miR-9-4-3p	87	21	18	41	43	23	41	31	29	70
dvi-miR-100-5p	0	0	1	0	2	1	0	6	4	1
dvi-miR-125-5p	4512	6024	6787	6441	5327	6785	5208	8213	4684	7487
eca-miR-302d	22	10	23	9	20	11	25	12	20	38
efu-let-7c	3165	3929	4383	4296	2998	3744	2557	5327	3286	4622
efu-let-7f	24413	31015	28707	27832	24433	26107	24360	34517	31751	31616
efu-miR-101	33329	33811	24545	33842	26775	30252	20527	16122	23417	33265
efu-miR-106	0	2	0	0	0	2	0	1	0	0
efu-miR-124	6	2	3	3	9	6	3	2	3	6
efu-miR-130	47	66	48	53	49	29	49	33	36	50
efu-miR-143	849182	746350	641314	643386	658338	965332	473835	627473	608378	878085
efu-miR-151	0	3	0	0	0	0	0	0	1	0
efu-miR-152	1	0	0	0	0	1	0	0	0	0
efu-miR-153	4	15	4	7	7	2	3	3	0	6
efu-miR-17	26	38	28	28	30	25	22	12	23	40
efu-miR-192	10	2	12	14	4	1	4	32	17	6
efu-miR-218a	3515	3969	3018	6391	2324	4193	2647	2827	1826	5255
efu-miR-218b	3515	3969	3016	6389	2324	4192	2647	2819	1828	5255
efu-miR-22	7358	8471	7130	7912	7801	7692	6036	7637	6669	8910
efu-miR-221	211	238	222	224	210	194	173	162	180	186
efu-miR-23a	1520	1939	1598	1504	1633	2733	917	1658	883	2008
efu-miR-23b	561	679	522	435	560	934	376	559	436	763
efu-miR-26a	73795	89955	103758	83129	84307	110549	68926	111788	77297	98268
efu-miR-26b	0	0	1	1	3	3	0	2	1	0
efu-miR-26c	73799	89956	103754	83129	84311	110549	68925	111793	77296	98271
efu-miR-27b	15912	16832	19390	13760	12899	18144	11897	19249	15215	20982
efu-miR-29c	196	228	199	211	175	229	148	121	186	232
efu-miR-383	2	0	3	4	11	8	1	6	7	6
efu-miR-490	8	8	11	36	6	10	2	18	8	6
efu-miR-499	1	2	1	1	1	4	0	2	1	2
efu-miR-9230c	0	0	0	0	0	0	1	0	0	0
efu-miR-9277	0	0	0	0	2	0	0	1	4	1
efu-miR-9341	1	0	0	1	0	0	1	0	0	3
efu-miR-99a	30577	38872	46861	42356	34373	41874	29372	58252	32923	53906
egr-miR-9-5p	37	22	18	19	19	19	25	23	22	51
fru-miR-137	6	6	11	9	11	5	9	7	14	12
fru-miR-138	162	169	123	175	121	137	72	122	134	151
fru-miR-212	6	11	3	8	6	13	7	4	3	13
fru-miR-30c	86	73	66	79	69	75	60	86	60	114
fru-miR-458	0	1	0	0	0	0	0	0	0	0
fru-miR-489	18	4	3	22	3	2	2	9	3	14
gga-let-7a-2-3p	1	0	1	3	0	3	2	3	3	5
gga-let-7g-5p	14195	18950	15614	17435	13984	16925	12347	19167	15525	18372
gga-let-7i	9098	10313	9476	11713	8808	10199	7228	12538	10955	10510
gga-let-7j-3p	7	19	13	11	26	14	10	10	14	13
gga-let-7k-5p	2604	3821	3898	2920	2733	3107	3068	3526	2897	3727
gga-miR-100-3p	0	0	0	0	0	0	0	0	0	1
gga-miR-101-1-5p	3	0	0	1	1	1	0	1	0	0
gga-miR-10585-3p	0	2	0	1	0	0	0	0	0	1
gga-miR-106-3p	231	358	239	250	222	233	213	349	237	298
gga-miR-106-5p	287	345	213	212	229	243	208	223	212	232
gga-miR-10b-3p	2	2	7	2	2	4	5	2	4	8
gga-miR-10b-5p	1948	3626	3075	2004	2521	5188	2572	2907	1696	3355
gga-miR-10c-3p	26	29	35	24	21	25	38	23	13	37
gga-miR-12237-3p	0	0	0	1	0	1	0	0	0	0
gga-miR-12241-3p	1	0	0	0	0	0	0	0	0	0
gga-miR-12245-3p	0	0	0	0	0	1	0	1	2	4
gga-miR-124a-5p	22	39	8	28	9	7	21	17	31	19
gga-miR-124c-3p	55	142	50	71	44	34	47	92	107	53
gga-miR-124c-5p	6	2	3	3	7	6	3	2	3	6
gga-miR-128-1-5p	15	26	20	24	28	11	15	21	18	20
gga-miR-128-2-5p	0	0	0	0	0	0	0	0	0	1
gga-miR-129-3p	9	7	6	5	1	4	14	13	4	9
gga-miR-1306-3p	5	12	7	10	6	13	5	11	12	13
gga-miR-1306-5p	1	0	2	0	0	1	0	0	1	1
gga-miR-130a-3p	3	5	2	2	3	4	0	5	1	3
gga-miR-130a-5p	0	1	0	0	0	0	0	0	0	1
gga-miR-130b-3p	521	982	763	529	548	690	452	770	351	955
gga-miR-130b-5p	2	15	24	6	8	24	8	19	7	12
gga-miR-1329-3p	8	0	0	3	2	3	1	1	4	1
gga-miR-132b-3p	864	1535	618	758	1140	1267	725	824	597	1115
gga-miR-132b-5p	30	23	11	15	19	31	16	27	8	40
gga-miR-132c-3p	21	19	18	27	13	49	33	33	18	27
gga-miR-133b	3	6	5	3	0	5	3	4	1	6
gga-miR-133c-3p	14	24	14	5	3	13	9	9	4	18
gga-miR-135a-3-3p	4	0	1	0	1	7	0	0	2	5
gga-miR-137-3p	5	13	4	9	4	4	3	4	11	5
gga-miR-138-1-3p	50	31	36	29	45	50	19	44	36	46
gga-miR-138-2-3p	1	1	3	3	6	3	4	5	2	4
gga-miR-138-5p	52	63	40	58	46	50	25	37	53	57
gga-miR-1388b-3p	274	315	224	256	215	280	225	430	172	256
gga-miR-1388b-5p	41	42	25	35	20	39	30	82	21	35
gga-miR-140-3p	9243	10491	9585	9928	8475	7044	6076	9773	7620	9628
gga-miR-140-5p	768	922	875	841	772	771	626	693	618	662
gga-miR-1416-5p	28	28	56	41	26	38	14	47	42	51
gga-miR-142-3p	44	45	28	56	30	47	41	42	23	19
gga-miR-142-5p	118	151	119	148	82	127	150	205	81	107
gga-miR-1434	7	14	12	11	12	8	8	14	12	14
gga-miR-1451-5p	347	404	278	294	284	306	227	323	430	371
gga-miR-1467-3p	1	2	0	0	0	0	0	0	0	0
gga-miR-146a-3p	21	20	16	18	16	11	22	45	22	17
gga-miR-146b-3p	151	148	184	190	148	235	148	244	116	187
gga-miR-146b-5p	36572	29560	31926	43102	29724	43578	24289	39494	22364	32446
gga-miR-146c-3p	119	87	106	133	97	109	106	127	129	134
gga-miR-147	56	52	39	37	20	65	31	30	37	94
gga-miR-153-3p	4	15	4	7	7	2	3	3	0	6
gga-miR-155	0	14	0	0	0	2	0	2	0	0
gga-miR-1552-3p	1	2	0	3	0	2	0	0	0	3
gga-miR-1559-3p	1	0	1	0	1	0	1	0	2	0
gga-miR-1559-5p	1768	1678	1799	1907	1513	1953	1104	1569	1432	1695
gga-miR-1584	0	0	0	0	0	1	0	0	0	0
gga-miR-1587	0	0	0	0	0	0	0	0	1	1
gga-miR-1597-5p	1	3	2	1	0	4	1	2	2	1
gga-miR-15a	38	34	31	48	40	37	33	21	17	32
gga-miR-15b-3p	1	2	0	0	0	0	1	5	1	0
gga-miR-15b-5p	73	71	50	66	46	50	59	39	64	76
gga-miR-1623	0	0	0	0	0	0	0	0	1	0
gga-miR-16-2-3p	1	1	0	0	2	2	1	1	1	0
gga-miR-1641	2	1	1	1	1	1	0	1	1	3
gga-miR-1648-5p	0	0	0	0	0	0	0	0	0	1
gga-miR-16-5p	806	803	557	684	692	654	566	620	599	855
gga-miR-1662	19	35	8	15	24	34	36	18	27	30
gga-miR-1677-5p	0	1	2	3	0	0	2	0	0	3
gga-miR-17-3p	26	38	28	28	30	25	22	12	23	40
gga-miR-1756a	0	1	2	0	0	2	1	0	0	1
gga-miR-1784-5p	1	2	0	0	1	1	1	0	0	2
gga-miR-1784b-3p	1	2	0	0	1	1	1	0	0	2
gga-miR-1784b-5p	0	1	4	3	5	1	1	2	4	2
gga-miR-1805-3p	5	5	17	14	11	4	3	4	23	5
gga-miR-1805-5p	3	1	2	2	3	1	1	0	3	2
gga-miR-181b-1-3p	3	10	12	19	9	8	10	7	2	15
gga-miR-181b-2-3p	0	2	1	6	1	1	0	3	1	0
gga-miR-181b-5p	619	905	862	961	736	930	534	1126	692	743
gga-miR-182-3p	0	0	0	0	0	0	0	0	1	0
gga-miR-184b-5p	6	87	1	11	2	9	0	2	2	7
gga-miR-187-3p	75	185	90	80	91	101	53	189	129	138
gga-miR-187-5p	2	2	2	0	2	1	2	1	3	3
gga-miR-18a-5p	86	122	82	100	103	75	69	78	82	111
gga-miR-18b-3p	27	24	8	9	6	10	7	20	10	22
gga-miR-18b-5p	38	45	28	35	22	33	24	23	25	40
gga-miR-191-3p	2	6	6	4	3	1	3	2	4	7
gga-miR-193b-3p	35	64	69	30	57	75	38	62	33	39
gga-miR-193b-5p	0	0	0	0	0	1	1	0	0	0
gga-miR-196-5p	17	33	45	14	24	26	26	20	18	16
gga-miR-199-3p	2447	3352	4066	2640	2807	3939	2269	4033	2179	3877
gga-miR-19a-5p	1	0	0	0	0	1	0	0	0	0
gga-miR-1b-3p	686	1415	1207	532	593	1441	585	437	274	1433
gga-miR-1b-5p	0	0	0	0	0	2	0	0	0	0
gga-miR-200a-5p	50	29	24	33	55	72	22	63	27	79
gga-miR-200b-5p	5	5	3	7	11	9	5	16	7	25
gga-miR-203a	981	1184	433	864	487	916	833	376	351	1533
gga-miR-205b	22	33	17	17	27	38	18	24	7	30
gga-miR-205c-3p	30	88	28	24	12	43	24	22	33	56
gga-miR-205c-5p	1	2	4	2	7	5	3	4	2	1
gga-miR-20a-3p	0	0	0	1	1	0	0	0	0	0
gga-miR-20b-3p	22	20	11	29	27	10	21	19	30	27
gga-miR-210b-3p	128	164	124	124	129	115	115	202	132	187
gga-miR-210b-5p	73	75	53	73	54	56	49	73	81	125
gga-miR-2131-3p	64	74	75	66	74	66	58	101	77	77
gga-miR-2131-5p	7	19	18	13	15	18	6	13	11	15
gga-miR-21-3p	14	26	20	26	29	20	12	27	14	31
gga-miR-214b-5p	118	134	136	108	85	256	91	217	74	165
gga-miR-216a	1	1	0	1	0	0	1	0	0	0
gga-miR-216c	17	20	21	12	11	15	12	4	12	8
gga-miR-218-3p	1	0	0	0	0	0	0	0	0	0
gga-miR-2184a-3p	2	2	1	1	0	0	0	0	3	0
gga-miR-2184a-5p	86	110	48	52	52	191	86	132	66	120
gga-miR-2184b-3p	11	11	5	3	8	14	9	9	7	11
gga-miR-2184b-5p	2	2	1	1	0	0	0	0	3	0
gga-miR-222a	795	980	840	850	697	939	835	1152	843	855
gga-miR-222b-3p	6	2	3	0	3	1	1	9	5	4
gga-miR-23b-5p	1	11	11	13	10	7	5	8	10	4
gga-miR-26a-5p	73796	89955	103758	83130	84307	110549	68926	111790	77298	98272
gga-miR-2954	1131	1426	1271	1506	1106	1306	1075	1818	1381	1463
gga-miR-2984-3p	0	1	2	1	0	0	0	4	0	1
gga-miR-29a-3p	196	228	199	211	175	229	148	121	186	232
gga-miR-29a-5p	5	5	3	10	6	6	4	1	4	5
gga-miR-29b-2-5p	5	5	9	2	1	1	4	2	4	5
gga-miR-29c-3p	196	228	199	211	175	229	148	121	186	232
gga-miR-29c-5p	1	4	0	1	1	1	0	2	0	0
gga-miR-301a-3p	0	0	0	0	0	0	1	0	0	1
gga-miR-301a-5p	1	0	0	0	2	1	0	1	1	1
gga-miR-302a	1	0	0	0	1	0	0	1	0	1
gga-miR-302b-5p	4	9	10	4	4	9	13	9	2	8
gga-miR-302d	24	22	28	13	27	17	34	19	16	39
gga-miR-30b-3p	0	0	0	0	0	0	0	0	1	0
gga-miR-30c-1-3p	699	798	666	711	622	596	567	820	726	870
gga-miR-30c-2-3p	325	399	286	320	296	329	184	341	307	355
gga-miR-30e-3p	1432	1886	1507	1384	1452	1354	1236	1719	1578	1767
gga-miR-30e-5p	7566	8334	7483	7637	7142	6989	5892	5567	5597	6402
gga-miR-31-3p	4	0	0	0	1	1	1	1	0	1
gga-miR-31-5p	443	635	561	311	419	544	374	605	176	714
gga-miR-32-3p	80	112	69	102	86	86	74	72	108	102
gga-miR-32-5p	490	417	258	503	318	323	360	165	370	479
gga-miR-33-5p	11	7	6	12	5	8	7	0	11	10
gga-miR-338-5p	15	29	25	18	9	44	21	13	24	23
gga-miR-34b-3p	5	12	26	3	13	22	9	6	6	18
gga-miR-34b-5p	213	394	94	126	378	945	184	76	48	1132
gga-miR-3524a	0	0	0	0	0	0	0	0	1	0
gga-miR-3525	0	0	0	0	0	0	0	0	1	0
gga-miR-3533	0	1	0	0	0	0	0	0	0	0
gga-miR-3535	13	15	8	23	2	11	8	4	5	14
gga-miR-365-1-5p	0	8	3	0	1	0	7	2	1	0
gga-miR-365b-5p	13	12	17	8	12	8	7	12	7	11
gga-miR-425-3p	166	135	152	134	101	146	98	190	141	181
gga-miR-449a	696	766	715	672	636	560	620	799	763	784
gga-miR-449d-3p	3	2	1	0	2	1	3	1	2	0
gga-miR-449d-5p	321	348	321	378	349	286	393	465	339	319
gga-miR-458b-3p	2	0	0	0	0	0	0	0	0	0
gga-miR-458b-5p	209	332	138	148	142	148	165	176	168	313
gga-miR-460a-3p	1	0	0	1	1	0	2	1	1	0
gga-miR-460a-5p	5	5	12	13	7	13	2	14	7	9
gga-miR-460b-3p	0	0	8	9	2	0	7	8	1	0
gga-miR-460b-5p	12	14	85	107	37	25	66	83	17	15
gga-miR-489-5p	1	0	0	0	0	0	0	0	0	0
gga-miR-499-3p	0	2	1	1	0	0	0	4	2	2
gga-miR-499-5p	3273	3719	2557	3299	2540	1813	2025	1782	2477	3657
gga-miR-6516-3p	0	1	0	2	1	0	0	0	0	0
gga-miR-6543-3p	1	0	0	0	0	0	0	0	0	0
gga-miR-6561-3p	0	0	0	0	0	1	0	0	1	0
gga-miR-6634-5p	0	0	0	0	0	0	0	0	0	1
gga-miR-6651-5p	0	0	0	0	0	1	1	1	1	1
gga-miR-6672-3p	0	0	0	0	0	0	0	0	1	0
gga-miR-6678-3p	0	1	0	0	0	0	1	0	0	0
gga-miR-6680-3p	0	0	0	0	0	0	0	0	0	2
gga-miR-6701-3p	0	0	1	0	0	0	0	0	0	1
gga-miR-6702-5p	0	0	1	0	0	0	0	0	0	0
gga-miR-7	5753	11815	9612	8149	6283	5536	5941	6948	4782	6043
gga-miR-7452-5p	0	0	0	0	0	0	0	1	1	0
gga-miR-7463-3p	0	0	2	0	0	0	0	0	1	0
gga-miR-7475-5p	4	2	9	2	0	3	0	3	5	3
gga-miR-7b	8	9	9	4	3	8	3	2	4	10
gga-miR-92-5p	2	1	6	0	3	0	2	8	3	1
gga-miR-9-3p	84	20	17	41	39	20	38	28	28	67
gga-miR-96-5p	99	63	15	46	21	29	37	28	27	85
gga-miR-99a-3p	25	29	26	27	14	23	7	20	19	14
ggo-let-7f	24413	31015	28707	27832	24433	26107	24360	34516	31751	31616
ggo-miR-1260b	3	3	0	0	1	0	1	2	0	1
ggo-miR-146a	715	787	725	638	401	585	621	1292	596	553
ggo-miR-148a	708000	604726	478444	667179	501091	555435	365108	442308	723227	638465
ggo-miR-148b	7	17	11	18	5	13	11	14	23	11
ggo-miR-191	2846	2615	3132	2587	2207	2909	2223	3836	2155	3063
ggo-miR-296	0	1	0	0	0	0	0	0	0	0
ggo-miR-29a	6	21	8	6	10	15	7	27	8	7
ggo-miR-328	0	0	0	0	0	1	0	0	0	0
ggo-miR-365a	44	63	85	57	43	37	30	55	36	41
ggo-miR-423	4	222	4	4	3	34	3	37	3	0
ggo-miR-499a	1	2	1	1	1	4	0	2	1	2
ggo-miR-584	0	4	0	0	0	0	0	0	0	0
ggo-miR-7	5748	11791	9601	8140	6274	5531	5931	6943	4779	6042
ggo-miR-873	0	0	0	0	0	0	0	0	0	1
gmo-miR-100b-5p	6	5	7	9	9	12	1	12	12	11
gmo-miR-125b-3p	3	1	3	1	1	4	2	3	2	6
gmo-miR-130b-3p	0	0	0	0	0	0	0	1	0	0
gmo-miR-219-5p	88	91	183	90	65	154	85	83	98	132
gmo-miR-221-5p	1	8	9	6	5	5	15	3	3	7
gmo-miR-30d-5p	0	0	0	0	1	0	0	0	0	0
gmo-miR-363-3p	0	2	1	0	0	2	1	0	0	2
gmo-miR-7b-5p	1	0	2	1	1	0	2	2	0	3
hme-miR-9b	1	0	0	0	1	0	0	0	0	0
hsa-let-7a-3p	24	34	37	31	29	25	30	41	23	26
hsa-let-7b-3p	2	8	8	4	4	2	5	7	4	7
hsa-let-7b-5p	2271	3430	2513	2509	1998	2510	1611	3021	2069	2450
hsa-let-7c-3p	1	2	4	5	1	3	2	6	2	5
hsa-let-7c-5p	3164	3929	4381	4296	2998	3744	2557	5325	3286	4622
hsa-let-7d-3p	2	17	1	1	1	36	1	64	3	2
hsa-let-7d-5p	56	64	77	64	57	67	71	147	88	71
hsa-let-7e-5p	8	26	13	6	6	11	11	15	4	6
hsa-let-7f-1-3p	0	1	0	2	0	0	1	5	0	9
hsa-let-7f-5p	27383	34860	31759	30708	27279	28769	27978	39255	35953	35110
hsa-let-7g-3p	3	0	2	0	1	1	0	0	0	0
hsa-miR-100-3p	0	0	0	0	0	0	0	0	0	1
hsa-miR-100-5p	17338	40200	20872	32505	32517	52053	16441	52562	28606	28613
hsa-miR-101-3p	34024	34546	25080	34590	27296	30922	20995	16464	23851	33926
hsa-miR-101-5p	7	7	10	10	7	11	6	16	4	9
hsa-miR-103a-2-5p	0	0	0	0	1	0	0	0	0	1
hsa-miR-103a-3p	2622	3104	2551	2669	2407	2317	2104	2461	2969	2382
hsa-miR-103b	2553	3038	2501	2613	2367	2267	2064	2403	2911	2357
hsa-miR-106a-5p	268	310	185	187	211	220	194	203	192	210
hsa-miR-107	308	349	218	303	276	241	243	251	335	349
hsa-miR-10a-3p	58	103	86	65	83	108	74	106	47	102
hsa-miR-10a-5p	17708	24754	24420	18306	18604	27318	19004	27367	10712	21921
hsa-miR-10b-3p	2	2	7	2	2	4	5	2	4	8
hsa-miR-122-3p	0	1	1	1	0	0	0	0	3	0
hsa-miR-122b-5p	0	1	1	1	0	0	0	0	3	0
hsa-miR-1246	1	0	0	0	0	1	3	0	1	0
hsa-miR-125b-1-3p	161	174	183	188	163	164	120	195	174	213
hsa-miR-125b-2-3p	619	742	832	760	646	785	487	1073	692	838
hsa-miR-1260b	3	3	0	0	1	0	1	2	0	1
hsa-miR-1268a	0	0	0	0	0	0	0	1	0	1
hsa-miR-129-2-3p	237	291	130	241	144	196	261	210	161	280
hsa-miR-1306-3p	1	0	1	0	2	3	0	1	1	4
hsa-miR-1306-5p	1	0	2	0	0	1	0	0	1	1
hsa-miR-130b-5p	0	0	0	0	1	0	0	2	0	0
hsa-miR-132-5p	0	1	0	0	2	0	0	0	1	0
hsa-miR-135a-2-3p	2	1	12	3	4	5	2	1	1	8
hsa-miR-138-1-3p	3	1	3	0	2	3	1	4	1	3
hsa-miR-144-5p	0	0	0	0	0	2	0	1	0	0
hsa-miR-145-3p	1635	2262	2373	1844	2014	2422	1716	2106	1283	2892
hsa-miR-146b-5p	163	117	108	170	98	207	73	153	82	142
hsa-miR-147b-5p	0	0	0	1	0	0	0	0	0	0
hsa-miR-148a-3p	708000	604726	478444	667179	501091	555435	365108	442308	723227	638465
hsa-miR-148a-5p	0	0	0	1	2	1	0	4	0	3
hsa-miR-151a-3p	0	3	0	0	0	0	0	0	1	0
hsa-miR-155-5p	0	14	0	0	0	2	0	2	0	0
hsa-miR-15a-5p	38	34	31	48	40	36	34	21	18	32
hsa-miR-16-1-3p	3	12	4	0	3	7	3	3	3	7
hsa-miR-16-2-3p	0	4	0	0	0	0	0	0	0	0
hsa-miR-16-5p	55	43	38	35	51	70	39	74	63	68
hsa-miR-17-3p	26	38	28	28	30	25	22	12	23	40
hsa-miR-17-5p	865	1114	698	793	675	814	685	731	760	816
hsa-miR-181a-3p	156	238	207	233	183	217	125	210	213	228
hsa-miR-181b-2-3p	0	2	1	6	1	1	0	3	1	0
hsa-miR-181b-3p	3	10	13	19	11	9	13	7	3	17
hsa-miR-181b-5p	612	898	853	954	727	928	528	1113	690	742
hsa-miR-181d-5p	0	2	1	3	3	2	1	3	1	2
hsa-miR-182-3p	0	0	0	0	0	0	0	0	1	0
hsa-miR-182-5p	284	242	105	195	94	115	104	223	140	295
hsa-miR-1843	0	0	0	0	0	0	0	2	0	0
hsa-miR-18a-3p	8	5	4	7	3	6	6	10	12	10
hsa-miR-18a-5p	86	122	82	100	103	75	69	78	82	111
hsa-miR-190a-3p	0	1	0	3	0	0	1	0	0	0
hsa-miR-192-5p	10	2	12	14	4	1	4	32	17	6
hsa-miR-193a-5p	15	14	7	3	5	5	3	17	18	11
hsa-miR-193b-3p	0	5	0	0	0	0	0	0	0	0
hsa-miR-196a-5p	17	33	45	14	24	26	26	20	18	16
hsa-miR-196b-5p	0	0	1	1	0	0	0	3	1	3
hsa-miR-19a-3p	73	58	46	72	47	55	54	20	48	35
hsa-miR-19a-5p	1	0	0	0	0	1	0	0	0	0
hsa-miR-19b-1-5p	1	1	1	0	0	0	1	3	1	0
hsa-miR-19b-3p	450	543	333	476	326	394	359	232	316	328
hsa-miR-200c-3p	2	8	0	1	0	3	0	1	2	0
hsa-miR-203a-5p	1	1	0	0	1	2	0	1	0	0
hsa-miR-20a-5p	2281	2646	1980	2165	1891	2080	1948	1588	1858	2245
hsa-miR-210-3p	46	33	35	46	39	34	29	43	40	84
hsa-miR-212-5p	21	19	18	27	13	49	33	33	18	27
hsa-miR-214-3p	315	418	429	391	282	654	276	522	226	429
hsa-miR-214-5p	105	118	124	80	96	139	86	142	80	164
hsa-miR-215-5p	211	150	84	129	112	152	220	65	110	240
hsa-miR-21-5p	354356	236976	286080	282255	249602	267984	196215	297448	295050	273039
hsa-miR-216a-5p	1	1	0	1	0	0	1	0	0	0
hsa-miR-217-3p	2	9	4	3	4	2	5	0	2	3
hsa-miR-217-5p	3	12	8	5	4	4	7	15	0	12
hsa-miR-218-2-3p	1	0	0	0	0	0	0	0	0	0
hsa-miR-218-5p	3515	3969	3018	6391	2324	4193	2647	2827	1826	5255
hsa-miR-219a-2-3p	0	0	0	0	1	0	0	0	0	0
hsa-miR-219a-5p	2	1	2	0	0	2	2	1	2	1
hsa-miR-221-3p	959	942	1019	880	796	1079	814	1365	987	1275
hsa-miR-221-5p	209	233	220	222	209	192	168	159	178	186
hsa-miR-222-3p	795	980	840	850	697	939	835	1152	843	855
hsa-miR-223-3p	31	20	40	17	25	16	13	33	23	16
hsa-miR-223-5p	9	11	2	1	0	6	3	10	4	6
hsa-miR-22-3p	7358	8471	7130	7912	7801	7692	6036	7637	6669	8910
hsa-miR-22-5p	91	77	74	117	67	108	89	132	74	125
hsa-miR-23a-3p	1520	1939	1598	1504	1633	2733	917	1658	883	2008
hsa-miR-23c	0	0	0	0	0	0	0	3	0	0
hsa-miR-24-1-5p	3	4	12	14	8	11	11	7	8	11
hsa-miR-24-2-5p	1	1	1	1	0	0	1	3	0	0
hsa-miR-24-3p	1973	2041	2205	1828	1539	2543	1289	2393	1801	2594
hsa-miR-26a-1-3p	0	0	0	0	0	1	0	2	0	2
hsa-miR-26a-5p	73799	89956	103754	83129	84311	110549	68925	111793	77296	98271
hsa-miR-26b-5p	0	0	1	1	3	3	0	2	1	0
hsa-miR-27a-3p	610	633	824	538	559	802	509	689	519	781
hsa-miR-29a-3p	6	21	8	6	10	15	7	27	8	7
hsa-miR-29a-5p	12	10	6	14	12	16	5	3	9	13
hsa-miR-29b-1-5p	4	4	0	1	4	8	2	2	3	2
hsa-miR-29b-2-5p	5	5	9	2	1	1	4	2	4	5
hsa-miR-29b-3p	152	174	134	127	111	131	96	112	145	174
hsa-miR-302a-5p	10	6	7	6	21	0	9	15	13	11
hsa-miR-302b-3p	26	12	17	9	22	12	24	18	21	30
hsa-miR-302c-3p	1	1	1	2	2	0	0	1	1	1
hsa-miR-302c-5p	1	0	0	0	0	0	0	0	0	0
hsa-miR-302d-3p	0	0	0	0	3	0	1	1	0	1
hsa-miR-3065-3p	13	27	22	16	8	42	20	11	23	22
hsa-miR-3074-5p	1967	2034	2201	1818	1532	2540	1286	2392	1799	2588
hsa-miR-30a-3p	438	565	457	514	452	622	367	561	481	754
hsa-miR-30a-5p	22217	23775	19554	24585	19261	25185	14154	18220	16935	26774
hsa-miR-30c-2-3p	388	493	365	383	340	386	238	409	372	424
hsa-miR-30c-5p	5349	6259	6418	5674	5264	5374	4799	6967	4890	5737
hsa-miR-30d-3p	85	81	51	76	62	61	38	62	48	97
hsa-miR-30d-5p	19734	23418	23313	22857	21321	20525	16192	27149	19318	24198
hsa-miR-3120-3p	106	118	124	80	96	139	86	142	80	164
hsa-miR-3120-5p	35	37	31	25	22	68	18	49	25	37
hsa-miR-31-3p	0	1	0	0	0	0	0	0	0	0
hsa-miR-31-5p	1	9	1	0	0	0	0	1	0	0
hsa-miR-3184-3p	4	222	4	4	3	34	3	37	3	0
hsa-miR-32-5p	490	417	258	503	318	323	360	165	370	479
hsa-miR-335-3p	0	0	0	0	1	0	0	0	0	0
hsa-miR-33a-5p	11	7	6	12	5	8	7	0	11	10
hsa-miR-342-5p	0	1	0	0	0	0	0	0	0	0
hsa-miR-34a-5p	24	34	59	57	23	40	28	30	60	31
hsa-miR-3529-3p	5296	10490	8494	7416	5665	5090	5394	6215	4465	5662
hsa-miR-3620-5p	0	0	0	0	0	0	2	0	2	1
hsa-miR-363-3p	3791	5042	3633	3447	3870	3552	3810	5059	4432	4997
hsa-miR-363-5p	566	878	592	534	511	367	508	599	687	647
hsa-miR-365a-3p	44	63	85	57	43	37	30	55	36	41
hsa-miR-365a-5p	0	8	3	0	1	0	7	2	1	0
hsa-miR-365b-5p	2	3	3	0	1	3	1	1	2	2
hsa-miR-371a-5p	0	0	0	0	2	0	0	0	0	0
hsa-miR-371b-3p	0	0	0	0	2	0	0	0	0	0
hsa-miR-375-3p	0	12	1	2	2	30	3	33	18	8
hsa-miR-378a-3p	2	0	1	4	0	0	1	4	2	0
hsa-miR-378c	2	0	1	4	0	0	1	4	2	0
hsa-miR-378d	2	0	1	4	0	0	1	4	2	0
hsa-miR-383-5p	2	0	3	4	11	8	1	6	7	6
hsa-miR-423-5p	4	222	4	4	3	34	3	37	3	0
hsa-miR-424-3p	0	1	0	0	0	0	0	0	0	0
hsa-miR-4286	7	3	1	2	2	6	1	6	2	1
hsa-miR-4454	19	21	19	7	20	28	8	15	28	18
hsa-miR-4485-3p	0	0	0	0	0	0	0	1	0	0
hsa-miR-4488	1	0	0	1	0	0	0	1	1	1
hsa-miR-4507	0	1	0	1	0	0	0	0	0	0
hsa-miR-4508	1	8	4	8	1	3	6	6	11	7
hsa-miR-450b-5p	0	0	0	0	0	0	0	1	0	0
hsa-miR-451a	1237	3470	1820	1291	348	996	988	3249	777	915
hsa-miR-452-5p	1	2	0	0	1	0	0	0	0	0
hsa-miR-455-3p	110	74	110	95	105	79	61	115	65	113
hsa-miR-455-5p	8	5	1	6	4	6	5	8	1	4
hsa-miR-4712-5p	0	0	0	0	1	0	0	0	0	0
hsa-miR-4770	0	0	0	0	1	0	0	0	0	0
hsa-miR-4791	1	0	0	0	0	0	0	0	0	0
hsa-miR-486-3p	0	3	0	0	0	2	2	4	1	0
hsa-miR-486-5p	0	3	0	0	0	2	2	4	1	0
hsa-miR-490-3p	8	8	11	36	6	10	2	18	8	6
hsa-miR-490-5p	0	2	1	2	0	1	0	4	1	0
hsa-miR-499a-5p	1	2	1	1	1	4	0	2	1	2
hsa-miR-499b-3p	1	2	1	1	1	4	0	2	1	2
hsa-miR-518a-3p	0	0	1	0	0	0	0	0	0	0
hsa-miR-551b-3p	0	1	0	0	0	0	0	1	0	0
hsa-miR-552-3p	0	0	0	0	1	0	0	0	0	0
hsa-miR-574-3p	1	1	0	0	0	0	0	0	0	0
hsa-miR-574-5p	0	2	1	0	0	5	0	0	0	0
hsa-miR-584-5p	0	4	0	0	0	0	0	0	0	0
hsa-miR-671-3p	0	1	0	0	0	0	0	0	0	0
hsa-miR-6720-3p	0	1	0	0	0	0	0	0	0	0
hsa-miR-6873-3p	0	1	0	0	0	0	0	0	0	0
hsa-miR-7-1-3p	9	13	7	7	7	4	2	4	4	3
hsa-miR-7704	0	3	0	0	0	0	0	0	0	0
hsa-miR-802	1	0	0	0	0	0	0	1	0	0
hsa-miR-8485	0	1	0	0	0	0	0	0	0	0
hsa-miR-92a-1-5p	0	0	0	0	0	0	0	0	0	1
hsa-miR-92a-2-5p	12	27	18	12	8	4	12	24	16	21
hsa-miR-92a-3p	11274	11258	9572	9793	8899	10324	9116	14172	12800	13723
hsa-miR-95-3p	0	0	0	1	0	0	0	0	0	0
hsa-miR-96-5p	98	63	15	46	21	29	37	28	27	85
hsa-miR-99a-3p	25	29	26	27	14	23	7	20	19	14
hsa-miR-99a-5p	30577	38872	46861	42356	34373	41874	29372	58252	32923	53906
ipu-miR-101b	6	8	3	4	6	3	4	3	3	3
ipu-miR-107b	7	8	9	9	1	5	13	6	13	17
ipu-miR-130c	0	1	0	0	0	0	0	0	0	1
ipu-miR-152	1	0	0	0	0	1	1	0	1	0
ipu-miR-18a	86	121	82	98	103	75	69	78	82	110
ipu-miR-202	6	5	2	9	5	4	0	2	5	3
ipu-miR-203c	1	2	1	1	3	3	2	5	0	2
ipu-miR-222a	0	0	0	0	0	0	0	0	1	0
ipu-miR-27e	21	16	19	11	9	21	17	25	15	21
ipu-miR-375	19	38	18	7	15	45	12	15	25	41
ipu-miR-455b	14	8	9	4	10	7	3	12	8	9
ipu-miR-7565	3	3	3	2	3	6	2	9	9	7
isc-miR-96	6	0	0	5	0	0	1	0	0	10
lgi-miR-745a	1	0	1	0	1	0	3	1	5	0
lva-miR-193-3p	0	1	0	0	0	0	0	0	0	0
mdo-let-7d	56	64	77	64	57	67	71	147	88	71
mdo-let-7i-3p	10	8	2	10	7	6	7	5	6	6
mdo-miR-100-5p	17338	40200	20872	32505	32517	52053	16441	52562	28606	28613
mdo-miR-106-5p	1	7	0	1	4	2	1	1	1	3
mdo-miR-10a-3p	58	103	86	65	82	108	74	106	46	102
mdo-miR-122-3p	0	1	1	1	0	0	0	0	3	0
mdo-miR-122-5p	397	1481	224	203	528	1466	288	17333	236	510
mdo-miR-125b-2-3p	51	33	37	37	27	45	23	63	32	52
mdo-miR-1329-5p	0	0	1	0	0	0	0	0	0	0
mdo-miR-135b-5p	0	0	0	0	2	0	0	1	0	0
mdo-miR-1388-3p	274	315	224	256	215	279	225	430	172	256
mdo-miR-141-3p	0	0	0	0	0	7	2	0	0	0
mdo-miR-143-5p	271	311	253	251	254	307	208	259	183	370
mdo-miR-145-3p	1635	2262	2373	1844	2014	2422	1716	2106	1283	2892
mdo-miR-181a-1-3p	156	238	205	231	183	216	124	209	212	228
mdo-miR-181a-2-3p	18	15	9	21	14	16	7	21	18	27
mdo-miR-18b-3p	7	3	2	2	0	0	2	4	4	5
mdo-miR-193a-3p	1	0	2	0	0	1	1	0	1	1
mdo-miR-193a-5p	0	0	0	0	0	1	0	0	0	0
mdo-miR-196b	0	0	1	1	0	0	0	3	1	2
mdo-miR-199b-2-5p	34	44	61	56	36	46	30	45	36	55
mdo-miR-199b-3p	2447	3352	4066	2640	2807	3939	2269	4033	2179	3877
mdo-miR-205b-5p	0	0	0	0	0	0	0	1	0	0
mdo-miR-206	1	3	0	1	2	11	2	17	4	1
mdo-miR-210-3p	60	46	38	53	45	46	32	58	50	103
mdo-miR-210b-5p	53	45	38	51	44	46	31	56	49	99
mdo-miR-218-1-3p	1	0	0	0	0	0	0	0	0	0
mdo-miR-221-5p	1	2	1	4	1	1	2	0	0	2
mdo-miR-223-5p	9	11	2	1	0	6	3	10	4	6
mdo-miR-23a-3p	1520	1939	1598	1504	1633	2733	917	1658	883	2008
mdo-miR-24-3p	1061	1086	1185	996	806	1406	698	1362	1020	1539
mdo-miR-2970-3p	0	0	1	1	0	0	0	1	0	1
mdo-miR-302a	37	42	34	15	32	14	28	25	28	52
mdo-miR-302b	0	0	2	0	0	0	0	1	1	0
mdo-miR-302c	1	1	1	2	2	0	0	1	1	1
mdo-miR-302d	0	0	0	0	2	0	1	1	0	1
mdo-miR-30a-3p	438	565	457	514	452	622	367	561	481	754
mdo-miR-34d-3p	73	164	32	55	144	452	79	21	13	593
mdo-miR-363	0	2	1	0	0	0	2	0	2	0
mdo-miR-429	6	0	1	3	3	5	0	3	2	5
mdo-miR-449c-5p	1	6	2	6	4	3	7	4	8	2
mdo-miR-451	21	25	21	28	0	7	23	58	23	14
mdo-miR-455-3p	110	74	110	95	106	79	61	115	65	113
mdo-miR-460-3p	0	0	0	0	1	0	1	0	0	0
mdo-miR-551c-5p	0	1	0	0	0	0	0	1	0	0
mdo-miR-7385a-5p	0	1	0	0	0	0	1	0	1	0
mdo-miR-7385i-5p	0	1	0	0	0	0	1	0	1	0
mle-miR-7-5p	2	2	3	1	0	2	1	2	0	1
mle-miR-92b-3p	2	0	3	4	1	5	0	3	1	2
mml-miR-106b-3p	0	2	0	0	0	2	0	1	0	0
mml-miR-130a-3p	47	66	48	53	49	29	49	33	36	50
mml-miR-141-3p	0	0	0	0	0	7	2	0	0	0
mml-miR-153-1-5p	0	0	0	0	0	1	0	0	7	8
mml-miR-16-2-3p	0	4	0	0	0	0	0	0	0	0
mml-miR-200c-3p	2	8	0	1	0	3	0	1	2	0
mml-miR-218-2-3p	1	0	0	0	0	0	0	0	0	0
mml-miR-29c-5p	0	1	0	0	0	1	0	1	0	0
mml-miR-301a-5p	10	18	22	15	19	10	6	24	12	23
mml-miR-302a-5p	8	6	6	6	20	0	8	13	11	10
mml-miR-30b-5p	264	269	264	281	230	279	169	167	186	281
mml-miR-30d-3p	85	81	51	76	62	61	38	62	48	97
mml-miR-31-3p	0	1	0	0	0	0	0	0	0	0
mml-miR-31-5p	1	9	1	0	0	0	0	1	0	0
mml-miR-328	0	0	0	0	0	1	0	0	0	0
mml-miR-33a	11	7	6	12	5	8	7	0	11	10
mml-miR-378d	2	0	1	4	0	0	1	4	2	0
mml-miR-424-3p	0	1	0	0	0	0	0	0	0	0
mml-miR-96	98	63	15	46	21	29	37	28	27	85
mml-miR-99a-3p	25	29	26	27	14	23	7	20	19	14
mmr-miR-187	6	7	6	8	2	10	5	22	19	18
mmr-miR-425	4	7	1	0	1	2	1	5	2	4
mmu-let-7g-3p	3	0	2	0	1	1	0	0	0	0
mmu-let-7g-5p	14196	18953	15615	17435	13984	16926	12350	19170	15527	18372
mmu-let-7i-3p	10	8	2	10	7	6	7	5	6	6
mmu-let-7i-5p	9098	10314	9476	11713	8808	10199	7232	12541	10955	10510
mmu-let-7j	1	1	1	1	0	1	3	7	0	1
mmu-miR-101a-5p	7	9	11	12	7	11	6	16	4	9
mmu-miR-101b-3p	12	9	12	8	6	27	4	27	8	22
mmu-miR-101c	49	47	14	25	30	27	22	21	27	53
mmu-miR-106a-5p	0	0	0	0	2	0	0	0	1	0
mmu-miR-106b-3p	0	2	0	0	0	2	0	1	0	0
mmu-miR-106b-5p	0	1	1	0	0	0	0	0	0	0
mmu-miR-107-5p	0	0	0	2	0	0	0	2	0	0
mmu-miR-10b-3p	2	2	7	2	2	4	5	2	4	8
mmu-miR-10b-5p	1948	3625	3075	2003	2520	5187	2571	2907	1696	3354
mmu-miR-1198-5p	0	0	0	0	0	1	0	4	0	0
mmu-miR-122-3p	0	1	1	1	0	0	0	0	3	0
mmu-miR-122-5p	397	1481	224	203	528	1466	288	17333	236	510
mmu-miR-124-3p	6	2	3	3	9	6	3	2	3	6
mmu-miR-124-5p	103	327	122	165	131	84	130	206	209	115
mmu-miR-125a-3p	0	0	1	0	0	0	0	0	0	0
mmu-miR-125b-2-3p	1	1	1	0	0	0	0	1	1	0
mmu-miR-125b-5p	4751	6322	7182	6761	5560	7090	5453	8571	4890	7797
mmu-miR-126a-3p	13654	18409	15215	13523	13377	16398	12613	14275	11928	15854
mmu-miR-126a-5p	2245	2871	2229	2239	1978	2652	1942	2336	1781	2613
mmu-miR-126b-3p	2245	2870	2229	2239	1978	2652	1942	2336	1781	2611
mmu-miR-126b-5p	24	59	29	31	33	52	25	31	19	41
mmu-miR-128-3p	6727	8194	7150	7204	6524	6469	7400	12500	8272	8129
mmu-miR-129-1-3p	4	6	4	4	1	10	8	13	3	12
mmu-miR-129-5p	6966	6827	3921	5762	4299	7029	6038	6794	4899	10019
mmu-miR-129b-3p	6939	6806	3907	5735	4282	7004	6019	6773	4885	9981
mmu-miR-129b-5p	63	88	36	74	52	83	92	62	59	98
mmu-miR-1306-3p	1	0	1	0	2	3	0	1	1	4
mmu-miR-130a-3p	32	37	27	24	33	21	32	26	31	37
mmu-miR-130b-5p	0	0	0	0	1	0	0	2	0	0
mmu-miR-132-3p	167	176	64	114	124	177	82	98	88	202
mmu-miR-132-5p	0	1	0	0	2	0	0	0	1	0
mmu-miR-133a-3p	127	229	197	85	102	165	121	164	74	207
mmu-miR-133a-5p	2	3	1	1	0	4	4	1	1	3
mmu-miR-133b-3p	3	6	5	3	0	5	3	4	1	6
mmu-miR-135a-2-3p	2	1	11	3	4	5	2	1	1	8
mmu-miR-135a-5p	215	177	377	124	236	697	208	137	200	380
mmu-miR-137-3p	5	13	4	9	4	4	3	4	11	5
mmu-miR-138-1-3p	3	1	3	0	2	3	1	4	1	3
mmu-miR-138-5p	495	644	390	561	501	493	259	365	378	426
mmu-miR-140-3p	10934	12775	11921	11728	10098	8820	7227	11507	8994	11117
mmu-miR-140-5p	768	922	875	841	772	771	626	693	618	662
mmu-miR-141-3p	0	0	0	0	0	7	2	0	0	0
mmu-miR-142a-3p	44	45	28	56	30	47	41	42	23	19
mmu-miR-142a-5p	118	151	119	148	82	127	150	205	81	107
mmu-miR-142b	44	45	28	56	30	47	41	42	23	19
mmu-miR-143-3p	849182	746350	641313	643386	658337	965332	473835	627473	608378	878085
mmu-miR-143-5p	271	311	253	251	254	307	208	259	183	370
mmu-miR-144-3p	1	4	2	4	3	6	1	3	0	3
mmu-miR-144-5p	0	0	0	0	0	2	0	1	0	0
mmu-miR-145a-3p	1635	2262	2373	1844	2014	2422	1716	2106	1283	2892
mmu-miR-145a-5p	7972	10797	10847	9543	8623	9583	7441	7616	5037	8827
mmu-miR-146a-5p	151	174	160	154	98	150	154	270	147	207
mmu-miR-146b-5p	163	117	108	170	98	207	73	153	82	142
mmu-miR-147-5p	0	0	0	1	0	0	0	0	0	0
mmu-miR-149-5p	1	1	0	0	0	0	0	0	0	0
mmu-miR-150-5p	0	0	0	0	0	0	0	1	0	0
mmu-miR-151-3p	1	0	0	0	0	1	0	3	0	0
mmu-miR-152-3p	1	0	0	0	0	1	0	0	0	0
mmu-miR-153-3p	4	15	4	7	7	2	3	3	0	6
mmu-miR-155-5p	48	13	15	33	9	9	28	55	16	9
mmu-miR-15b-3p	0	2	0	0	0	0	0	0	0	0
mmu-miR-15b-5p	11	7	1	4	4	6	17	5	3	13
mmu-miR-16-1-3p	0	0	1	0	1	0	0	1	2	1
mmu-miR-16-2-3p	0	0	0	2	1	1	0	1	0	0
mmu-miR-181a-5p	4413	5704	5719	6363	4696	6389	3714	7116	4709	6008
mmu-miR-182-3p	0	0	0	0	0	0	0	0	1	0
mmu-miR-182-5p	115	100	51	80	35	62	39	92	74	120
mmu-miR-183-5p	143	147	60	122	57	70	61	137	92	187
mmu-miR-1843a-5p	0	0	0	0	0	0	0	2	0	0
mmu-miR-184-3p	19	322	8	17	4	29	5	10	9	9
mmu-miR-186-5p	0	7	0	0	0	1	1	6	1	1
mmu-miR-187-3p	5	7	6	6	2	9	5	20	18	18
mmu-miR-188-5p	1	0	0	0	0	0	0	0	0	0
mmu-miR-18a-3p	8	5	4	7	3	6	6	10	12	10
mmu-miR-190a-5p	5	9	19	11	13	11	12	11	9	9
mmu-miR-191-5p	2846	2615	3132	2587	2207	2909	2223	3836	2155	3063
mmu-miR-193a-3p	1	0	2	0	0	1	1	0	1	1
mmu-miR-193a-5p	1	0	0	0	0	1	0	0	0	0
mmu-miR-193b-3p	35	64	69	30	57	75	38	62	33	39
mmu-miR-1943-5p	0	0	0	0	0	0	0	1	0	0
mmu-miR-194-5p	186	105	91	114	116	110	154	101	108	139
mmu-miR-195a-5p	0	0	2	1	0	3	0	1	1	0
mmu-miR-199a-3p	2447	3352	4066	2640	2807	3939	2269	4033	2179	3877
mmu-miR-199a-5p	4727	5754	7020	6121	4667	6809	4163	6235	3372	5502
mmu-miR-199b-5p	3	2	0	1	0	4	0	0	1	3
mmu-miR-19a-5p	12	12	9	4	11	12	8	4	4	8
mmu-miR-1b-5p	7431	10627	8938	7327	5403	6750	5715	6263	4306	8433
mmu-miR-200a-3p	1710	1395	836	2134	1414	2583	935	1394	730	3518
mmu-miR-200b-3p	362	191	232	379	196	398	195	466	192	621
mmu-miR-200b-5p	5	5	3	7	11	9	5	16	7	26
mmu-miR-202-5p	15107	21556	12821	24752	18364	19105	10370	9783	15386	16334
mmu-miR-203-3p	143	255	74	132	71	180	172	93	68	367
mmu-miR-203-5p	0	0	0	0	0	0	0	1	1	0
mmu-miR-203b-3p	0	0	0	0	0	0	0	1	1	0
mmu-miR-204-3p	0	1	0	0	1	0	0	1	0	2
mmu-miR-204-5p	116	119	94	99	110	83	96	191	112	183
mmu-miR-205-3p	0	0	0	0	0	0	0	1	0	0
mmu-miR-205-5p	53	194	49	55	28	75	60	60	94	126
mmu-miR-206-3p	1	3	0	1	2	11	2	17	4	1
mmu-miR-215-5p	0	21	0	0	8	42	2	46	0	0
mmu-miR-216b-5p	17	18	16	14	15	11	13	21	14	18
mmu-miR-216c-3p	0	0	0	0	0	0	0	0	1	0
mmu-miR-217-5p	0	0	0	0	0	1	0	0	0	0
mmu-miR-221-5p	211	238	222	224	210	194	173	162	180	186
mmu-miR-23b-3p	561	679	522	435	560	934	376	559	436	763
mmu-miR-24-2-5p	1	1	1	1	0	0	1	3	0	0
mmu-miR-27b-3p	15912	16832	19386	13760	12899	18144	11897	19249	15215	20981
mmu-miR-27b-5p	59	98	86	89	63	75	63	110	80	74
mmu-miR-296-3p	0	1	0	0	0	0	0	0	0	0
mmu-miR-297b-5p	0	0	0	0	1	0	0	0	0	0
mmu-miR-29b-1-5p	4	4	0	1	4	8	2	2	3	2
mmu-miR-29b-2-5p	5	5	9	2	1	1	4	2	4	5
mmu-miR-29c-3p	196	228	199	211	175	229	148	121	186	232
mmu-miR-29c-5p	0	1	0	0	0	1	0	1	0	0
mmu-miR-301a-3p	3	2	4	3	6	4	3	4	2	1
mmu-miR-301a-5p	10	18	22	15	19	10	6	24	12	23
mmu-miR-302a-3p	3	0	2	1	7	0	0	3	3	1
mmu-miR-302c-3p	1	1	1	0	0	0	0	0	1	0
mmu-miR-3065-3p	13	27	22	16	8	42	20	11	23	22
mmu-miR-3065-5p	17	32	36	28	25	42	23	18	7	21
mmu-miR-3074-1-3p	3	3	9	11	6	11	11	7	8	10
mmu-miR-3074-2-3p	1	1	1	1	0	0	1	3	0	0
mmu-miR-3074-5p	1967	2034	2201	1818	1532	2540	1286	2392	1799	2588
mmu-miR-30b-5p	264	269	264	281	230	279	169	167	186	281
mmu-miR-30e-3p	1344	1755	1400	1254	1333	1242	1130	1560	1469	1653
mmu-miR-30e-5p	7746	8521	7649	7796	7310	7168	6027	5736	5718	6543
mmu-miR-30f	405	521	370	405	353	365	359	401	452	514
mmu-miR-338-3p	17	32	36	28	25	42	23	18	7	21
mmu-miR-339-3p	0	0	0	0	0	0	0	0	1	0
mmu-miR-340-3p	0	3	0	1	1	2	0	1	0	0
mmu-miR-3473e	0	0	0	0	0	0	0	0	1	0
mmu-miR-34c-3p	0	6	0	2	2	14	0	0	1	9
mmu-miR-34c-5p	181	410	87	126	374	1349	171	79	42	1577
mmu-miR-3535	9	12	4	8	2	6	3	2	4	9
mmu-miR-363-5p	0	0	1	0	0	0	0	1	0	0
mmu-miR-378a-3p	2	0	1	4	0	0	1	4	2	0
mmu-miR-378c	2	0	1	4	0	0	1	4	2	0
mmu-miR-425-5p	4	7	1	0	1	2	1	5	2	4
mmu-miR-431-5p	0	0	0	0	0	0	0	1	0	0
mmu-miR-452-5p	1	2	0	0	1	0	0	0	0	0
mmu-miR-455-3p	1	0	0	0	0	0	2	1	2	1
mmu-miR-466h-3p	0	0	0	0	0	0	1	0	0	0
mmu-miR-466i-5p	0	11	0	2	2	2	0	4	0	8
mmu-miR-486b-3p	0	3	0	0	0	2	2	4	1	0
mmu-miR-488-3p	1	2	1	3	0	1	0	2	2	1
mmu-miR-5099	0	0	0	1	0	0	0	0	0	0
mmu-miR-5100	3	2	3	2	0	0	2	0	2	1
mmu-miR-6240	0	0	0	0	0	0	1	0	2	1
mmu-miR-669b-5p	0	1	0	0	0	0	0	0	0	0
mmu-miR-669m-5p	0	1	0	0	0	0	0	0	0	0
mmu-miR-690	0	0	0	0	0	0	1	0	0	0
mmu-miR-696	0	0	0	1	0	0	0	0	0	0
mmu-miR-7b-5p	0	1	0	1	21	0	0	0	0	0
mmu-miR-802-5p	1	0	0	0	0	0	0	1	0	0
mmu-miR-872-5p	0	0	0	0	0	4	0	1	0	0
mmu-miR-873a-5p	0	0	0	0	0	0	0	0	0	1
mmu-miR-92a-3p	11274	11258	9572	9793	8899	10324	9116	14172	12800	13723
mmu-miR-9-3p	36	32	22	38	40	30	40	28	28	45
mmu-miR-9b-3p	9805	11454	7973	9789	8308	8152	7487	10778	11253	10541
mze-miR-18b	3	2	3	1	2	3	2	1	4	1
mze-miR-22b	0	0	0	0	1	0	0	0	0	0
nve-miR-100-5p	30	76	40	50	44	75	22	72	40	54
oan-let-7d-3p	8	13	16	14	6	12	10	14	14	16
oan-let-7f-1-3p	0	1	0	2	0	0	1	5	0	9
oan-let-7g-3p	3	0	2	0	1	1	0	0	0	0
oan-miR-106-5p	268	310	185	187	211	220	194	203	192	210
oan-miR-107-5p	0	0	0	2	0	0	0	2	0	0
oan-miR-10a-3p	58	103	86	65	83	108	74	106	47	102
oan-miR-10b-3p	2	2	7	2	2	4	5	2	4	8
oan-miR-122-3p	0	1	1	1	0	0	0	0	3	0
oan-miR-125-3p	2	0	0	0	0	0	0	0	0	0
oan-miR-130b-5p	1	5	0	3	0	1	0	0	0	0
oan-miR-1329-5p	194	284	264	218	209	191	358	342	287	318
oan-miR-1344	7	1	5	1	2	0	5	1	3	9
oan-miR-1357	0	0	0	0	2	1	0	0	2	3
oan-miR-135a-3p	2	1	12	3	4	5	2	1	1	8
oan-miR-138-3p	1	1	3	3	6	3	4	5	2	4
oan-miR-1386	30	52	26	29	17	32	33	44	64	36
oan-miR-1388-3p	45	45	27	37	24	46	31	84	24	38
oan-miR-1388-5p	407	462	340	381	318	383	315	585	265	347
oan-miR-1397-5p	0	2	0	0	0	1	0	0	0	0
oan-miR-140-5p	768	922	875	841	772	771	626	693	618	662
oan-miR-1416	28	28	58	42	26	38	14	47	42	52
oan-miR-145-5p	58	96	70	42	64	65	31	42	25	92
oan-miR-146a-5p	0	0	0	0	0	0	0	1	0	0
oan-miR-15b-3p	1	2	0	0	0	0	1	5	1	0
oan-miR-15b-5p	73	71	50	66	46	50	59	39	64	76
oan-miR-15c-3p	0	1	0	0	0	0	0	0	0	0
oan-miR-15c-5p	126	173	95	115	100	96	110	116	132	143
oan-miR-16b-3p	2	1	0	4	2	2	1	1	0	0
oan-miR-181a-2-3p	68	65	48	66	46	64	39	98	73	74
oan-miR-181b-1-3p	1	0	0	0	1	0	0	0	0	0
oan-miR-181b-5p	618	905	860	960	736	930	534	1125	692	743
oan-miR-181c-5p	0	1	0	0	0	0	0	0	0	0
oan-miR-182-3p	0	0	0	0	0	0	0	0	1	0
oan-miR-18-3p	27	24	8	9	6	10	7	20	10	22
oan-miR-18-5p	38	45	28	35	22	33	24	23	25	40
oan-miR-19a-5p	12	12	9	4	11	12	8	4	4	8
oan-miR-200b-5p	5	5	3	7	11	9	5	16	7	25
oan-miR-205-3p	0	0	0	0	0	0	2	1	0	0
oan-miR-205-5p	57	206	54	59	30	82	66	61	102	140
oan-miR-20a-5p	2281	2646	1978	2165	1891	2079	1948	1587	1858	2245
oan-miR-20b-3p	22	20	11	29	27	10	21	19	30	27
oan-miR-214-5p	105	118	124	80	96	139	86	142	80	164
oan-miR-218-3p	1	0	2	0	0	0	0	0	0	0
oan-miR-221-5p	1	2	1	4	1	1	2	0	0	2
oan-miR-222a-5p	46	29	15	39	36	29	26	14	45	34
oan-miR-222b-3p	6	2	3	0	3	1	1	9	5	4
oan-miR-223-3p	1	0	1	0	0	2	0	1	0	1
oan-miR-23b-3p	3	0	1	1	0	3	0	2	2	2
oan-miR-24-1-5p	3	4	12	13	7	7	11	7	7	11
oan-miR-24-2-5p	1	1	1	1	0	0	1	3	0	0
oan-miR-29a-2-5p	1	8	0	5	6	2	1	1	5	2
oan-miR-29b-5p	4	4	0	1	4	8	2	2	3	2
oan-miR-302-5p	4	9	10	4	4	9	13	9	2	8
oan-miR-30d-3p	15	12	18	17	15	15	11	9	11	26
oan-miR-32-3p	2	2	1	1	1	2	2	1	0	0
oan-miR-32-5p	490	417	258	503	318	323	360	165	370	479
oan-miR-383-5p	2	0	3	4	11	8	1	6	7	6
oan-miR-458-5p	2	0	0	0	0	0	0	0	0	0
oan-miR-460-5p	5	5	12	13	7	13	2	14	7	9
oan-miR-499-5p	3268	3711	2552	3291	2536	1813	2023	1778	2473	3656
oan-miR-873-5p	0	0	0	0	0	0	0	0	0	1
oan-miR-92b	3	8	4	5	5	4	1	6	4	5
oar-let-7b	2271	3430	2513	2509	1998	2510	1611	3021	2069	2450
oar-let-7d	56	64	77	64	57	67	71	147	88	71
oar-miR-10a	17708	24754	24420	18306	18604	27318	19004	27367	10712	21921
oar-miR-10b	1948	3625	3075	2003	2520	5187	2571	2907	1696	3354
oar-miR-23b	561	678	522	435	560	934	376	559	436	763
oar-miR-29a	6	21	8	6	10	15	7	27	8	7
oar-miR-30c	5340	6255	6411	5666	5262	5372	4792	6959	4883	5733
oar-miR-30d	19700	23380	23293	22828	21301	20501	16172	27118	19279	24180
oar-miR-431	0	0	0	0	0	0	0	1	0	0
oar-miR-99a	30577	38872	46861	42356	34373	41874	29372	58252	32923	53906
ocu-miR-146b-5p	123	76	73	109	61	125	54	111	56	115
ocu-miR-16a-5p	15	17	14	17	22	24	17	16	11	17
ocu-miR-302b-3p	19	7	15	7	17	8	15	10	14	24
ocu-miR-302b-5p	4	9	10	4	4	9	13	9	2	8
odi-let-7d	0	0	0	0	0	0	0	0	0	1
odi-miR-124a	4	1	0	2	4	6	3	0	1	1
odi-miR-1c	247	358	315	269	155	261	237	295	150	307
odi-miR-92a	6	11	5	11	9	6	28	15	7	16
oha-let-7a-3-3p	7	19	13	11	26	14	10	10	14	13
oha-miR-100-3p	0	0	0	0	0	0	0	0	0	1
oha-miR-122-3p	0	1	1	1	0	0	0	0	3	0
oha-miR-122-5p	399	1482	225	203	529	1468	290	17338	236	510
oha-miR-126-3p	2245	2870	2229	2239	1978	2652	1942	2336	1781	2611
oha-miR-126-5p	14108	18995	15745	14008	13824	17095	13161	14733	12292	16460
oha-miR-130b-5p	1	3	0	3	0	1	0	0	0	0
oha-miR-1329-5p	0	0	0	0	0	0	0	2	0	0
oha-miR-148a-3p	1603	1533	1148	1525	1175	1659	1075	1082	2057	1837
oha-miR-16b-3p	0	0	0	0	1	1	0	0	0	0
oha-miR-199b-5p	0	1	0	0	1	0	0	1	0	3
oha-miR-20b-3p	2	2	0	3	1	0	1	3	1	0
oha-miR-20b-5p	969	1257	795	860	782	803	757	905	793	862
oha-miR-219-1-3p	1	4	5	3	5	7	2	6	4	6
oha-miR-221-5p	1	2	1	2	1	0	2	0	0	2
oha-miR-222a-5p	469	391	363	532	393	405	385	396	442	477
oha-miR-338-5p	13	28	25	17	9	43	20	12	24	23
oha-miR-9-2-5p	5	1	2	0	4	4	3	2	6	5
oha-miR-9-3-5p	87	21	18	41	43	23	41	31	29	70
oha-miR-9-3p	9824	11477	7979	9803	8314	8158	7500	10793	11275	10556
oha-miR-9-4-5p	37	33	24	39	42	30	42	29	30	46
ola-let-7c	3164	3929	4381	4296	2998	3744	2557	5325	3286	4622
ola-let-7e	2600	3818	3897	2920	2732	3103	3067	3526	2896	3726
ola-let-7g	10	8	18	13	14	20	12	10	10	17
ola-miR-100	20238	46957	24239	37548	38307	59410	19425	60224	32855	32591
ola-miR-101b-3p	9	9	3	6	6	8	6	3	4	4
ola-miR-106a	3	4	1	2	2	2	5	0	4	2
ola-miR-10d	0	0	1	0	1	1	0	3	0	0
ola-miR-122	0	1	1	1	0	0	0	0	3	0
ola-miR-124-5p	102	327	122	165	131	84	130	206	209	115
ola-miR-126-3p	3782	5443	4290	3761	3659	4824	3492	3599	3105	4863
ola-miR-128	5834	7151	6318	6262	5786	5709	6342	11116	7254	7320
ola-miR-130c	3	5	2	2	3	4	0	5	1	3
ola-miR-132	167	176	64	114	124	177	82	98	88	201
ola-miR-133-3p	126	229	196	84	102	165	121	164	74	207
ola-miR-137	0	0	0	1	0	0	1	0	1	2
ola-miR-1388-3p	45	45	27	37	24	46	31	84	24	38
ola-miR-140-3p	9244	10493	9586	9930	8475	7044	6078	9775	7625	9628
ola-miR-143	959567	839504	724329	723165	745529	1077172	534485	702435	682105	975604
ola-miR-145	7972	10797	10847	9543	8623	9583	7440	7616	5036	8827
ola-miR-148	70	81	48	76	47	74	47	52	74	79
ola-miR-17	717	922	574	652	559	675	555	601	623	706
ola-miR-181a-3p	68	65	48	66	48	64	39	98	73	74
ola-miR-181a-5p	4356	5629	5639	6292	4631	6323	3662	7031	4656	5961
ola-miR-183-3p	0	2	0	0	0	0	0	0	0	0
ola-miR-183-5p	143	147	60	122	57	70	61	137	92	187
ola-miR-192-5p	18	5	11	13	4	6	12	28	16	8
ola-miR-193a	1	0	2	0	0	1	1	0	1	1
ola-miR-194-5p	51	20	29	33	41	21	56	78	37	48
ola-miR-19a	1	0	0	0	0	0	0	0	0	0
ola-miR-19b	432	523	314	451	316	385	346	226	304	321
ola-miR-19d	1	1	0	0	0	0	1	0	0	1
ola-miR-200a	1751	1436	864	2216	1468	2632	962	1436	741	3563
ola-miR-204	116	119	93	99	110	83	96	191	112	183
ola-miR-21	4	7	5	2	4	4	3	8	8	3
ola-miR-210-3p	73	75	53	73	54	56	49	73	81	125
ola-miR-210-5p	125	141	106	107	112	107	94	174	113	154
ola-miR-214	146	172	163	141	105	303	126	256	102	202
ola-miR-218b	184	132	116	272	91	198	114	98	72	265
ola-miR-22	2	4	5	3	7	2	4	4	8	4
ola-miR-222	443	473	444	451	341	538	448	596	456	562
ola-miR-223	31	20	40	17	25	16	13	33	23	16
ola-miR-27c-3p	5	6	5	5	4	7	5	3	5	4
ola-miR-27d-3p	21	16	19	11	9	21	17	25	15	21
ola-miR-29a	190	213	191	207	173	221	143	120	181	229
ola-miR-29c	196	228	199	211	175	229	148	121	186	232
ola-miR-301b-5p	1	0	0	0	2	1	0	0	1	1
ola-miR-30e	45	48	49	70	43	50	56	56	72	66
ola-miR-31	1	0	1	1	0	0	2	1	0	1
ola-miR-455-3p	110	74	110	95	106	79	61	115	65	113
ola-miR-455-5p	958	928	1011	1109	917	702	752	1171	884	1011
ola-miR-460-3p	0	0	0	0	1	0	0	0	0	0
ola-miR-460-5p	0	1	0	0	2	0	0	2	4	1
ola-miR-499	0	2	1	1	0	0	0	4	2	2
ola-miR-92b	60	45	21	60	38	36	41	40	44	91
oni-miR-10926	27	28	25	25	23	18	21	37	42	20
oni-miR-132c	7	11	4	8	5	14	7	4	5	14
oni-miR-142b	25	15	20	23	13	11	9	14	4	7
oni-miR-17b	717	921	573	653	559	674	555	601	622	706
oni-miR-18b	3	2	3	1	2	3	2	1	4	1
oni-miR-199c	1339	1812	2349	1506	1633	2202	1271	2294	1191	2326
oni-miR-203a	845	1029	368	752	419	783	729	336	309	1392
oni-miR-204b	14	12	9	9	9	5	11	1	12	14
oni-miR-26d	73389	89527	103328	82710	83983	110040	68609	111315	76991	97932
oni-miR-3120-5p	0	0	2	0	1	0	0	0	1	1
oni-miR-9b	5	1	4	1	4	2	4	3	8	7
pal-let-7i-3p	2	0	1	0	0	0	0	0	0	0
pal-miR-10001-5p	0	0	1	0	0	0	0	0	1	1
pal-miR-125b-3p	7	3	10	3	5	12	6	10	5	11
pal-miR-148a-5p	0	0	0	1	2	1	0	4	0	3
pal-miR-150-5p	0	0	0	0	0	0	0	1	0	0
pal-miR-182-5p	4	2	1	6	0	4	3	0	4	14
pal-miR-215-5p	0	0	1	0	0	0	0	0	0	0
pal-miR-219b-3p	0	1	2	0	0	2	2	1	2	0
pal-miR-221-5p	0	0	0	1	0	0	0	0	0	0
pal-miR-30c-3p	3	8	3	5	6	12	3	16	6	13
pal-miR-371-3p	0	0	0	0	2	0	0	0	0	0
pal-miR-454-3p	48	88	81	63	44	57	42	37	30	68
pal-miR-574-5p	0	2	1	0	0	5	0	0	0	0
pal-miR-9226-5p	0	0	0	0	0	1	0	0	0	1
pal-miR-9298-5p	0	0	1	0	0	0	0	0	0	0
pal-miR-9995-3p	1285	1640	1721	1622	1300	1439	1286	2553	2709	2038
pbv-miR-1329-5p	0	0	0	0	0	0	0	2	0	0
pbv-miR-137b-3p	6	6	11	9	11	5	9	7	14	12
pbv-miR-142-5p	25	15	20	23	13	11	9	14	4	7
pbv-miR-155a-5p	0	0	0	0	0	0	1	1	0	0
pbv-miR-16a-5p	0	0	0	0	0	1	0	0	0	0
pbv-miR-181b-5p	611	900	852	955	727	928	528	1114	690	742
pbv-miR-20b-3p	2	2	0	3	1	0	1	3	1	0
pbv-miR-212-3p	6	11	3	8	6	13	7	4	3	13
pbv-miR-217-5p	3	12	8	5	4	4	7	15	0	12
pbv-miR-219-3p	1	4	5	3	5	7	2	6	4	6
pbv-miR-338-5p	15	29	25	18	9	44	21	13	24	23
pbv-miR-365-3p	44	63	85	57	43	37	30	55	36	41
pbv-miR-455-5p	956	928	1011	1109	917	702	752	1171	884	1011
pbv-miR-92b-3p	0	0	0	0	1	0	0	0	0	0
pma-let-7c	117	149	123	121	113	122	90	138	133	184
pma-let-7d	8	3	10	7	8	16	10	10	4	6
pma-miR-100b	0	2	0	0	0	0	0	2	0	0
pma-miR-126	0	1	0	1	1	1	0	3	1	2
pma-miR-129a-5p	0	0	0	2	0	0	0	1	0	3
pma-miR-132-3p	1	5	2	2	3	2	1	1	0	3
pma-miR-133a	4	7	5	4	0	5	3	4	2	6
pma-miR-138b	39	50	35	44	43	46	24	28	46	49
pma-miR-143-3p	94	93	67	86	71	107	71	75	62	84
pma-miR-152a	1	0	0	0	0	1	0	0	0	0
pma-miR-192-5p	9	2	10	12	3	1	4	27	12	5
pma-miR-199a-3p	2447	3352	4066	2640	2807	3939	2269	4033	2179	3877
pma-miR-199b-5p	0	0	2	1	0	1	0	0	0	0
pma-miR-1b	17	26	31	27	16	15	16	50	11	30
pma-miR-203a-3p	137	210	73	130	104	178	169	85	66	360
pma-miR-205b	0	7	0	2	0	2	2	0	3	1
pma-miR-20a-5p	2	7	2	2	5	3	0	2	2	5
pma-miR-20b	0	0	0	1	0	0	2	0	0	0
pma-miR-210	1	1	0	0	2	1	1	2	2	1
pma-miR-218b	184	132	116	272	91	198	114	98	72	265
pma-miR-221	146	104	90	111	70	153	95	97	87	253
pma-miR-22b-3p	0	1	0	0	0	0	0	0	0	0
pma-miR-29b	0	0	1	0	0	0	0	0	0	0
pma-miR-30b	8	12	10	8	14	12	5	10	16	13
pma-miR-30c-3p	0	0	0	0	0	0	1	2	0	1
pma-miR-30c-5p	23	15	24	41	13	33	22	29	26	62
pma-miR-30d	17	13	13	20	12	28	6	10	9	21
pma-miR-30f	2	7	0	1	3	2	2	1	0	0
pma-miR-33a	2	0	0	0	2	0	2	0	0	0
pma-miR-375b-3p	19	38	18	7	15	45	12	15	25	41
pma-miR-551	0	1	0	0	0	0	0	1	0	0
pmi-miR-200-3p	0	1	1	0	3	5	0	1	1	4
pmi-miR-375-3p	0	5	2	1	0	6	5	4	3	10
pmi-miR-92a-3p	0	0	0	1	0	0	0	0	0	0
pmi-miR-92c-3p	22	16	11	15	10	14	17	15	17	22
ppy-miR-133a	127	229	197	85	102	165	121	164	74	207
ppy-miR-16	55	43	38	35	51	70	39	74	63	68
ppy-miR-199b-3p	1	1	1	1	0	2	0	0	1	0
ppy-miR-29b	152	174	134	127	111	131	96	112	145	174
ppy-miR-378d	2	0	1	4	0	0	1	4	2	0
prd-miR-124-3p	6	2	3	3	7	6	4	2	1	4
pte-miR-100a-5p	14	49	26	31	26	48	8	44	27	31
pte-miR-125a-5p	54	85	115	74	63	109	77	135	70	135
pte-miR-29b-3p	3	1	1	1	4	1	2	2	2	4
pte-miR-92c-3p	0	2	0	0	0	1	1	1	0	1
ptr-miR-216a	1	1	0	1	0	0	1	0	0	0
rno-let-7f-1-3p	0	1	0	2	0	0	1	5	0	9
rno-miR-101b-3p	12	9	12	8	6	27	4	27	8	22
rno-miR-10b-3p	2	2	7	2	2	4	5	2	4	8
rno-miR-10b-5p	1948	3625	3074	2003	2519	5187	2571	2905	1695	3354
rno-miR-122b	256	1081	143	138	390	1048	200	11205	164	348
rno-miR-125b-2-3p	619	742	832	760	646	785	487	1070	692	838
rno-miR-126b	3	4	9	4	1	9	5	5	2	6
rno-miR-129-1-3p	237	287	128	239	143	196	261	210	161	280
rno-miR-133c	127	229	197	84	101	165	121	164	74	207
rno-miR-135b-5p	0	0	0	0	2	0	0	1	0	0
rno-miR-1-3p	0	4	7	0	3	10	4	151	3	5
rno-miR-145-3p	1635	2262	2373	1844	2014	2422	1716	2106	1283	2892
rno-miR-148b-3p	7	17	11	18	5	13	11	14	23	11
rno-miR-15a-5p	38	34	31	48	40	36	34	21	18	32
rno-miR-16-3p	0	0	0	2	1	1	0	1	0	0
rno-miR-17-1-3p	2	2	3	4	3	5	2	0	4	5
rno-miR-18a-3p	8	5	4	7	3	6	6	10	12	10
rno-miR-190b-5p	9	20	32	14	18	17	16	22	9	21
rno-miR-193b-3p	35	64	68	30	57	75	38	62	32	38
rno-miR-19b-1-5p	1	1	1	0	0	0	1	3	1	0
rno-miR-200c-3p	2	8	0	1	0	3	0	1	2	0
rno-miR-202-5p	15107	21556	12821	24752	18364	19105	10370	9783	15386	16334
rno-miR-203a-5p	1	1	0	0	1	2	0	1	0	0
rno-miR-203b-3p	1	1	0	0	1	2	0	1	0	0
rno-miR-203b-5p	141	238	74	132	70	179	172	92	67	366
rno-miR-214-3p	315	418	429	391	282	654	276	522	226	429
rno-miR-217-3p	1	3	2	0	3	1	3	0	2	1
rno-miR-217-5p	0	0	0	0	0	1	0	0	0	0
rno-miR-218b	3418	3842	2937	6083	2245	4099	2551	2703	1764	5063
rno-miR-219b	0	0	0	0	1	0	0	0	0	0
rno-miR-223-3p	31	20	40	17	25	16	13	33	23	16
rno-miR-24-1-5p	3	4	12	14	8	11	11	7	8	11
rno-miR-26a-3p	0	0	0	0	0	1	0	2	0	2
rno-miR-301a-5p	10	16	19	14	19	10	6	24	12	23
rno-miR-3065-5p	17	32	36	28	25	42	23	18	7	21
rno-miR-31b	0	2	0	0	0	0	0	0	0	0
rno-miR-328a-3p	0	0	0	0	0	1	0	0	0	0
rno-miR-338-3p	17	32	36	28	25	42	23	18	7	21
rno-miR-338-5p	13	28	25	17	8	43	20	12	24	23
rno-miR-340-3p	0	3	0	1	1	2	0	1	0	0
rno-miR-341	0	0	0	0	1	0	0	0	0	0
rno-miR-342-5p	0	1	0	0	0	0	0	0	0	0
rno-miR-3549	1	0	0	0	0	1	0	0	0	0
rno-miR-3553	143	147	60	122	57	70	61	137	92	187
rno-miR-3556a	1	3	1	1	1	4	0	7	2	1
rno-miR-3556b	189	214	191	206	172	221	143	120	181	230
rno-miR-3557-5p	2	0	1	4	0	0	1	4	2	0
rno-miR-3570	156	238	207	233	183	217	125	210	213	228
rno-miR-3571	0	4	7	0	3	10	4	151	3	5
rno-miR-3574	46	33	35	46	39	34	29	43	40	84
rno-miR-3587	152	174	134	127	110	131	96	112	145	174
rno-miR-3590-5p	32	37	27	24	33	21	32	26	31	37
rno-miR-3596b	56	64	77	64	57	67	71	147	88	71
rno-miR-3596c	8	26	13	6	6	11	11	15	4	6
rno-miR-3596d	24385	30978	28684	27812	24416	26074	24341	34473	31723	31598
rno-miR-363-3p	3791	5041	3633	3447	3870	3552	3810	5057	4432	4997
rno-miR-466b-3p	2	0	0	0	0	0	0	0	0	0
rno-miR-7a-1-3p	9	13	7	7	7	4	2	4	4	3
rno-miR-7b	0	1	0	1	21	0	0	0	0	0
rno-miR-802-5p	1	0	0	0	0	0	0	1	0	0
rno-miR-9b-3p	9810	11461	7976	9796	8308	8156	7489	10780	11258	10545
rno-miR-9b-5p	5	1	2	0	4	4	3	2	6	5
sha-miR-10a	15140	21155	20601	15828	15760	23502	16374	23702	9363	19052
sha-miR-10b	1719	3125	2653	1765	2213	4630	2249	2583	1486	3004
sha-miR-126	13654	18409	15215	13523	13377	16398	12613	14275	11928	15854
sha-miR-130b	47	66	48	53	48	29	49	33	36	50
sha-miR-133a	127	229	197	84	101	165	121	164	74	207
sha-miR-135a	214	177	377	124	236	697	208	137	200	380
sha-miR-141	0	0	0	0	0	7	2	0	0	0
sha-miR-181a-3p	156	238	207	233	183	217	125	210	213	228
sha-miR-193	35	64	69	30	57	75	38	62	33	39
sha-miR-19b	433	526	317	452	317	387	357	228	306	322
sha-miR-200b	537	393	385	642	531	887	325	674	199	1255
sha-miR-21	365814	244705	294670	290974	257437	274971	202513	306774	303709	280786
sha-miR-216b	1	0	2	0	1	1	1	2	2	0
sha-miR-221	959	942	1019	880	796	1079	814	1365	987	1275
sha-miR-24	1973	2041	2205	1828	1539	2543	1289	2393	1801	2594
sha-miR-30e	7746	8521	7649	7796	7310	7170	6027	5736	5718	6543
sha-miR-92a	10027	10035	8488	8687	7895	9127	8027	12671	11485	12351
sja-miR-124-3p	0	0	0	0	0	0	1	0	0	0
sko-miR-1-3p	0	1	2	0	0	4	0	0	1	3
sko-miR-375	0	1	0	0	0	1	0	0	0	1
sko-miR-92a	61	45	23	59	38	36	42	41	43	91
sko-miR-92c	7	10	5	8	11	5	18	11	7	12
sko-miR-9-5p	9828	11477	7979	9806	8314	8160	7500	10796	11275	10556
sma-miR-124b-5p	0	0	0	0	0	0	1	0	0	0
sme-miR-124a-3p	4	1	0	2	4	6	3	0	1	1
sme-miR-124b-3p	4	1	0	2	4	6	3	0	1	1
sme-miR-7d-5p	0	4	0	0	0	0	1	0	0	0
sme-miR-9a-5p	1	0	0	0	1	0	0	0	0	0
spu-let-7	0	6	2	7	1	4	2	3	7	4
spu-miR-133	1	2	4	0	0	1	1	0	0	2
spu-miR-29a	0	1	0	0	0	0	0	0	0	0
spu-miR-375	0	5	2	1	0	6	5	4	3	10
spu-miR-92a	61	45	23	59	38	36	42	41	43	91
spu-miR-92c	5	21	3	8	6	3	17	10	6	10
ssa-let-7b-3p	0	2	0	0	0	0	0	0	0	0
ssa-let-7f-5p	120	156	123	125	122	132	100	147	129	203
ssa-let-7j-5p	0	1	1	1	2	11	0	2	0	3
ssa-miR-10d-5p	178	282	265	146	218	431	216	276	174	304
ssa-miR-125a-2-3p	3	1	3	1	1	4	2	3	2	6
ssa-miR-15a-3p	0	0	0	0	0	0	0	0	0	1
ssa-miR-15a-5p	1	0	0	1	0	0	0	0	0	0
ssa-miR-181a-4-3p	0	0	0	0	0	1	1	0	0	0
ssa-miR-181b-5p	0	0	0	0	0	0	0	0	0	1
ssa-miR-18a-5p	3	2	3	1	2	3	2	1	4	1
ssa-miR-19a-5p	1	0	0	0	0	0	0	0	0	0
ssa-miR-203b-3p	138	209	75	131	69	176	169	85	65	362
ssa-miR-21a-5p	79	78	81	68	72	104	54	86	90	74
ssa-miR-221-3p	0	0	0	2	0	0	0	0	0	0
ssa-miR-23b-3p	580	699	548	448	578	955	392	591	448	783
ssa-miR-26d-5p	273	321	370	283	277	383	210	303	230	359
ssa-miR-30d-5p	26	39	27	24	25	23	27	13	19	48
ssa-miR-30e-3p	3	11	3	5	6	12	3	16	8	14
ssa-miR-454-3p	59	105	98	69	51	60	53	52	38	82
ssa-miR-7a-3-3p	0	0	0	0	2	0	0	0	0	0
ssa-miR-9b-5p	3	3	2	1	4	6	5	0	4	5
ssc-let-7i-5p	9095	10308	9475	11709	8806	10199	7225	12536	10941	10507
ssc-miR-122-3p	0	1	1	1	0	0	0	0	3	0
ssc-miR-1388	1	0	0	0	0	0	0	0	0	0
ssc-miR-144	1	4	2	4	3	6	1	3	0	3
ssc-miR-146b	163	117	108	170	98	207	73	153	82	142
ssc-miR-155-5p	48	13	15	33	9	9	28	56	16	9
ssc-miR-190a	5	9	19	11	13	11	12	11	9	9
ssc-miR-20a-5p	2281	2646	1980	2165	1891	2080	1948	1588	1858	2245
ssc-miR-219b-3p	0	0	0	0	1	0	0	0	0	0
str-miR-1-3p	26	29	32	28	16	16	17	51	11	37
tca-let-7-5p	3192	4051	4078	3274	3275	3413	3063	4438	3775	4828
tca-miR-31-5p	0	0	0	0	0	0	0	0	0	2
tca-miR-92a-3p	0	1	0	0	0	0	0	1	0	0
tca-miR-92b-3p	11	7	2	9	7	3	4	12	5	11
tch-let-7a-5p	8	8	8	5	4	10	3	9	11	14
tch-miR-23b-3p	561	679	522	435	560	934	376	559	436	763
tch-miR-26a-2-5p	15	27	28	19	17	17	20	20	23	21
tgu-let-7a-2-3p	1	0	1	3	0	3	2	3	3	5
tgu-let-7b-3p	2	8	8	4	4	2	5	7	4	7
tgu-miR-101-1-5p	3	0	0	1	1	1	0	1	0	0
tgu-miR-124-5p	103	327	122	165	131	84	130	206	209	115
tgu-miR-126-5p	2246	2872	2230	2242	1981	2653	1942	2339	1783	2611
tgu-miR-128-1-5p	15	26	20	24	28	11	15	21	18	20
tgu-miR-128-2-5p	0	0	0	0	0	0	0	0	0	1
tgu-miR-130a-5p	0	1	0	0	0	0	0	0	0	1
tgu-miR-1329-3p	8	0	0	3	2	3	1	1	4	1
tgu-miR-133-3p	127	229	197	85	102	165	121	164	74	207
tgu-miR-135a-1-3p	2	1	11	3	4	5	2	1	1	8
tgu-miR-135a-2-3p	4	0	1	0	1	7	0	0	2	5
tgu-miR-138-1-3p	50	31	37	29	45	51	19	44	36	46
tgu-miR-142-3p	43	45	28	56	30	46	41	42	23	19
tgu-miR-142-5p	118	151	119	148	82	127	150	205	81	107
tgu-miR-1451-3p	134	116	81	100	109	96	98	95	156	121
tgu-miR-148a-5p	132	202	167	170	173	183	127	236	228	195
tgu-miR-148b	131	201	166	166	167	180	117	230	221	190
tgu-miR-155-5p	0	14	0	0	0	2	0	2	0	0
tgu-miR-1677-3p	0	1	5	0	0	3	0	3	0	0
tgu-miR-1677-5p	0	1	2	3	0	0	2	0	0	3
tgu-miR-1805-3p	5	5	17	14	11	4	3	4	23	5
tgu-miR-1805-5p	3	1	2	2	3	1	1	0	3	2
tgu-miR-181b-1-3p	3	10	13	19	11	9	13	7	3	17
tgu-miR-187-5p	2	2	2	0	2	1	2	1	3	3
tgu-miR-193b-3p	1	0	2	0	0	1	1	0	1	0
tgu-miR-194-3p	0	2	0	0	1	0	0	0	0	0
tgu-miR-196	13	25	40	8	20	19	24	17	15	15
tgu-miR-19a-3p	1	0	0	0	0	0	0	0	0	0
tgu-miR-19a-5p	12	12	9	4	11	12	8	4	4	8
tgu-miR-200a-5p	50	29	24	33	54	72	22	63	27	79
tgu-miR-20a-3p	0	0	0	1	1	0	0	0	0	0
tgu-miR-21-3p	14	24	20	26	29	17	11	26	13	27
tgu-miR-216b-3p	17	20	21	12	11	15	12	4	12	8
tgu-miR-217-5p	3	12	8	5	4	4	7	15	0	12
tgu-miR-2188-3p	2	5	2	2	1	1	0	2	2	3
tgu-miR-219b	106	116	225	98	84	165	98	97	107	154
tgu-miR-222-5p	469	391	363	532	393	405	385	396	442	477
tgu-miR-23-5p	1	11	11	13	10	7	5	8	10	4
tgu-miR-2954-5p	6	8	11	9	6	9	14	19	10	6
tgu-miR-2968	0	0	1	0	0	0	0	0	0	0
tgu-miR-2970-3p	38	25	40	12	19	36	25	63	19	29
tgu-miR-2970-5p	147	63	119	102	88	90	82	161	121	162
tgu-miR-2972	0	2	0	1	0	1	1	0	2	3
tgu-miR-2976	0	0	0	0	0	1	0	0	0	0
tgu-miR-2984-5p	1	1	2	2	0	2	0	4	0	1
tgu-miR-29b-2-5p	5	5	9	2	1	1	4	2	4	5
tgu-miR-30b-3p	123	122	116	151	120	138	112	146	147	199
tgu-miR-33-3p	1	2	1	1	4	0	0	0	1	0
tgu-miR-363-5p	556	890	599	516	504	358	495	591	674	629
tgu-miR-365-1-5p	0	8	3	0	1	0	7	2	1	0
tgu-miR-425-3p	1	1	0	1	2	0	4	0	1	3
tgu-miR-425-5p	1263	1115	1404	1152	928	1268	1154	2483	1231	1297
tgu-miR-455-3p	110	74	110	95	106	79	61	115	65	113
tgu-miR-456-3p	79	99	48	65	73	47	81	123	93	100
tgu-miR-460b-3p	0	0	8	9	2	0	7	8	1	0
tgu-miR-460b-5p	0	0	2	0	0	0	0	0	0	0
tgu-miR-489-3p	18	4	3	22	3	2	2	9	3	14
tgu-miR-7-1-3p	5	4	1	1	4	0	0	1	0	0
tgu-miR-7-4-3p	0	0	0	0	0	0	0	0	1	0
tgu-miR-92-2-5p	20	33	23	19	12	9	18	31	17	24
xbo-miR-92a	4	9	3	7	6	3	17	10	6	10
xla-miR-124-2-5p	1	0	0	0	0	0	0	0	0	0
xla-miR-144-3p	1	4	2	4	3	6	1	3	0	3
xla-miR-145-5p	13	24	15	8	14	24	15	17	9	17
xla-miR-146a-5p	12	8	20	23	7	21	7	10	5	15
xla-miR-18a-3p	2	1	3	1	3	0	1	3	3	5
xla-miR-18b-3p	8	2	4	7	3	4	6	8	5	9
xla-miR-20	969	1257	795	860	782	803	757	905	793	862
xla-miR-212-3p	6	10	3	8	5	13	6	2	3	12
xla-miR-217-3p	1	3	2	0	4	1	3	1	2	1
xla-miR-221-5p	1	2	1	2	1	0	2	0	0	2
xla-miR-24b-3p	1	0	1	1	1	4	2	2	3	3
xla-miR-30e-3p	1	0	0	0	0	0	1	0	0	2
xla-miR-34a-5p	24	34	59	56	23	40	28	27	57	31
xla-miR-429	25	32	10	27	19	52	14	56	20	64
xla-miR-455-3p	20	12	13	6	15	18	10	12	11	15
xla-miR-499-3p	0	0	0	1	0	0	0	0	0	0
xtr-let-7e	0	2	2	0	1	0	2	1	1	1
xtr-let-7g	1	0	1	0	1	0	0	0	0	0
xtr-miR-106	1	7	0	1	4	4	1	1	1	3
xtr-miR-10c	0	0	0	0	0	2	0	0	0	0
xtr-miR-133d	1	2	4	0	0	1	1	0	0	2
xtr-miR-142-5p	118	151	119	148	82	127	150	205	81	107
xtr-miR-146a	12	8	20	23	7	21	7	10	5	15
xtr-miR-146b	83616	85997	73123	90804	64091	76816	63835	91492	80831	90978
xtr-miR-150	0	0	0	0	0	0	0	1	0	0
xtr-miR-16c	3594	4240	3454	3548	3278	2859	3026	3773	3862	3826
xtr-miR-184	6	88	1	11	2	9	0	2	2	7
xtr-miR-191	2843	2614	3131	2586	2205	2908	2221	3832	2154	3060
xtr-miR-199b	0	0	0	0	0	1	0	0	0	0
xtr-miR-202-5p	7	6	3	9	6	4	1	2	6	5
xtr-miR-22-5p	91	77	74	117	67	108	89	132	74	125
xtr-miR-24b	1	0	1	1	1	4	2	2	3	3
xtr-miR-27c	46	29	35	36	33	55	36	41	35	55
xtr-miR-30a-3p	0	0	0	0	0	1	5	2	0	1
xtr-miR-460b-3p	0	0	4	3	0	0	0	0	0	0
xtr-miR-92b	111	125	53	156	134	144	112	118	78	152
xtr-miR-9-5p	9824	11471	7982	9802	8321	8158	7498	10797	11272	10554
xtr-miR-9b-5p	0	0	1	2	6	2	1	0	2	2
