# Supplementary material for: Association between Yili goose sperm motility and expression profiles of mRNA and miRNA in testis
Source: BMC Genomics. 2023 Oct 24;24:640. doi: 10.1186/s12864-023-09727-1 (PMC10599010; doi:10.1186/s12864-023-09727-1)
Supplement: Supplementary file 7 — Additional file 7: Supplementary Table S6. Novel miRNA. [file 12864_2023_9727_MOESM7_ESM.xls]

## Sheet: novel miRNA
Supplementary Table S6 novel miRNA
miRNA	HFR_1	HFR_2	HFR_3	HFR_4	HFR_5	LFR_1	LFR_2	LFR_3	LFR_4	LFR_5
novel_103	17	2	9	10	15	17	9	19	3	11
novel_109	14	37	17	16	9	11	11	12	15	18
novel_11	2	4	4	5	5	2	1	5	7	2
novel_111	0	0	0	0	0	0	0	0	0	1
novel_114	1	0	0	0	0	0	0	0	0	0
novel_121	13	13	7	11	7	7	5	15	4	8
novel_126	4	0	0	9	9	5	2	5	5	7
novel_127	4	2	4	3	2	5	0	3	3	3
novel_129	0	0	2	1	0	0	1	0	1	0
novel_130	0	1	0	2	0	0	2	3	0	3
novel_131	2	2	6	8	1	1	0	2	5	2
novel_133	1633	1426	1111	1260	1202	541	850	1323	497	712
novel_134	3201	4581	15	3728	1456	1711	5569	6195	574	4157
novel_136	519	416	302	328	35	14	514	26	12	185
novel_137	3	5	0	2	1	3	7	2	2	0
novel_138	30	22	23	29	29	10	15	22	48	42
novel_140	6	7	2	4	2	10	1	6	2	3
novel_141	3	1	1	1	2	6	3	1	8	2
novel_143	18	87	25	28	24	36	6	1	40	35
novel_145	12	14	5	9	9	11	5	8	3	8
novel_146	80	102	75	99	48	74	71	106	83	77
novel_15	275	602	378	1752	625	240	458	1522	1309	260
novel_150	391	11	57	9	341	136	341	186	7	216
novel_152	55	50	51	56	23	43	30	52	25	60
novel_158	3	0	0	1	1	0	1	0	4	5
novel_168	10	7	8	28	20	12	8	33	9	11
novel_169	70	45	46	39	28	60	34	76	49	51
novel_177	5	6	2	5	3	6	11	5	13	2
novel_18	1196	1425	1420	1021	926	1382	1086	1184	799	1479
novel_186	6	3	1	0	1	5	1	17	2	0
novel_192	2	6	2	8	2	7	3	4	14	2
novel_195	9	11	14	4	24	13	8	13	9	12
novel_196	19	16	14	38	10	14	5	9	22	31
novel_203	67	72	53	77	26	21	40	21	46	27
novel_210	3	0	3	9	7	3	3	13	9	4
novel_211	23	25	7	14	6	24	1	20	40	27
novel_212	31	23	10	10	17	12	13	17	29	10
novel_218	339	336	255	367	300	235	502	372	368	256
novel_220	41	9	2	26	33	24	33	75	44	44
novel_224	28	31	10	26	29	21	46	51	48	23
novel_225	0	2	6	0	2	3	1	6	2	2
novel_230	199	277	274	225	305	132	298	400	286	251
novel_231	0	1	1	2	4	4	2	3	2	7
novel_232	48	72	113	67	54	57	60	58	82	32
novel_235	12	16	14	19	9	10	9	9	21	10
novel_236	2	0	0	1	1	0	2	0	1	2
novel_237	1	13	7	8	2	2	2	11	7	8
novel_238	26	54	15	41	22	9	24	45	12	20
novel_240	6	5	2	7	4	7	4	0	5	5
novel_243	1	0	0	0	0	0	0	0	0	0
novel_244	49	41	83	142	59	38	41	52	68	37
novel_245	0	2	2	2	0	3	0	4	3	1
novel_246	2	0	0	0	2	0	0	1	1	0
novel_27	0	1	1	0	0	0	0	0	1	0
novel_35	1	5	2	1	0	2	6	3	6	1
novel_49	521	513	267	490	300	505	632	531	370	483
novel_56	234	243	276	263	148	189	192	345	463	413
novel_64	49	29	60	37	49	26	79	79	19	53
novel_65	303	180	93	114	108	159	138	178	142	278
novel_71	71	104	132	199	78	68	61	94	165	71
novel_73	236	87	59	177	73	151	115	47	168	131
novel_79	52	50	52	30	50	30	3	33	70	38
novel_85	32	30	12	44	17	26	26	41	29	50
novel_86	57	45	54	78	37	39	4	27	63	49
novel_89	16	62	58	74	40	32	33	37	98	20
novel_95	37	40	15	17	29	73	22	44	36	39
novel_97	2	91	15	28	8	44	10	90	35	26
novel_98	33	55	30	44	30	30	28	37	27	37
