# Supplementary material for: Association between Yili goose sperm motility and expression profiles of mRNA and miRNA in testis
Source: BMC Genomics. 2023 Oct 24;24:640. doi: 10.1186/s12864-023-09727-1 (PMC10599010; doi:10.1186/s12864-023-09727-1)
Supplement: Supplementary file 8 — Additional file 8: Supplementary Table S7. GO analys of differentially expressed genes between HFR and LFR groups. [file 12864_2023_9727_MOESM8_ESM.xls]

## Sheet: Supplementary Table S7 GO analy
Supplementary Table S7 GO analys of differentially expressed genes between HFR and LFR groups
GO_accession	Description	Term_type	Over_represented_pValue	Corrected_pValue	DEG_item	DEG_list	Bg_item	Bg_list	Gene_names
GO:0005576	extracellular region	cellular_component	2.09e-05	0.093455	81	367	993	14153	XLOC_014756,XLOC_155446,XLOC_119758,XLOC_122544,XLOC_150348,XLOC_107389,XLOC_207138,XLOC_155448,XLOC_078454,XLOC_259745,XLOC_099854,XLOC_165001,XLOC_049240,XLOC_006189,XLOC_013271,XLOC_209708,XLOC_039708,XLOC_158486,XLOC_162502,XLOC_138468,XLOC_043914,XLOC_201257,XLOC_029563,evm.model.chr4.2167,XLOC_232734,XLOC_249029,XLOC_140599,XLOC_069060,XLOC_004812,XLOC_074461,XLOC_073529,XLOC_120667,XLOC_01…
GO:0009405	pathogenesis	biological_process	4.01e-05	0.093455	41	367	287	14153	XLOC_158486,XLOC_162502,XLOC_138468,XLOC_090451,XLOC_109245,XLOC_193145,XLOC_034606,XLOC_159291,XLOC_179305,XLOC_079409,XLOC_066583,XLOC_165001,XLOC_206156,XLOC_208632,XLOC_093491,XLOC_078454,XLOC_222025,XLOC_119322,XLOC_205017,XLOC_211651,XLOC_141014,XLOC_089151,XLOC_057990,XLOC_061507,XLOC_040801,XLOC_166003,XLOC_132699,XLOC_255857,XLOC_121012,XLOC_262319,XLOC_120667,XLOC_131799,XLOC_205966,XLO…
GO:0051704	multi-organism process	biological_process	0.0001109	0.14264	88	367	1001	14153	XLOC_006359,XLOC_211468,XLOC_101306,XLOC_131799,XLOC_205966,XLOC_057990,XLOC_141014,XLOC_061507,XLOC_040801,XLOC_097401,XLOC_025498,XLOC_132699,XLOC_206887,XLOC_147549,XLOC_208815,XLOC_211861,XLOC_099304,XLOC_157906,XLOC_159929,XLOC_159291,XLOC_034606,XLOC_079409,XLOC_097533,XLOC_261177,XLOC_179305,XLOC_089051,XLOC_227549,XLOC_143713,XLOC_125949,XLOC_066583,XLOC_090286,XLOC_090451,XLOC_107351,XLO…
GO:0008234	cysteine-type peptidase activity	molecular_function	0.00014276	0.14264	17	367	128	14153	XLOC_187941,XLOC_020606,XLOC_141355,XLOC_262347,XLOC_070667,XLOC_048655,XLOC_006189,XLOC_262319,XLOC_148349,XLOC_156481,XLOC_099854,XLOC_066583,XLOC_098612,XLOC_087306,XLOC_057990,XLOC_060285,XLOC_218342
GO:0019012	virion	cellular_component	0.00015298	0.14264	47	367	508	14153	XLOC_156374,XLOC_151315,XLOC_231913,XLOC_142358,XLOC_215463,XLOC_203753,XLOC_231675,XLOC_253139,XLOC_078454,XLOC_189865,XLOC_259745,XLOC_100280,XLOC_049240,XLOC_006189,XLOC_034606,XLOC_079409,XLOC_154264,XLOC_193145,XLOC_112244,XLOC_138468,XLOC_193438,evm.model.ctg2437.20,XLOC_020606,XLOC_206887,XLOC_211861,XLOC_231914,XLOC_262347,XLOC_249169,XLOC_069060,XLOC_147549,XLOC_175298,evm.model.ctg1172.…
GO:0005634	nucleus	cellular_component	0.00047126	0.32633	87	367	1547	14153	XLOC_251501,XLOC_061507,XLOC_141014,XLOC_057990,XLOC_146501,XLOC_100449,XLOC_158601,XLOC_211468,XLOC_006359,XLOC_215055,XLOC_131799,XLOC_079062,XLOC_058869,XLOC_104967,XLOC_157906,XLOC_035952,XLOC_020606,XLOC_075908,XLOC_224663,XLOC_126716,XLOC_107351,XLOC_090451,XLOC_128791,XLOC_090286,XLOC_193145,XLOC_089282,XLOC_097533,XLOC_089051,XLOC_177836,XLOC_079409,XLOC_100280,XLOC_156481,XLOC_200175,XLO…
GO:0044423	virion part	cellular_component	0.00054076	0.32633	41	367	470	14153	XLOC_203344,XLOC_061507,XLOC_040801,XLOC_100314,XLOC_056729,XLOC_132699,XLOC_158601,XLOC_257799,XLOC_120667,XLOC_058869,XLOC_228606,XLOC_119653,XLOC_069060,XLOC_147549,evm.model.ctg1172.13,XLOC_175298,XLOC_249169,XLOC_211861,XLOC_231914,XLOC_206887,XLOC_020606,evm.model.ctg2437.20,XLOC_193438,XLOC_138468,XLOC_112244,XLOC_154264,XLOC_193145,XLOC_079409,XLOC_049240,XLOC_034606,XLOC_100280,XLOC_2597…
GO:0019031	viral envelope	cellular_component	0.00062997	0.32633	21	367	207	14153	XLOC_193438,XLOC_231913,XLOC_231675,XLOC_147549,XLOC_253139,XLOC_175298,evm.model.ctg1172.13,XLOC_189865,XLOC_231914,XLOC_249169,XLOC_203753,XLOC_034606,XLOC_079409,XLOC_158601,XLOC_259745,XLOC_100280,XLOC_138468,XLOC_040801,XLOC_203344,XLOC_193145,XLOC_112244
GO:0036338	viral membrane	cellular_component	0.00062997	0.32633	21	367	207	14153	XLOC_231913,XLOC_193438,XLOC_203753,XLOC_249169,XLOC_231914,XLOC_189865,XLOC_147549,XLOC_253139,XLOC_175298,evm.model.ctg1172.13,XLOC_231675,XLOC_100280,XLOC_259745,XLOC_158601,XLOC_079409,XLOC_034606,XLOC_112244,XLOC_193145,XLOC_040801,XLOC_203344,XLOC_138468
GO:0003933	GTP cyclohydrolase activity	molecular_function	0.0012124	0.5652	4	367	4	14153	XLOC_092773,XLOC_173750,XLOC_188625,XLOC_079409
GO:0019238	cyclohydrolase activity	molecular_function	0.0013909	0.5895	5	367	7	14153	XLOC_188625,XLOC_079409,XLOC_092773,XLOC_173750,XLOC_131799
GO:0006950	response to stress	biological_process	0.0023823	0.71183	53	367	761	14153	XLOC_100280,XLOC_125949,XLOC_165001,XLOC_156481,XLOC_079409,XLOC_089051,XLOC_097533,XLOC_188625,XLOC_209708,XLOC_156817,XLOC_193145,XLOC_138468,XLOC_090286,XLOC_158486,evm.model.chr16.340,XLOC_190100,XLOC_207954,XLOC_231913,XLOC_119758,XLOC_014756,XLOC_086667,XLOC_150348,XLOC_034247,XLOC_006106,XLOC_075394,XLOC_092773,XLOC_207138,XLOC_155448,XLOC_093491,XLOC_231675,XLOC_074461,XLOC_182663,XLOC_00…
GO:0008817	cob(I)yrinic acid a,c-diamide adenosyltransferase activity	molecular_function	0.0034986	0.71183	1	367	1	14153	XLOC_045267
GO:0004411	homogentisate 1,2-dioxygenase activity	molecular_function	0.0034986	0.71183	1	367	1	14153	evm.model.chr4.44
GO:0006558	L-phenylalanine metabolic process	biological_process	0.0034986	0.71183	1	367	1	14153	evm.model.chr4.44
GO:0006559	L-phenylalanine catabolic process	biological_process	0.0034986	0.71183	1	367	1	14153	evm.model.chr4.44
GO:1902221	erythrose 4-phosphate/phosphoenolpyruvate family amino acid metabolic process	biological_process	0.0034986	0.71183	1	367	1	14153	evm.model.chr4.44
GO:1902222	erythrose 4-phosphate/phosphoenolpyruvate family amino acid catabolic process	biological_process	0.0034986	0.71183	1	367	1	14153	evm.model.chr4.44
GO:0016740	transferase activity	molecular_function	0.0037743	0.71183	115	367	2286	14153	XLOC_262347,XLOC_226094,XLOC_251116,XLOC_231914,XLOC_075545,XLOC_029563,XLOC_201257,XLOC_154208,XLOC_140950,XLOC_118546,XLOC_016563,XLOC_178016,evm.model.chr4.2167,XLOC_052934,XLOC_155282,XLOC_229337,XLOC_243460,XLOC_100314,XLOC_056729,XLOC_004357,XLOC_087306,XLOC_065230,XLOC_037113,evm.model.chr32.256,XLOC_074461,XLOC_264446,XLOC_073529,XLOC_098612,XLOC_119653,XLOC_180216,XLOC_262319,XLOC_252479…
GO:0003824	catalytic activity	molecular_function	0.0044269	0.71183	224	367	5693	14153	XLOC_031499,evm.model.chr37.343,evm.model.chr9.691,XLOC_049240,XLOC_188625,XLOC_053763,XLOC_092854,XLOC_156817,XLOC_039708,XLOC_047969,XLOC_154264,XLOC_043914,XLOC_025149,XLOC_240937,XLOC_119758,XLOC_070018,XLOC_156374,XLOC_155446,XLOC_150348,XLOC_142358,XLOC_107389,XLOC_204301,XLOC_136710,XLOC_128823,XLOC_045267,evm.model.ctg376.1,XLOC_078454,XLOC_233639,XLOC_138110,XLOC_231675,XLOC_264446,XLOC_…
GO:0043227	membrane-bounded organelle	cellular_component	0.0045007	0.71183	117	367	2143	14153	XLOC_127205,XLOC_069060,XLOC_075545,XLOC_180330,XLOC_249029,XLOC_231914,XLOC_016563,XLOC_068766,XLOC_118546,XLOC_201257,XLOC_157669,XLOC_153637,XLOC_163560,XLOC_089151,XLOC_243460,XLOC_252479,XLOC_134374,XLOC_257799,XLOC_074461,XLOC_064699,XLOC_073529,XLOC_119653,XLOC_004812,XLOC_079761,XLOC_233639,XLOC_078454,XLOC_002618,evm.model.ctg376.1,XLOC_155448,XLOC_045267,evm.model.chr4.781,XLOC_020873,X…
GO:0043231	intracellular membrane-bounded organelle	cellular_component	0.0045007	0.71183	117	367	2143	14153	XLOC_079409,XLOC_089051,XLOC_097533,XLOC_177836,XLOC_125949,XLOC_100280,XLOC_188837,XLOC_156481,XLOC_090451,XLOC_128791,XLOC_107351,XLOC_126716,XLOC_090286,XLOC_218342,XLOC_089282,XLOC_193145,XLOC_019095,XLOC_243955,XLOC_080215,XLOC_231913,XLOC_190100,XLOC_086667,XLOC_211651,XLOC_080606,XLOC_200175,XLOC_201177,XLOC_016841,XLOC_201881,XLOC_154620,XLOC_203753,XLOC_075394,XLOC_048655,XLOC_027572,XLO…
GO:0051537	2 iron, 2 sulfur cluster binding	molecular_function	0.0053937	0.71183	8	367	28	14153	XLOC_025149,XLOC_002618,XLOC_180330,XLOC_019141,XLOC_083381,XLOC_224663,XLOC_119965,XLOC_215055
GO:0016814	hydrolase activity, acting on carbon-nitrogen (but not peptide) bonds, in cyclic amidines	molecular_function	0.0056697	0.71183	5	367	22	14153	XLOC_079409,XLOC_188625,XLOC_131799,XLOC_092773,XLOC_173750
GO:0009058	biosynthetic process	biological_process	0.0060894	0.71183	143	367	2979	14153	XLOC_131799,XLOC_215055,XLOC_058869,XLOC_079062,XLOC_204646,XLOC_146501,XLOC_006359,XLOC_101306,XLOC_061507,XLOC_054571,XLOC_141014,XLOC_020606,XLOC_083131,XLOC_141652,XLOC_157906,XLOC_038709,XLOC_211861,XLOC_100498,XLOC_100280,XLOC_125949,XLOC_156481,XLOC_227549,XLOC_079409,XLOC_044498,XLOC_144983,XLOC_089282,XLOC_216499,XLOC_193145,XLOC_055782,XLOC_090451,XLOC_126716,XLOC_055513,evm.model.chr6.…
GO:0044249	cellular biosynthetic process	biological_process	0.0069516	0.71183	139	367	2845	14153	XLOC_192880,XLOC_035952,XLOC_224663,XLOC_017488,XLOC_251501,XLOC_158601,XLOC_211468,XLOC_205966,XLOC_080606,XLOC_206156,XLOC_016841,XLOC_154620,XLOC_075394,XLOC_203753,XLOC_048655,XLOC_252387,XLOC_040188,XLOC_151315,XLOC_138765,XLOC_231913,XLOC_201239,XLOC_086667,XLOC_107351,XLOC_218342,XLOC_071402,XLOC_097533,XLOC_089051,XLOC_179305,XLOC_055972,XLOC_058992,XLOC_143713,XLOC_069060,XLOC_249029,XLO…
GO:0006895	Golgi to endosome transport	biological_process	0.0069849	0.71183	1	367	2	14153	evm.model.chr6.1141
GO:0006903	vesicle targeting	biological_process	0.0069849	0.71183	1	367	2	14153	evm.model.chr6.1141
GO:0007162	negative regulation of cell adhesion	biological_process	0.0069849	0.71183	1	367	2	14153	evm.model.chr6.1141
GO:0010721	negative regulation of cell development	biological_process	0.0069849	0.71183	1	367	2	14153	evm.model.chr6.1141
GO:0010769	regulation of cell morphogenesis involved in differentiation	biological_process	0.0069849	0.71183	1	367	2	14153	evm.model.chr6.1141
GO:0010771	negative regulation of cell morphogenesis involved in differentiation	biological_process	0.0069849	0.71183	1	367	2	14153	evm.model.chr6.1141
GO:0010810	regulation of cell-substrate adhesion	biological_process	0.0069849	0.71183	1	367	2	14153	evm.model.chr6.1141
GO:0010812	negative regulation of cell-substrate adhesion	biological_process	0.0069849	0.71183	1	367	2	14153	evm.model.chr6.1141
GO:0034315	regulation of Arp2/3 complex-mediated actin nucleation	biological_process	0.0069849	0.71183	1	367	2	14153	evm.model.chr6.1141
GO:0034446	substrate adhesion-dependent cell spreading	biological_process	0.0069849	0.71183	1	367	2	14153	evm.model.chr6.1141
GO:0035650	AP-1 adaptor complex binding	molecular_function	0.0069849	0.71183	1	367	2	14153	evm.model.chr6.1141
GO:0045596	negative regulation of cell differentiation	biological_process	0.0069849	0.71183	1	367	2	14153	evm.model.chr6.1141
GO:0048199	vesicle targeting, to, from or within Golgi	biological_process	0.0069849	0.71183	1	367	2	14153	evm.model.chr6.1141
GO:0048203	vesicle targeting, trans-Golgi to endosome	biological_process	0.0069849	0.71183	1	367	2	14153	evm.model.chr6.1141
GO:0051093	negative regulation of developmental process	biological_process	0.0069849	0.71183	1	367	2	14153	evm.model.chr6.1141
GO:0051125	regulation of actin nucleation	biological_process	0.0069849	0.71183	1	367	2	14153	evm.model.chr6.1141
GO:0060284	regulation of cell development	biological_process	0.0069849	0.71183	1	367	2	14153	evm.model.chr6.1141
GO:1900024	regulation of substrate adhesion-dependent cell spreading	biological_process	0.0069849	0.71183	1	367	2	14153	evm.model.chr6.1141
GO:1900025	negative regulation of substrate adhesion-dependent cell spreading	biological_process	0.0069849	0.71183	1	367	2	14153	evm.model.chr6.1141
GO:1901576	organic substance biosynthetic process	biological_process	0.007098	0.71183	140	367	2896	14153	XLOC_201881,XLOC_201177,XLOC_048110,evm.model.chr6.622,XLOC_239596,XLOC_211651,XLOC_055513,XLOC_243955,XLOC_089282,XLOC_193145,XLOC_216499,XLOC_144983,XLOC_055782,XLOC_090451,XLOC_126716,XLOC_156481,XLOC_227549,XLOC_125949,XLOC_100280,XLOC_044498,XLOC_079409,XLOC_211861,XLOC_157906,XLOC_038709,XLOC_100498,XLOC_020606,XLOC_083131,XLOC_141652,XLOC_054571,XLOC_141014,XLOC_061507,XLOC_058869,XLOC_204…
GO:0016779	nucleotidyltransferase activity	molecular_function	0.0072483	0.71183	33	367	361	14153	XLOC_259745,XLOC_099854,XLOC_125949,XLOC_188625,XLOC_072726,XLOC_006189,XLOC_044498,XLOC_097533,XLOC_126716,XLOC_231913,XLOC_151315,XLOC_201177,XLOC_206156,XLOC_048110,XLOC_138110,XLOC_079062,XLOC_204646,XLOC_074461,XLOC_264446,XLOC_098612,XLOC_101306,XLOC_262319,XLOC_155282,XLOC_057990,XLOC_061507,XLOC_224663,XLOC_020606,XLOC_141652,XLOC_211861,XLOC_192880,XLOC_231914,XLOC_262347,XLOC_075545
GO:0046907	intracellular transport	biological_process	0.007329	0.71183	40	367	591	14153	XLOC_259745,XLOC_143713,XLOC_188837,XLOC_188625,XLOC_044498,XLOC_079409,XLOC_009053,XLOC_140658,XLOC_193145,XLOC_019095,XLOC_013271,XLOC_092854,XLOC_158486,XLOC_138468,XLOC_254513,XLOC_107351,XLOC_017216,XLOC_086667,XLOC_203044,XLOC_060160,XLOC_184721,XLOC_020873,XLOC_222025,XLOC_016841,XLOC_201177,XLOC_252490,XLOC_135415,XLOC_137777,XLOC_204646,XLOC_064699,XLOC_211468,XLOC_252479,XLOC_255857,XLO…
GO:0065007	biological regulation	biological_process	0.0080773	0.74042	157	367	4034	14153	XLOC_043914,XLOC_069053,XLOC_047969,evm.model.chr13.329,XLOC_013271,XLOC_092854,XLOC_154264,evm.model.chr9.691,XLOC_188625,XLOC_049240,evm.model.chr37.343,XLOC_138110,XLOC_078454,XLOC_231675,XLOC_128823,XLOC_078805,XLOC_045267,XLOC_107389,evm.model.chr4.781,XLOC_150348,XLOC_122544,XLOC_034247,XLOC_119758,XLOC_156374,XLOC_203044,XLOC_004357,XLOC_203344,XLOC_055000,XLOC_153637,XLOC_255857,XLOC_0567…
GO:0034645	cellular macromolecule biosynthetic process	biological_process	0.0082784	0.74042	118	367	2392	14153	XLOC_214937,XLOC_165001,XLOC_259745,XLOC_135726,XLOC_049240,XLOC_188625,evm.model.chr13.329,XLOC_156817,XLOC_112244,XLOC_057329,XLOC_013271,XLOC_015250,XLOC_154264,XLOC_102636,XLOC_199461,XLOC_109245,XLOC_025149,XLOC_138468,XLOC_162502,XLOC_158486,XLOC_119758,XLOC_207954,XLOC_203044,XLOC_017216,XLOC_251397,evm.model.chr4.781,XLOC_150348,XLOC_136710,XLOC_187941,XLOC_034247,XLOC_078805,XLOC_155448,…
GO:0080090	regulation of primary metabolic process	biological_process	0.0083525	0.74042	82	367	1534	14153	XLOC_146501,XLOC_205966,XLOC_058869,XLOC_251501,XLOC_061507,XLOC_141014,XLOC_054571,XLOC_035952,XLOC_083131,XLOC_215945,XLOC_020606,XLOC_224663,XLOC_157906,XLOC_211861,XLOC_089051,XLOC_125949,XLOC_100280,XLOC_143713,XLOC_156481,XLOC_058992,XLOC_090451,XLOC_107351,XLOC_055782,XLOC_144983,XLOC_071402,XLOC_218342,XLOC_193145,XLOC_089282,XLOC_243955,XLOC_138765,XLOC_211651,evm.model.chr6.622,XLOC_086…
GO:0009617	response to bacterium	biological_process	0.0084174	0.74042	9	367	46	14153	XLOC_006359,XLOC_211468,XLOC_014756,XLOC_158486,XLOC_090286,XLOC_065230,XLOC_157906,XLOC_100314,XLOC_092773
GO:0042742	defense response to bacterium	biological_process	0.0084174	0.74042	9	367	46	14153	XLOC_100314,XLOC_092773,XLOC_157906,XLOC_065230,XLOC_158486,XLOC_090286,XLOC_014756,XLOC_211468,XLOC_006359
GO:0005246	calcium channel regulator activity	molecular_function	0.0094427	0.77002	7	367	23	14153	XLOC_166003,XLOC_119322,XLOC_099304,XLOC_098612,XLOC_144983,XLOC_040801,XLOC_079409
GO:0004197	cysteine-type endopeptidase activity	molecular_function	0.0097363	0.77002	10	367	85	14153	XLOC_087306,XLOC_057990,XLOC_218342,XLOC_187941,XLOC_148349,XLOC_099854,XLOC_156481,XLOC_020606,XLOC_066583,XLOC_098612
GO:1902582	single-organism intracellular transport	biological_process	0.01004	0.77002	26	367	333	14153	XLOC_001468,XLOC_086667,XLOC_020873,XLOC_060160,XLOC_184721,XLOC_016841,evm.model.chr6.1141,XLOC_127205,XLOC_137777,XLOC_201177,XLOC_188837,XLOC_143713,XLOC_079409,XLOC_188625,XLOC_044498,XLOC_211468,XLOC_092854,XLOC_019095,XLOC_009053,XLOC_193145,XLOC_140658,XLOC_089151,XLOC_158486,XLOC_138468,XLOC_254513,XLOC_153637
GO:0010556	regulation of macromolecule biosynthetic process	biological_process	0.010148	0.77002	78	367	1461	14153	XLOC_208632,XLOC_125199,XLOC_078454,XLOC_231675,XLOC_078805,XLOC_155448,XLOC_222025,evm.model.chr4.781,XLOC_150348,XLOC_187941,XLOC_034247,XLOC_119758,XLOC_207954,XLOC_199461,XLOC_138468,XLOC_158486,XLOC_162502,evm.model.chr13.329,XLOC_057329,XLOC_013271,XLOC_102636,XLOC_154264,XLOC_188625,XLOC_049240,XLOC_165001,XLOC_259745,XLOC_069060,XLOC_249029,XLOC_122532,XLOC_068766,XLOC_157669,XLOC_004357,…
GO:0031326	regulation of cellular biosynthetic process	biological_process	0.010148	0.77002	78	367	1461	14153	XLOC_119758,XLOC_207954,evm.model.chr4.781,XLOC_150348,XLOC_187941,XLOC_034247,XLOC_078805,XLOC_222025,XLOC_155448,XLOC_125199,XLOC_208632,XLOC_078454,XLOC_231675,XLOC_165001,XLOC_259745,XLOC_049240,XLOC_188625,XLOC_057329,evm.model.chr13.329,XLOC_013271,XLOC_102636,XLOC_154264,XLOC_199461,XLOC_138468,XLOC_162502,XLOC_158486,XLOC_068766,XLOC_157669,XLOC_122532,XLOC_249029,XLOC_069060,XLOC_073529,…
GO:0009889	regulation of biosynthetic process	biological_process	0.01019	0.77002	78	367	1463	14153	XLOC_157906,XLOC_211861,XLOC_035952,XLOC_083131,XLOC_020606,XLOC_224663,XLOC_251501,XLOC_061507,XLOC_054571,XLOC_141014,XLOC_146501,XLOC_058869,XLOC_080606,XLOC_154620,XLOC_016841,XLOC_048655,XLOC_252387,XLOC_243955,XLOC_138765,evm.model.chr6.622,XLOC_201239,XLOC_086667,XLOC_211651,XLOC_107351,XLOC_090451,XLOC_055782,XLOC_218342,XLOC_144983,XLOC_071402,XLOC_089282,XLOC_193145,XLOC_089051,XLOC_100…
GO:0051171	regulation of nitrogen compound metabolic process	biological_process	0.0102	0.77002	78	367	1464	14153	XLOC_058869,XLOC_146501,XLOC_141014,XLOC_054571,XLOC_251501,XLOC_061507,XLOC_224663,XLOC_020606,XLOC_083131,XLOC_035952,XLOC_211861,XLOC_157906,XLOC_143713,XLOC_156481,XLOC_058992,XLOC_125949,XLOC_100280,XLOC_089051,XLOC_193145,XLOC_089282,XLOC_144983,XLOC_071402,XLOC_218342,XLOC_090451,XLOC_055782,XLOC_107351,XLOC_211651,evm.model.chr6.622,XLOC_086667,XLOC_201239,XLOC_138765,XLOC_243955,XLOC_252…
GO:0006570	tyrosine metabolic process	biological_process	0.010459	0.77002	1	367	3	14153	evm.model.chr4.44
GO:0007010	cytoskeleton organization	biological_process	0.010631	0.77002	24	367	351	14153	XLOC_156481,XLOC_074461,XLOC_159291,XLOC_020803,XLOC_158601,XLOC_146501,XLOC_056729,XLOC_163560,XLOC_089151,XLOC_138468,XLOC_128791,XLOC_203344,XLOC_083381,XLOC_017216,XLOC_075060,XLOC_068766,XLOC_075908,XLOC_215945,XLOC_060160,XLOC_187941,evm.model.chr6.1141,XLOC_075545,XLOC_138110,XLOC_208815
GO:0008152	metabolic process	biological_process	0.01074	0.77002	234	367	6356	14153	XLOC_155282,evm.model.chr4.44,XLOC_100314,XLOC_121012,XLOC_243460,XLOC_137443,XLOC_089151,XLOC_087306,XLOC_065230,XLOC_037113,XLOC_073529,XLOC_098612,XLOC_262319,XLOC_252479,XLOC_019317,XLOC_020803,XLOC_249029,XLOC_262347,XLOC_015642,XLOC_231914,XLOC_075545,XLOC_069060,XLOC_068766,evm.model.chr17.834,XLOC_029563,evm.model.ctg2437.20,XLOC_222395,XLOC_118546,evm.model.chr4.2167,XLOC_122532,evm.mode…
GO:0009059	macromolecule biosynthetic process	biological_process	0.010873	0.77002	118	367	2414	14153	evm.model.chr6.622,XLOC_086667,XLOC_201239,XLOC_239596,XLOC_211651,XLOC_138765,XLOC_151315,XLOC_055513,XLOC_231913,XLOC_243955,XLOC_252387,XLOC_154620,XLOC_016841,XLOC_201881,XLOC_075394,XLOC_048655,XLOC_201177,XLOC_206156,XLOC_080606,XLOC_048110,XLOC_058992,XLOC_156481,XLOC_143713,XLOC_100280,XLOC_125949,XLOC_044498,XLOC_079409,XLOC_089051,XLOC_097533,XLOC_179305,XLOC_089282,XLOC_193145,XLOC_218…
GO:0050794	regulation of cellular process	biological_process	0.011374	0.77002	145	367	3815	14153	XLOC_215945,XLOC_035952,XLOC_224663,XLOC_147549,evm.model.chr6.1141,XLOC_228606,XLOC_205966,XLOC_251501,XLOC_196930,evm.model.chr15.153,XLOC_086667,XLOC_201239,XLOC_138765,XLOC_151315,XLOC_043360,XLOC_206156,XLOC_080606,XLOC_252387,XLOC_016841,XLOC_154620,XLOC_193435,XLOC_084042,XLOC_048655,XLOC_054439,XLOC_097533,XLOC_177836,XLOC_089051,XLOC_058992,XLOC_143713,XLOC_128791,XLOC_107351,XLOC_151478…
GO:0044260	cellular macromolecule metabolic process	biological_process	0.011425	0.77002	173	367	4098	14153	XLOC_086667,XLOC_201239,XLOC_151315,XLOC_231913,XLOC_138765,XLOC_252387,XLOC_203753,XLOC_075394,XLOC_048655,XLOC_016841,XLOC_154620,XLOC_206156,XLOC_080606,XLOC_143713,XLOC_058992,XLOC_179305,XLOC_097533,XLOC_089051,XLOC_252343,XLOC_071402,XLOC_218342,XLOC_107351,XLOC_128791,XLOC_224663,XLOC_083381,XLOC_215945,XLOC_035952,XLOC_099304,XLOC_192880,XLOC_175298,XLOC_205966,XLOC_182663,XLOC_211468,XLO…
GO:0060255	regulation of macromolecule metabolic process	biological_process	0.011427	0.77002	81	367	1544	14153	XLOC_193145,XLOC_089282,XLOC_144983,XLOC_071402,XLOC_218342,XLOC_090451,XLOC_107351,XLOC_055782,XLOC_156481,XLOC_143713,XLOC_058992,XLOC_125949,XLOC_100280,XLOC_089051,XLOC_252387,XLOC_048655,XLOC_016841,XLOC_154620,XLOC_080606,XLOC_211651,XLOC_086667,evm.model.chr6.622,XLOC_201239,XLOC_138765,XLOC_243955,XLOC_141014,XLOC_054571,XLOC_251501,XLOC_061507,XLOC_058869,XLOC_146501,XLOC_211861,XLOC_157…
GO:2000112	regulation of cellular macromolecule biosynthetic process	biological_process	0.012123	0.77002	77	367	1459	14153	XLOC_157669,XLOC_068766,XLOC_122532,XLOC_249029,XLOC_069060,XLOC_073529,XLOC_074461,XLOC_020803,XLOC_252479,XLOC_134374,XLOC_255857,XLOC_153637,XLOC_089151,XLOC_004357,XLOC_055000,XLOC_119758,XLOC_207954,XLOC_187941,XLOC_034247,evm.model.chr4.781,XLOC_150348,XLOC_222025,XLOC_155448,XLOC_078805,XLOC_231675,XLOC_208632,XLOC_125199,XLOC_078454,XLOC_259745,XLOC_165001,XLOC_188625,XLOC_049240,XLOC_102…
GO:0016772	transferase activity, transferring phosphorus-containing groups	molecular_function	0.012524	0.77002	71	367	1246	14153	XLOC_201177,XLOC_206156,XLOC_048110,XLOC_075394,XLOC_239596,XLOC_151315,XLOC_055513,XLOC_231913,XLOC_090451,XLOC_126716,XLOC_071402,XLOC_044498,XLOC_252343,XLOC_097533,XLOC_125949,XLOC_100280,XLOC_099304,XLOC_211861,XLOC_192880,XLOC_141652,XLOC_094672,XLOC_224663,XLOC_083381,XLOC_020606,XLOC_053711,XLOC_057990,XLOC_060285,XLOC_061507,XLOC_251501,XLOC_025498,XLOC_101306,XLOC_079062,XLOC_204646,XLO…
GO:0065008	regulation of biological quality	biological_process	0.012525	0.77002	30	367	398	14153	XLOC_060160,XLOC_215945,XLOC_157669,XLOC_203044,XLOC_208815,XLOC_138110,XLOC_147549,XLOC_201177,evm.model.chr6.1141,XLOC_159929,XLOC_222025,XLOC_155448,XLOC_207138,XLOC_168841,XLOC_019317,XLOC_097533,XLOC_054439,XLOC_259745,XLOC_058869,XLOC_107351,XLOC_043914,XLOC_040801,XLOC_158486,XLOC_138468,evm.model.chr16.340,XLOC_209708,evm.model.chr15.153,XLOC_102636,XLOC_100314,XLOC_132699
GO:0030193	regulation of blood coagulation	biological_process	0.012553	0.77002	1	367	2	14153	XLOC_155448
GO:0050818	regulation of coagulation	biological_process	0.012553	0.77002	1	367	2	14153	XLOC_155448
GO:0061041	regulation of wound healing	biological_process	0.012553	0.77002	1	367	2	14153	XLOC_155448
GO:1900046	regulation of hemostasis	biological_process	0.012553	0.77002	1	367	2	14153	XLOC_155448
GO:1903034	regulation of response to wounding	biological_process	0.012553	0.77002	1	367	2	14153	XLOC_155448
GO:0048193	Golgi vesicle transport	biological_process	0.013552	0.80289	11	367	112	14153	XLOC_158486,XLOC_138468,XLOC_089151,XLOC_009053,evm.model.chr6.1141,XLOC_016841,XLOC_044498,XLOC_188625,XLOC_060160,XLOC_020873,XLOC_001468
GO:0050789	regulation of biological process	biological_process	0.013568	0.80289	150	367	3931	14153	XLOC_249029,XLOC_069060,XLOC_264436,XLOC_068766,XLOC_243491,XLOC_122532,XLOC_166003,XLOC_100314,XLOC_243460,XLOC_121012,XLOC_137443,XLOC_089151,XLOC_087306,XLOC_073529,XLOC_252479,XLOC_020803,XLOC_222025,XLOC_155448,XLOC_208632,XLOC_125199,XLOC_093257,XLOC_207954,XLOC_093521,XLOC_014756,XLOC_187941,XLOC_057329,XLOC_102636,XLOC_199461,XLOC_138468,XLOC_162502,XLOC_158486,XLOC_165001,XLOC_214937,XLO…
GO:0043170	macromolecule metabolic process	biological_process	0.013605	0.80289	184	367	4540	14153	XLOC_153637,XLOC_163560,XLOC_004357,XLOC_055000,XLOC_255857,XLOC_229337,XLOC_085816,XLOC_134374,XLOC_120667,XLOC_180216,XLOC_004812,XLOC_074461,XLOC_264446,XLOC_246328,XLOC_154208,XLOC_157669,XLOC_201257,XLOC_162448,XLOC_001468,XLOC_025149,XLOC_043914,XLOC_109245,XLOC_140658,XLOC_154264,XLOC_015250,XLOC_156817,XLOC_047969,evm.model.chr13.329,XLOC_112244,XLOC_013271,XLOC_092854,XLOC_049240,XLOC_18…
GO:0031323	regulation of cellular metabolic process	biological_process	0.013799	0.80416	81	367	1583	14153	XLOC_090451,XLOC_107351,XLOC_055782,XLOC_193145,XLOC_089282,XLOC_144983,XLOC_071402,XLOC_218342,XLOC_089051,XLOC_156481,XLOC_143713,XLOC_058992,XLOC_125949,XLOC_100280,XLOC_080606,XLOC_252387,XLOC_048655,XLOC_016841,XLOC_154620,XLOC_243955,XLOC_211651,evm.model.chr6.622,XLOC_201239,XLOC_086667,XLOC_138765,XLOC_141014,XLOC_054571,XLOC_251501,XLOC_061507,XLOC_146501,XLOC_058869,XLOC_211861,XLOC_157…
GO:0044699	single-organism process	biological_process	0.014143	0.81403	223	367	6248	14153	XLOC_257799,XLOC_019317,XLOC_098612,XLOC_073529,XLOC_137443,XLOC_089151,XLOC_087306,XLOC_037113,evm.model.chr4.44,XLOC_155282,XLOC_166003,XLOC_100314,XLOC_121012,XLOC_243491,evm.model.chr24.579,XLOC_122532,evm.model.chr17.834,XLOC_029563,XLOC_118546,XLOC_222395,XLOC_127205,XLOC_069060,XLOC_264436,XLOC_075545,XLOC_249029,XLOC_231914,XLOC_232734,XLOC_168841,XLOC_006189,XLOC_135726,XLOC_101505,XLOC_…
GO:0019219	regulation of nucleobase-containing compound metabolic process	biological_process	0.014969	0.83423	75	367	1444	14153	XLOC_224663,XLOC_020606,XLOC_083131,XLOC_035952,XLOC_211861,XLOC_157906,XLOC_058869,XLOC_146501,XLOC_141014,XLOC_251501,XLOC_061507,XLOC_086667,evm.model.chr6.622,XLOC_201239,XLOC_211651,XLOC_138765,XLOC_243955,XLOC_252387,XLOC_154620,XLOC_016841,XLOC_048655,XLOC_080606,XLOC_058992,XLOC_156481,XLOC_143713,XLOC_100280,XLOC_125949,XLOC_089051,XLOC_089282,XLOC_193145,XLOC_218342,XLOC_144983,XLOC_055…
GO:0040013	negative regulation of locomotion	biological_process	0.015309	0.83423	2	367	4	14153	evm.model.chr6.1141,XLOC_060160
GO:0051271	negative regulation of cellular component movement	biological_process	0.015309	0.83423	2	367	4	14153	evm.model.chr6.1141,XLOC_060160
GO:2000146	negative regulation of cell motility	biological_process	0.015309	0.83423	2	367	4	14153	XLOC_060160,evm.model.chr6.1141
GO:0044707	single-multicellular organism process	biological_process	0.015389	0.83423	34	367	458	14153	XLOC_004812,XLOC_204646,XLOC_158601,XLOC_100314,XLOC_056729,XLOC_053711,XLOC_061507,XLOC_075908,XLOC_178016,XLOC_249029,XLOC_264436,XLOC_140599,XLOC_147549,XLOC_188625,XLOC_159291,XLOC_006189,XLOC_101505,XLOC_097533,XLOC_013271,XLOC_209708,XLOC_138468,XLOC_158486,evm.model.chr16.340,XLOC_126716,XLOC_086667,XLOC_014756,evm.model.ctg2648.3,XLOC_055513,XLOC_107389,XLOC_155448,XLOC_207138,XLOC_027572…
GO:0006974	cellular response to DNA damage stimulus	biological_process	0.016197	0.86581	22	367	345	14153	XLOC_158486,XLOC_053711,XLOC_137443,XLOC_193145,XLOC_156817,XLOC_188625,XLOC_079409,XLOC_204646,XLOC_156481,XLOC_004812,XLOC_182663,XLOC_074461,XLOC_100280,XLOC_125949,XLOC_231675,XLOC_231914,XLOC_092773,XLOC_034247,XLOC_150348,XLOC_118546,XLOC_207954,XLOC_231913
GO:0016491	oxidoreductase activity	molecular_function	0.016343	0.86581	54	367	918	14153	XLOC_211468,XLOC_019317,XLOC_058869,XLOC_205966,XLOC_074461,XLOC_153637,XLOC_061507,XLOC_203344,evm.model.chr15.153,evm.model.chr4.44,XLOC_019141,XLOC_109802,evm.model.chr24.579,XLOC_148189,XLOC_017488,XLOC_222395,XLOC_224663,XLOC_083381,evm.model.chr17.834,XLOC_224533,XLOC_140599,XLOC_069060,XLOC_099304,XLOC_192880,XLOC_113949,XLOC_157906,XLOC_156197,XLOC_188625,XLOC_054439,XLOC_097533,XLOC_1778…
GO:0019050	suppression by virus of host apoptotic process	biological_process	0.017489	0.88345	3	367	5	14153	XLOC_040801,XLOC_208815,XLOC_132699
GO:0033668	negative regulation by symbiont of host apoptotic process	biological_process	0.017489	0.88345	3	367	5	14153	XLOC_040801,XLOC_208815,XLOC_132699
GO:0052041	negative regulation by symbiont of host programmed cell death	biological_process	0.017489	0.88345	3	367	5	14153	XLOC_040801,XLOC_208815,XLOC_132699
GO:0052490	negative regulation by organism of programmed cell death in other organism involved in symbiotic interaction	biological_process	0.017489	0.88345	3	367	5	14153	XLOC_208815,XLOC_040801,XLOC_132699
GO:0019222	regulation of metabolic process	biological_process	0.017624	0.88345	85	367	1667	14153	XLOC_055000,XLOC_004357,XLOC_089151,XLOC_153637,XLOC_121012,XLOC_243460,XLOC_255857,XLOC_134374,XLOC_252479,XLOC_020803,XLOC_074461,XLOC_073529,XLOC_069060,XLOC_249029,XLOC_122532,XLOC_068766,XLOC_157669,XLOC_199461,XLOC_158486,XLOC_138468,XLOC_162502,XLOC_013271,evm.model.chr13.329,XLOC_057329,XLOC_154264,XLOC_102636,XLOC_049240,XLOC_072726,XLOC_188625,XLOC_214937,XLOC_165001,XLOC_259745,XLOC_07…
GO:0032501	multicellular organismal process	biological_process	0.019939	0.97326	37	367	537	14153	XLOC_075908,XLOC_178016,XLOC_232734,XLOC_211861,XLOC_249029,XLOC_264436,XLOC_140599,XLOC_147549,XLOC_004812,XLOC_204646,XLOC_131799,XLOC_158601,XLOC_056729,XLOC_100314,XLOC_053711,XLOC_061507,XLOC_014756,XLOC_086667,XLOC_055513,evm.model.ctg2648.3,XLOC_107389,XLOC_155448,XLOC_207138,XLOC_027572,XLOC_201177,XLOC_078454,XLOC_188625,XLOC_159291,XLOC_101505,XLOC_006189,XLOC_097533,XLOC_209708,XLOC_01…
GO:0016247	channel regulator activity	molecular_function	0.020057	0.97326	15	367	90	14153	XLOC_121012,XLOC_099304,XLOC_255857,XLOC_166003,XLOC_119322,XLOC_144983,XLOC_162502,XLOC_057990,XLOC_158486,XLOC_061507,XLOC_040801,XLOC_131799,XLOC_098612,XLOC_206887,XLOC_079409
GO:0034654	nucleobase-containing compound biosynthetic process	biological_process	0.020168	0.97326	94	367	1852	14153	XLOC_157906,XLOC_038709,XLOC_211861,XLOC_100498,XLOC_020606,XLOC_224663,XLOC_035952,XLOC_083131,XLOC_141652,XLOC_061507,XLOC_251501,XLOC_141014,XLOC_131799,XLOC_058869,XLOC_204646,XLOC_158601,XLOC_146501,XLOC_101306,XLOC_211468,XLOC_016841,XLOC_154620,XLOC_201881,XLOC_048655,XLOC_203753,XLOC_252387,XLOC_080606,XLOC_206156,XLOC_201177,XLOC_231913,XLOC_138765,evm.model.chr6.622,XLOC_086667,XLOC_201…
GO:0006260	DNA replication	biological_process	0.020424	0.97326	23	367	343	14153	XLOC_034247,XLOC_207954,XLOC_151315,XLOC_017216,XLOC_224663,XLOC_048110,XLOC_079761,XLOC_249029,XLOC_006359,XLOC_188625,XLOC_049240,XLOC_044498,XLOC_100280,XLOC_251501,XLOC_126716,XLOC_061507,XLOC_089151,XLOC_138468,XLOC_163560,XLOC_156817,XLOC_144983,XLOC_071402,XLOC_015250
GO:0098542	defense response to other organism	biological_process	0.020459	0.97326	12	367	92	14153	XLOC_029563,XLOC_014756,XLOC_089051,XLOC_211468,XLOC_006359,XLOC_157906,XLOC_025498,XLOC_092773,XLOC_100314,XLOC_158486,XLOC_065230,XLOC_090286
GO:0004602	glutathione peroxidase activity	molecular_function	0.020809	0.97481	1	367	6	14153	evm.model.chr24.579
GO:0010468	regulation of gene expression	biological_process	0.020926	0.97481	76	367	1467	14153	XLOC_068766,XLOC_157669,XLOC_122532,XLOC_249029,XLOC_069060,XLOC_074461,XLOC_073529,XLOC_252479,XLOC_134374,XLOC_020803,XLOC_255857,XLOC_055000,XLOC_004357,XLOC_153637,XLOC_089151,XLOC_119758,XLOC_207954,evm.model.chr4.781,XLOC_150348,XLOC_187941,XLOC_078805,XLOC_155448,XLOC_222025,XLOC_208632,XLOC_125199,XLOC_078454,XLOC_231675,XLOC_165001,XLOC_259745,XLOC_049240,XLOC_188625,evm.model.chr13.329,…
GO:0016070	RNA metabolic process	biological_process	0.022371	1	105	367	2197	14153	XLOC_141014,XLOC_251501,XLOC_061507,XLOC_058869,XLOC_204646,XLOC_205966,XLOC_211468,XLOC_101306,XLOC_146501,XLOC_211861,XLOC_157906,XLOC_224663,XLOC_020606,XLOC_083131,XLOC_141652,XLOC_035952,XLOC_089282,XLOC_193145,XLOC_218342,XLOC_144983,XLOC_090286,XLOC_090451,XLOC_055782,XLOC_107351,XLOC_058992,XLOC_156481,XLOC_143713,XLOC_125949,XLOC_097533,XLOC_089051,XLOC_252387,XLOC_154620,XLOC_016841,XLO…
GO:0017119	Golgi transport complex	cellular_component	0.022758	1	3	367	25	14153	XLOC_138468,XLOC_089151,XLOC_064699
GO:0051641	cellular localization	biological_process	0.022785	1	44	367	701	14153	XLOC_017216,XLOC_203044,XLOC_086667,XLOC_020873,XLOC_184721,XLOC_060160,XLOC_016841,XLOC_222025,XLOC_137777,XLOC_135415,XLOC_252490,XLOC_201177,XLOC_188837,XLOC_143713,XLOC_259745,XLOC_079409,XLOC_044498,XLOC_006189,XLOC_188625,XLOC_013271,XLOC_092854,XLOC_193145,XLOC_009053,XLOC_140658,XLOC_019095,XLOC_107351,XLOC_254513,XLOC_158486,XLOC_138468,XLOC_029563,XLOC_001468,XLOC_068766,XLOC_075908,XLO…
GO:0006629	lipid metabolic process	biological_process	0.023051	1	26	367	389	14153	evm.model.chr10.70,XLOC_201881,XLOC_249029,XLOC_079761,XLOC_080606,XLOC_053233,XLOC_224663,XLOC_014756,XLOC_086667,XLOC_201257,XLOC_020606,XLOC_179033,XLOC_136710,XLOC_040188,XLOC_107389,XLOC_129590,XLOC_154264,XLOC_112244,XLOC_158486,XLOC_053711,XLOC_061507,XLOC_204646,XLOC_205966,XLOC_135726,XLOC_101306,XLOC_079409
GO:0044710	single-organism metabolic process	biological_process	0.02353	1	112	367	2216	14153	XLOC_156374,XLOC_014756,XLOC_240937,XLOC_119758,XLOC_207954,XLOC_136710,XLOC_184721,XLOC_107389,XLOC_150348,evm.model.ctg376.1,XLOC_045267,XLOC_125199,XLOC_079761,XLOC_078454,XLOC_099854,XLOC_135726,XLOC_188625,XLOC_154264,XLOC_156817,XLOC_112244,XLOC_039708,XLOC_092854,XLOC_072314,XLOC_025149,XLOC_158486,XLOC_199461,XLOC_118546,XLOC_222395,XLOC_157669,XLOC_201257,XLOC_029563,evm.model.chr17.834,…
GO:2001141	regulation of RNA biosynthetic process	biological_process	0.023846	1	73	367	1427	14153	XLOC_020803,XLOC_134374,XLOC_252479,XLOC_073529,XLOC_074461,XLOC_153637,XLOC_089151,XLOC_055000,XLOC_004357,XLOC_255857,XLOC_122532,XLOC_157669,XLOC_068766,XLOC_069060,XLOC_249029,XLOC_188625,XLOC_049240,XLOC_259745,XLOC_165001,XLOC_138468,XLOC_162502,XLOC_158486,XLOC_199461,XLOC_154264,XLOC_102636,evm.model.chr13.329,XLOC_057329,XLOC_013271,XLOC_187941,evm.model.chr4.781,XLOC_150348,XLOC_119758,…
GO:0051252	regulation of RNA metabolic process	biological_process	0.023882	1	73	367	1428	14153	XLOC_211861,XLOC_157906,XLOC_224663,XLOC_020606,XLOC_083131,XLOC_035952,XLOC_141014,XLOC_251501,XLOC_061507,XLOC_058869,XLOC_146501,XLOC_252387,XLOC_154620,XLOC_016841,XLOC_048655,XLOC_080606,evm.model.chr6.622,XLOC_201239,XLOC_086667,XLOC_211651,XLOC_138765,XLOC_243955,XLOC_089282,XLOC_193145,XLOC_218342,XLOC_144983,XLOC_090451,XLOC_107351,XLOC_055782,XLOC_058992,XLOC_143713,XLOC_156481,XLOC_125…
GO:0043066	negative regulation of apoptotic process	biological_process	0.024416	1	5	367	29	14153	XLOC_178016,XLOC_040801,XLOC_208815,XLOC_264436,XLOC_132699
GO:0043069	negative regulation of programmed cell death	biological_process	0.024416	1	5	367	29	14153	XLOC_132699,XLOC_178016,XLOC_208815,XLOC_040801,XLOC_264436
GO:0060548	negative regulation of cell death	biological_process	0.024416	1	5	367	29	14153	XLOC_040801,XLOC_208815,XLOC_178016,XLOC_264436,XLOC_132699
GO:0044711	single-organism biosynthetic process	biological_process	0.025335	1	44	367	592	14153	XLOC_216499,XLOC_129590,XLOC_218342,XLOC_144983,XLOC_039708,XLOC_112244,XLOC_199461,XLOC_099854,XLOC_227549,XLOC_135726,XLOC_179305,XLOC_097533,XLOC_055972,XLOC_045267,evm.model.ctg376.1,XLOC_201881,XLOC_203753,XLOC_048655,XLOC_078454,XLOC_079761,XLOC_014756,XLOC_211651,XLOC_240937,XLOC_184721,XLOC_136710,XLOC_040188,XLOC_056729,XLOC_100314,XLOC_153637,XLOC_061507,XLOC_205966,XLOC_215055,XLOC_131…
GO:0016765	transferase activity, transferring alkyl or aryl (other than methyl) groups	molecular_function	0.025776	1	6	367	41	14153	XLOC_045267,XLOC_029563,evm.model.chr32.256,XLOC_020873,evm.model.chr29.311,XLOC_061507
GO:0033554	cellular response to stress	biological_process	0.025969	1	23	367	383	14153	XLOC_156817,XLOC_193145,XLOC_061507,XLOC_137443,XLOC_158486,XLOC_053711,XLOC_182663,XLOC_125949,XLOC_100280,XLOC_074461,XLOC_156481,XLOC_204646,XLOC_004812,XLOC_079409,XLOC_188625,XLOC_231914,XLOC_092773,XLOC_231675,XLOC_207954,XLOC_231913,XLOC_118546,XLOC_150348,XLOC_034247
GO:0019855	calcium channel inhibitor activity	molecular_function	0.026206	1	4	367	16	14153	XLOC_099304,XLOC_119322,XLOC_166003,XLOC_040801
GO:0051649	establishment of localization in cell	biological_process	0.026474	1	41	367	655	14153	XLOC_259745,XLOC_143713,XLOC_188837,XLOC_188625,XLOC_044498,XLOC_079409,XLOC_193145,XLOC_009053,XLOC_019095,XLOC_140658,XLOC_092854,XLOC_013271,XLOC_138468,XLOC_158486,XLOC_254513,XLOC_107351,XLOC_203044,XLOC_017216,XLOC_086667,XLOC_060160,XLOC_184721,XLOC_020873,XLOC_222025,XLOC_016841,XLOC_201177,XLOC_252490,XLOC_137777,XLOC_135415,XLOC_204646,XLOC_064699,XLOC_205966,XLOC_211468,XLOC_252479,XLO…
GO:0016755	transferase activity, transferring amino-acyl groups	molecular_function	0.026483	1	4	367	32	14153	evm.model.chr26.661,XLOC_158486,XLOC_179305,XLOC_150348
GO:0019028	viral capsid	cellular_component	0.026581	1	24	367	338	14153	XLOC_078454,XLOC_175298,XLOC_147549,XLOC_203753,XLOC_211861,XLOC_215463,XLOC_142358,XLOC_206887,XLOC_151315,XLOC_020606,evm.model.ctg2437.20,XLOC_061507,XLOC_138468,XLOC_112244,XLOC_132699,XLOC_193145,XLOC_100314,XLOC_056729,XLOC_154264,XLOC_257799,XLOC_049240,XLOC_119653,XLOC_058869,XLOC_228606
GO:0071704	organic substance metabolic process	biological_process	0.026938	1	208	367	5442	14153	XLOC_188625,XLOC_049240,XLOC_025149,XLOC_109245,XLOC_043914,XLOC_015250,XLOC_154264,XLOC_140658,XLOC_013271,XLOC_092854,XLOC_156817,XLOC_039708,XLOC_047969,XLOC_112244,evm.model.chr13.329,XLOC_034247,XLOC_204301,XLOC_136710,XLOC_184721,XLOC_150348,XLOC_107389,evm.model.chr4.781,XLOC_203044,XLOC_017216,XLOC_251397,XLOC_156374,XLOC_240937,XLOC_119758,XLOC_231675,XLOC_078454,XLOC_138110,XLOC_045267,…
GO:0019438	aromatic compound biosynthetic process	biological_process	0.027325	1	97	367	1959	14153	XLOC_158601,XLOC_146501,XLOC_101306,XLOC_211468,XLOC_131799,XLOC_058869,XLOC_204646,XLOC_061507,XLOC_251501,XLOC_141014,XLOC_035952,XLOC_083131,XLOC_141652,XLOC_020606,XLOC_224663,XLOC_100498,XLOC_157906,XLOC_038709,XLOC_211861,XLOC_089051,XLOC_097533,XLOC_125949,XLOC_058992,XLOC_227549,XLOC_156481,XLOC_143713,XLOC_055782,XLOC_090451,XLOC_107351,XLOC_218342,XLOC_144983,XLOC_089282,XLOC_216499,XLO…
GO:0006351	transcription, DNA-templated	biological_process	0.027811	1	85	367	1696	14153	XLOC_211651,evm.model.chr6.622,XLOC_201239,XLOC_086667,XLOC_231913,XLOC_138765,XLOC_243955,XLOC_252387,XLOC_048655,XLOC_016841,XLOC_201881,XLOC_154620,XLOC_201177,XLOC_206156,XLOC_080606,XLOC_156481,XLOC_058992,XLOC_125949,XLOC_097533,XLOC_089051,XLOC_193145,XLOC_089282,XLOC_144983,XLOC_218342,XLOC_090451,XLOC_107351,XLOC_055782,XLOC_224663,XLOC_020606,XLOC_141652,XLOC_083131,XLOC_035952,XLOC_211…
GO:0097659	nucleic acid-templated transcription	biological_process	0.027811	1	85	367	1696	14153	XLOC_264446,XLOC_073529,XLOC_074461,XLOC_020803,XLOC_134374,XLOC_252479,XLOC_255857,XLOC_243460,XLOC_153637,XLOC_089151,XLOC_004357,XLOC_055000,XLOC_157669,XLOC_068766,XLOC_122532,XLOC_231914,XLOC_249029,XLOC_069060,XLOC_259745,XLOC_165001,XLOC_188625,XLOC_049240,XLOC_154264,XLOC_102636,evm.model.chr13.329,XLOC_057329,XLOC_013271,XLOC_158486,XLOC_162502,XLOC_138468,XLOC_199461,XLOC_119758,XLOC_20…
GO:0006355	regulation of transcription, DNA-templated	biological_process	0.028046	1	72	367	1425	14153	XLOC_146501,XLOC_058869,XLOC_141014,XLOC_251501,XLOC_061507,XLOC_083131,XLOC_035952,XLOC_224663,XLOC_020606,XLOC_211861,XLOC_157906,XLOC_089051,XLOC_058992,XLOC_156481,XLOC_125949,XLOC_107351,XLOC_090451,XLOC_055782,XLOC_089282,XLOC_193145,XLOC_218342,XLOC_144983,XLOC_243955,XLOC_086667,evm.model.chr6.622,XLOC_201239,XLOC_211651,XLOC_138765,XLOC_080606,XLOC_252387,XLOC_154620,XLOC_016841,XLOC_048…
GO:1903506	regulation of nucleic acid-templated transcription	biological_process	0.028046	1	72	367	1425	14153	XLOC_207954,XLOC_119758,XLOC_187941,XLOC_150348,evm.model.chr4.781,XLOC_155448,XLOC_078805,XLOC_231675,XLOC_078454,XLOC_125199,XLOC_208632,XLOC_259745,XLOC_165001,XLOC_188625,XLOC_049240,XLOC_102636,XLOC_154264,XLOC_013271,XLOC_057329,evm.model.chr13.329,XLOC_162502,XLOC_158486,XLOC_138468,XLOC_199461,XLOC_157669,XLOC_068766,XLOC_122532,XLOC_249029,XLOC_069060,XLOC_074461,XLOC_073529,XLOC_020803,…
GO:1901362	organic cyclic compound biosynthetic process	biological_process	0.028316	1	99	367	2009	14153	XLOC_074461,XLOC_264446,XLOC_073529,XLOC_020803,XLOC_134374,XLOC_252479,XLOC_243460,XLOC_255857,XLOC_089151,XLOC_153637,XLOC_055000,XLOC_004357,XLOC_157669,XLOC_068766,XLOC_122532,XLOC_231914,XLOC_249029,XLOC_069060,XLOC_259745,XLOC_099854,XLOC_165001,XLOC_188625,XLOC_049240,XLOC_102636,XLOC_154264,XLOC_013271,XLOC_039708,evm.model.chr13.329,XLOC_057329,XLOC_158486,XLOC_138468,XLOC_162502,XLOC_19…
GO:0004564	beta-fructofuranosidase activity	molecular_function	0.028383	1	1	367	8	14153	XLOC_249169
GO:0004575	sucrose alpha-glucosidase activity	molecular_function	0.028383	1	1	367	8	14153	XLOC_249169
GO:0015926	glucosidase activity	molecular_function	0.028383	1	1	367	8	14153	XLOC_249169
GO:0090599	alpha-glucosidase activity	molecular_function	0.028383	1	1	367	8	14153	XLOC_249169
GO:0004427	inorganic diphosphatase activity	molecular_function	0.028659	1	1	367	4	14153	evm.model.chr6.1069
GO:0003677	DNA binding	molecular_function	0.028779	1	82	367	1738	14153	XLOC_061507,XLOC_057990,XLOC_141014,XLOC_123620,XLOC_215055,XLOC_205966,XLOC_182663,XLOC_131799,XLOC_027384,XLOC_204646,XLOC_100449,XLOC_006359,XLOC_101306,XLOC_157906,XLOC_211861,XLOC_141355,XLOC_193438,XLOC_035952,XLOC_141652,XLOC_218342,XLOC_071402,XLOC_193145,XLOC_090451,XLOC_055782,XLOC_126716,XLOC_058992,XLOC_097533,XLOC_016841,XLOC_154620,XLOC_092773,XLOC_201177,XLOC_206156,XLOC_231913,XLO…
GO:0032774	RNA biosynthetic process	biological_process	0.028807	1	86	367	1713	14153	XLOC_201177,XLOC_206156,XLOC_080606,XLOC_252387,XLOC_016841,XLOC_154620,XLOC_201881,XLOC_048655,XLOC_243955,XLOC_201239,evm.model.chr6.622,XLOC_086667,XLOC_211651,XLOC_138765,XLOC_231913,XLOC_090451,XLOC_107351,XLOC_055782,XLOC_089282,XLOC_193145,XLOC_218342,XLOC_144983,XLOC_097533,XLOC_089051,XLOC_058992,XLOC_143713,XLOC_156481,XLOC_125949,XLOC_211861,XLOC_157906,XLOC_083131,XLOC_141652,XLOC_035…
GO:0043226	organelle	cellular_component	0.029458	1	135	367	2775	14153	XLOC_211468,XLOC_100449,XLOC_158601,XLOC_205966,XLOC_251501,XLOC_035952,XLOC_224663,XLOC_017488,XLOC_099304,XLOC_036541,XLOC_097533,XLOC_089051,XLOC_177836,XLOC_107351,XLOC_128791,XLOC_019095,XLOC_218342,XLOC_071402,XLOC_086667,XLOC_231913,XLOC_080606,XLOC_200175,XLOC_252387,XLOC_016841,XLOC_154620,XLOC_203753,XLOC_075394,XLOC_048655,XLOC_252479,XLOC_257799,XLOC_119653,XLOC_073529,XLOC_089151,XLO…
GO:0018130	heterocycle biosynthetic process	biological_process	0.030154	1	98	367	1985	14153	XLOC_211861,XLOC_157906,XLOC_038709,XLOC_100498,XLOC_224663,XLOC_020606,XLOC_083131,XLOC_141652,XLOC_035952,XLOC_141014,XLOC_251501,XLOC_061507,XLOC_058869,XLOC_204646,XLOC_131799,XLOC_211468,XLOC_101306,XLOC_158601,XLOC_146501,XLOC_252387,XLOC_016841,XLOC_154620,XLOC_201881,XLOC_203753,XLOC_048655,XLOC_206156,XLOC_201177,XLOC_080606,evm.model.chr6.622,XLOC_086667,XLOC_201239,XLOC_211651,XLOC_231…
GO:0009620	response to fungus	biological_process	0.030844	1	3	367	6	14153	XLOC_029563,XLOC_025498,XLOC_089051
GO:0050832	defense response to fungus	biological_process	0.030844	1	3	367	6	14153	XLOC_029563,XLOC_025498,XLOC_089051
GO:0007049	cell cycle	biological_process	0.031779	1	21	367	408	14153	XLOC_208815,XLOC_060160,XLOC_034247,XLOC_075908,XLOC_119758,XLOC_137443,XLOC_061507,XLOC_138468,XLOC_163560,XLOC_056729,XLOC_102636,XLOC_100314,XLOC_121012,XLOC_193145,XLOC_079409,XLOC_158601,XLOC_177836,XLOC_064699,XLOC_100280,XLOC_004812,XLOC_156481
GO:0004674	protein serine/threonine kinase activity	molecular_function	0.03203	1	14	367	159	14153	XLOC_204301,evm.model.chr4.2167,XLOC_188625,XLOC_252343,XLOC_094672,XLOC_055513,XLOC_093257,XLOC_113310,XLOC_251501,XLOC_043914,XLOC_100314,XLOC_209708,XLOC_229337,XLOC_075394
GO:0006996	organelle organization	biological_process	0.032712	1	47	367	743	14153	XLOC_188837,XLOC_156481,XLOC_259745,XLOC_159291,XLOC_047969,XLOC_019095,XLOC_193145,XLOC_102636,XLOC_015250,XLOC_128791,XLOC_138468,XLOC_158486,XLOC_240937,XLOC_017216,XLOC_075060,XLOC_187941,XLOC_204301,XLOC_060160,XLOC_075394,XLOC_155448,XLOC_092773,XLOC_138110,XLOC_079761,XLOC_201177,XLOC_064699,XLOC_074461,XLOC_058869,XLOC_146501,XLOC_158601,XLOC_020803,XLOC_006359,XLOC_056729,XLOC_100314,XLO…
GO:0039526	modulation by virus of host apoptotic process	biological_process	0.032977	1	3	367	7	14153	XLOC_208815,XLOC_040801,XLOC_132699
GO:0044531	modulation of programmed cell death in other organism	biological_process	0.032977	1	3	367	7	14153	XLOC_208815,XLOC_040801,XLOC_132699
GO:0044532	modulation of apoptotic process in other organism	biological_process	0.032977	1	3	367	7	14153	XLOC_132699,XLOC_208815,XLOC_040801
GO:0052040	modulation by symbiont of host programmed cell death	biological_process	0.032977	1	3	367	7	14153	XLOC_132699,XLOC_208815,XLOC_040801
GO:0052150	modulation by symbiont of host apoptotic process	biological_process	0.032977	1	3	367	7	14153	XLOC_208815,XLOC_040801,XLOC_132699
GO:0052248	modulation of programmed cell death in other organism involved in symbiotic interaction	biological_process	0.032977	1	3	367	7	14153	XLOC_208815,XLOC_040801,XLOC_132699
GO:0052433	modulation by organism of apoptotic process in other organism involved in symbiotic interaction	biological_process	0.032977	1	3	367	7	14153	XLOC_040801,XLOC_208815,XLOC_132699
GO:0044237	cellular metabolic process	biological_process	0.033709	1	196	367	4967	14153	XLOC_182663,XLOC_205966,XLOC_211468,XLOC_158601,XLOC_025498,XLOC_053711,XLOC_251501,XLOC_017488,XLOC_083381,XLOC_224663,XLOC_215945,XLOC_035952,XLOC_147977,XLOC_099304,XLOC_192880,XLOC_175298,XLOC_143713,XLOC_058992,XLOC_097533,XLOC_179305,XLOC_089051,XLOC_055972,XLOC_252343,XLOC_071402,XLOC_218342,XLOC_107351,XLOC_128791,XLOC_086667,XLOC_201239,XLOC_151315,XLOC_231913,XLOC_138765,XLOC_040188,XLO…
GO:0098602	single organism cell adhesion	biological_process	0.03404	1	1	367	8	14153	evm.model.chr6.1141
GO:0005506	iron ion binding	molecular_function	0.034905	1	6	367	111	14153	XLOC_156197,XLOC_147549,XLOC_201177,XLOC_252490,XLOC_113949,evm.model.chr17.834
GO:0044281	small molecule metabolic process	biological_process	0.034968	1	45	367	680	14153	XLOC_158601,XLOC_074461,XLOC_215055,XLOC_131799,XLOC_153637,XLOC_061507,XLOC_155282,evm.model.chr4.44,XLOC_030969,XLOC_122532,XLOC_224663,XLOC_201257,XLOC_157669,XLOC_017488,XLOC_020606,XLOC_029563,XLOC_100498,XLOC_226094,XLOC_038709,XLOC_188625,XLOC_097533,XLOC_055972,XLOC_089051,XLOC_099854,XLOC_158486,XLOC_090451,XLOC_199461,XLOC_216499,XLOC_092854,XLOC_218342,XLOC_039708,XLOC_184721,XLOC_0401…
GO:0007586	digestion	biological_process	0.035173	1	5	367	14	14153	XLOC_053711,XLOC_158486,XLOC_107389,XLOC_204646,XLOC_249029
GO:0090304	nucleic acid metabolic process	biological_process	0.035421	1	127	367	2742	14153	XLOC_053711,XLOC_141014,XLOC_061507,XLOC_251501,XLOC_006359,XLOC_101306,XLOC_211468,XLOC_146501,XLOC_058869,XLOC_204646,XLOC_205966,XLOC_182663,XLOC_175298,XLOC_211861,XLOC_157906,XLOC_141652,XLOC_083131,XLOC_035952,XLOC_224663,XLOC_020606,XLOC_090286,XLOC_055782,XLOC_090451,XLOC_107351,XLOC_126716,XLOC_089282,XLOC_193145,XLOC_218342,XLOC_144983,XLOC_071402,XLOC_044498,XLOC_097533,XLOC_089051,XLO…
GO:0006952	defense response	biological_process	0.036039	1	22	367	220	14153	XLOC_086667,XLOC_014756,XLOC_201257,XLOC_029563,XLOC_119758,XLOC_092773,XLOC_099304,XLOC_211861,XLOC_207138,XLOC_157906,XLOC_075394,XLOC_165001,XLOC_006359,XLOC_188625,XLOC_211468,XLOC_158601,XLOC_089051,XLOC_100314,XLOC_025498,XLOC_065230,XLOC_090286,XLOC_158486
GO:0046872	metal ion binding	molecular_function	0.036351	1	112	367	2356	14153	evm.model.chr5.1392,XLOC_188625,XLOC_119965,XLOC_099854,XLOC_109245,XLOC_158486,XLOC_162502,XLOC_112244,XLOC_009053,XLOC_102636,XLOC_107389,XLOC_205017,XLOC_020873,XLOC_140174,XLOC_122544,XLOC_204301,XLOC_093521,XLOC_017216,XLOC_195553,XLOC_079761,XLOC_138110,XLOC_125199,XLOC_233639,XLOC_194914,XLOC_155448,XLOC_019317,XLOC_262319,XLOC_072626,XLOC_074461,XLOC_264446,XLOC_119653,XLOC_153637,XLOC_07…
GO:0018144	RNA-protein covalent cross-linking	biological_process	0.036556	1	3	367	10	14153	XLOC_262347,XLOC_006189,XLOC_262319
GO:0003964	RNA-directed DNA polymerase activity	molecular_function	0.036932	1	4	367	23	14153	XLOC_099854,XLOC_192880,XLOC_188625,XLOC_048110
GO:0018143	nucleic acid-protein covalent cross-linking	biological_process	0.03797	1	3	367	11	14153	XLOC_262319,XLOC_006189,XLOC_262347
GO:0006520	cellular amino acid metabolic process	biological_process	0.038237	1	17	367	232	14153	XLOC_226094,XLOC_075394,XLOC_184721,XLOC_030969,XLOC_122532,XLOC_017488,XLOC_201257,XLOC_224663,XLOC_029563,XLOC_240937,XLOC_153637,XLOC_158486,evm.model.chr4.44,XLOC_218342,XLOC_089051,XLOC_055972,XLOC_131799
GO:0004659	prenyltransferase activity	molecular_function	0.038348	1	4	367	21	14153	XLOC_061507,evm.model.chr29.311,XLOC_020873,evm.model.chr32.256
GO:0043169	cation binding	molecular_function	0.03893	1	112	367	2378	14153	XLOC_109802,XLOC_019141,XLOC_035952,XLOC_148189,XLOC_147977,XLOC_224663,XLOC_020606,XLOC_224533,XLOC_147549,evm.model.chr27.83,evm.model.chr2.968,XLOC_113949,XLOC_141355,evm.model.ctg276.1,XLOC_158601,XLOC_123961,XLOC_104967,XLOC_204646,XLOC_205966,XLOC_215055,XLOC_182663,XLOC_053711,XLOC_123620,XLOC_060285,XLOC_040801,XLOC_061507,XLOC_097401,XLOC_196930,XLOC_132699,XLOC_025498,XLOC_080215,XLOC_0…
GO:0044238	primary metabolic process	biological_process	0.03926	1	199	367	5236	14153	XLOC_090286,XLOC_126716,XLOC_055782,XLOC_090451,XLOC_193145,XLOC_216499,XLOC_089282,XLOC_144983,XLOC_044498,XLOC_159291,XLOC_079409,XLOC_156481,XLOC_205894,XLOC_066583,XLOC_125949,XLOC_100280,XLOC_201177,XLOC_135415,XLOC_189865,XLOC_053233,XLOC_048110,XLOC_092773,XLOC_027572,XLOC_070667,XLOC_201881,XLOC_179033,XLOC_243955,XLOC_211651,XLOC_239596,evm.model.chr6.622,XLOC_005067,XLOC_055513,XLOC_141…
GO:0046660	female sex differentiation	biological_process	0.039391	1	2	367	6	14153	XLOC_201177,XLOC_027572
GO:0015276	ligand-gated ion channel activity	molecular_function	0.039524	1	10	367	148	14153	XLOC_138110,XLOC_123620,XLOC_201177,XLOC_141355,XLOC_168841,evm.model.ctg1779.5,XLOC_257799,XLOC_080215,XLOC_064699,XLOC_157669
GO:0022834	ligand-gated channel activity	molecular_function	0.039524	1	10	367	148	14153	XLOC_123620,XLOC_201177,XLOC_138110,XLOC_141355,XLOC_080215,XLOC_257799,XLOC_168841,evm.model.ctg1779.5,XLOC_157669,XLOC_064699
GO:0044271	cellular nitrogen compound biosynthetic process	biological_process	0.039546	1	111	367	2311	14153	XLOC_231913,XLOC_055513,XLOC_138765,XLOC_086667,evm.model.chr6.622,XLOC_201239,XLOC_239596,XLOC_211651,XLOC_243955,XLOC_016841,XLOC_154620,XLOC_201881,XLOC_203753,XLOC_075394,XLOC_048655,XLOC_252387,XLOC_080606,XLOC_206156,XLOC_201177,XLOC_125949,XLOC_058992,XLOC_143713,XLOC_227549,XLOC_156481,XLOC_079409,XLOC_089051,XLOC_097533,XLOC_218342,XLOC_071402,XLOC_144983,XLOC_089282,XLOC_216499,XLOC_193…
GO:0034593	phosphatidylinositol bisphosphate phosphatase activity	molecular_function	0.040582	1	1	367	8	14153	XLOC_154264
GO:0034596	phosphatidylinositol phosphate 4-phosphatase activity	molecular_function	0.040582	1	1	367	8	14153	XLOC_154264
GO:0034597	phosphatidylinositol-4,5-bisphosphate 4-phosphatase activity	molecular_function	0.040582	1	1	367	8	14153	XLOC_154264
GO:0046839	phospholipid dephosphorylation	biological_process	0.040582	1	1	367	8	14153	XLOC_154264
GO:0046856	phosphatidylinositol dephosphorylation	biological_process	0.040582	1	1	367	8	14153	XLOC_154264
GO:0052866	phosphatidylinositol phosphate phosphatase activity	molecular_function	0.040582	1	1	367	8	14153	XLOC_154264
GO:0007599	hemostasis	biological_process	0.041425	1	7	367	102	14153	XLOC_097533,XLOC_138468,evm.model.chr16.340,XLOC_147549,XLOC_209708,XLOC_207138,XLOC_155448
GO:0050817	coagulation	biological_process	0.041425	1	7	367	102	14153	XLOC_155448,XLOC_207138,XLOC_209708,XLOC_138468,XLOC_147549,evm.model.chr16.340,XLOC_097533
GO:0050878	regulation of body fluid levels	biological_process	0.041425	1	7	367	102	14153	XLOC_207138,XLOC_155448,XLOC_209708,XLOC_138468,evm.model.chr16.340,XLOC_147549,XLOC_097533
GO:0007548	sex differentiation	biological_process	0.041864	1	2	367	7	14153	XLOC_027572,XLOC_201177
GO:0044283	small molecule biosynthetic process	biological_process	0.042208	1	17	367	189	14153	XLOC_040188,XLOC_184721,XLOC_020606,XLOC_240937,XLOC_157669,XLOC_017488,XLOC_079761,XLOC_226094,XLOC_045267,XLOC_055972,XLOC_097533,XLOC_215055,XLOC_131799,XLOC_199461,XLOC_153637,XLOC_218342,XLOC_039708
GO:0042592	homeostatic process	biological_process	0.042226	1	11	367	144	14153	XLOC_203044,XLOC_157669,XLOC_168841,XLOC_054439,evm.model.chr15.153,XLOC_159929,XLOC_222025,XLOC_102636,XLOC_043914,XLOC_201177,XLOC_158486
GO:0034062	RNA polymerase activity	molecular_function	0.043078	1	21	367	209	14153	XLOC_259745,XLOC_204646,XLOC_074461,XLOC_125949,XLOC_264446,XLOC_188625,XLOC_044498,XLOC_006189,XLOC_101306,XLOC_262319,XLOC_097533,XLOC_057990,XLOC_061507,XLOC_020606,XLOC_231913,XLOC_141652,XLOC_211861,XLOC_231914,XLOC_262347,XLOC_206156,XLOC_201177
GO:0010181	FMN binding	molecular_function	0.043364	1	3	367	11	14153	XLOC_215463,XLOC_211861,XLOC_224663
GO:0048523	negative regulation of cellular process	biological_process	0.043454	1	16	367	186	14153	XLOC_178016,XLOC_060160,XLOC_215945,XLOC_034247,XLOC_187941,evm.model.chr6.1141,XLOC_222025,XLOC_208815,XLOC_264436,XLOC_100280,XLOC_215055,XLOC_255857,XLOC_132699,XLOC_090451,XLOC_040801,XLOC_061507
GO:0006091	generation of precursor metabolites and energy	biological_process	0.043992	1	13	367	144	14153	XLOC_144983,XLOC_249029,XLOC_099304,XLOC_100314,XLOC_092773,XLOC_056729,XLOC_061507,XLOC_119758,XLOC_074461,XLOC_017488,XLOC_146501,XLOC_147977,XLOC_211468
GO:0034061	DNA polymerase activity	molecular_function	0.045817	1	10	367	107	14153	XLOC_192880,XLOC_138110,XLOC_126716,XLOC_048110,XLOC_151315,XLOC_099854,XLOC_079062,XLOC_224663,XLOC_097533,XLOC_188625
GO:0032039	integrator complex	cellular_component	0.045972	1	1	367	2	14153	XLOC_045267
GO:0019751	polyol metabolic process	biological_process	0.046483	1	3	367	13	14153	XLOC_079761,XLOC_184721,XLOC_092854
GO:0030838	positive regulation of actin filament polymerization	biological_process	0.046748	1	2	367	7	14153	XLOC_138110,evm.model.chr6.1141
GO:0034314	Arp2/3 complex-mediated actin nucleation	biological_process	0.046748	1	2	367	7	14153	XLOC_138110,evm.model.chr6.1141
GO:0045010	actin nucleation	biological_process	0.046748	1	2	367	7	14153	XLOC_138110,evm.model.chr6.1141
GO:0034613	cellular protein localization	biological_process	0.046882	1	33	367	529	14153	XLOC_252479,XLOC_064699,XLOC_204646,XLOC_153637,XLOC_255857,XLOC_215945,XLOC_068766,XLOC_075908,XLOC_029563,XLOC_127205,XLOC_079409,XLOC_188625,XLOC_006189,XLOC_188837,XLOC_259745,XLOC_143713,XLOC_107351,XLOC_138468,XLOC_254513,XLOC_092854,XLOC_013271,XLOC_009053,XLOC_019095,XLOC_060160,XLOC_184721,XLOC_017216,XLOC_203044,XLOC_252490,XLOC_137777,XLOC_135415,XLOC_201177,XLOC_016841,XLOC_222025
GO:0070727	cellular macromolecule localization	biological_process	0.046882	1	33	367	529	14153	XLOC_064699,XLOC_204646,XLOC_252479,XLOC_255857,XLOC_153637,XLOC_075908,XLOC_068766,XLOC_029563,XLOC_215945,XLOC_127205,XLOC_188837,XLOC_259745,XLOC_143713,XLOC_079409,XLOC_188625,XLOC_006189,XLOC_013271,XLOC_092854,XLOC_009053,XLOC_019095,XLOC_107351,XLOC_138468,XLOC_254513,XLOC_203044,XLOC_017216,XLOC_060160,XLOC_184721,XLOC_016841,XLOC_222025,XLOC_252490,XLOC_137777,XLOC_135415,XLOC_201177
GO:1901575	organic substance catabolic process	biological_process	0.048338	1	21	367	322	14153	XLOC_158486,XLOC_053711,XLOC_025149,XLOC_060285,XLOC_126716,XLOC_097401,evm.model.chr4.44,XLOC_188625,XLOC_158601,XLOC_259745,XLOC_204646,XLOC_119965,XLOC_080606,XLOC_053233,XLOC_125199,XLOC_249029,XLOC_107389,XLOC_224663,XLOC_020606,XLOC_005067,XLOC_029563
GO:0051536	iron-sulfur cluster binding	molecular_function	0.049313	1	11	367	89	14153	XLOC_025149,XLOC_061507,XLOC_113310,XLOC_002618,XLOC_180330,XLOC_019141,XLOC_224663,XLOC_083381,XLOC_215055,XLOC_119965,XLOC_151315
GO:0051540	metal cluster binding	molecular_function	0.049313	1	11	367	89	14153	XLOC_019141,XLOC_151315,XLOC_119965,XLOC_215055,XLOC_224663,XLOC_083381,XLOC_113310,XLOC_061507,XLOC_025149,XLOC_180330,XLOC_002618
GO:0008233	peptidase activity	molecular_function	0.049462	1	41	367	754	14153	XLOC_148349,XLOC_259745,XLOC_156481,XLOC_099854,XLOC_125949,XLOC_066583,XLOC_101505,XLOC_006189,XLOC_089051,XLOC_019095,XLOC_218342,XLOC_209708,XLOC_158486,XLOC_211651,XLOC_005067,XLOC_187941,XLOC_140174,XLOC_107389,XLOC_040188,XLOC_222025,XLOC_252387,XLOC_070667,XLOC_251642,XLOC_048655,XLOC_053233,XLOC_093491,XLOC_189865,XLOC_073529,XLOC_182663,XLOC_098612,XLOC_262319,XLOC_085816,XLOC_057990,XLO…
GO:1902589	single-organism organelle organization	biological_process	0.049472	1	22	367	373	14153	XLOC_193145,XLOC_100314,XLOC_102636,XLOC_056729,XLOC_089151,XLOC_138468,XLOC_163560,XLOC_158486,XLOC_061507,XLOC_156481,XLOC_058869,XLOC_064699,XLOC_158601,XLOC_155448,evm.model.chr6.1141,XLOC_075545,XLOC_208815,XLOC_079761,XLOC_138110,XLOC_075908,XLOC_215945,XLOC_060160
GO:0050829	defense response to Gram-negative bacterium	biological_process	0.050005	1	2	367	4	14153	XLOC_100314,XLOC_006359
GO:0008200	ion channel inhibitor activity	molecular_function	0.050407	1	12	367	83	14153	XLOC_206887,XLOC_131799,XLOC_040801,XLOC_061507,XLOC_057990,XLOC_158486,XLOC_162502,XLOC_099304,XLOC_121012,XLOC_119322,XLOC_166003,XLOC_255857
GO:0016248	channel inhibitor activity	molecular_function	0.050407	1	12	367	83	14153	XLOC_121012,XLOC_099304,XLOC_255857,XLOC_166003,XLOC_119322,XLOC_057990,XLOC_162502,XLOC_158486,XLOC_061507,XLOC_040801,XLOC_131799,XLOC_206887
GO:0010467	gene expression	biological_process	0.052005	1	114	367	2452	14153	XLOC_141014,XLOC_054571,XLOC_251501,XLOC_061507,XLOC_204646,XLOC_058869,XLOC_205966,XLOC_211468,XLOC_101306,XLOC_146501,XLOC_211861,XLOC_157906,XLOC_224663,XLOC_020606,XLOC_083131,XLOC_141652,XLOC_035952,XLOC_193145,XLOC_089282,XLOC_071402,XLOC_144983,XLOC_218342,XLOC_090286,XLOC_055782,XLOC_090451,XLOC_107351,XLOC_143713,XLOC_156481,XLOC_058992,XLOC_125949,XLOC_089051,XLOC_097533,XLOC_079409,XLO…
GO:0005623	cell	cellular_component	0.052092	1	170	367	3782	14153	XLOC_107351,XLOC_128791,XLOC_019095,XLOC_218342,XLOC_071402,XLOC_097533,XLOC_177836,XLOC_089051,XLOC_058992,XLOC_143713,XLOC_252490,XLOC_080606,XLOC_200175,evm.model.chr10.70,XLOC_252387,XLOC_016841,XLOC_154620,XLOC_203753,XLOC_075394,XLOC_048655,XLOC_086667,XLOC_138765,XLOC_231913,XLOC_251501,XLOC_196930,XLOC_211468,XLOC_100449,XLOC_158601,XLOC_205966,XLOC_099304,XLOC_192880,XLOC_036541,XLOC_215…
GO:0044464	cell part	cellular_component	0.052092	1	170	367	3782	14153	XLOC_058992,XLOC_143713,XLOC_177836,XLOC_097533,XLOC_089051,XLOC_218342,XLOC_071402,XLOC_019095,XLOC_128791,XLOC_107351,XLOC_138765,XLOC_231913,XLOC_086667,XLOC_016841,XLOC_154620,XLOC_203753,XLOC_048655,XLOC_075394,evm.model.chr10.70,XLOC_252387,XLOC_252490,XLOC_080606,XLOC_200175,XLOC_205966,XLOC_158601,XLOC_100449,XLOC_211468,XLOC_196930,XLOC_251501,XLOC_224663,XLOC_017488,XLOC_035952,XLOC_215…
GO:1901605	alpha-amino acid metabolic process	biological_process	0.052334	1	9	367	102	14153	XLOC_158486,XLOC_226094,XLOC_218342,evm.model.chr4.44,XLOC_122532,XLOC_030969,XLOC_089051,XLOC_017488,XLOC_131799
GO:0071840	cellular component organization or biogenesis	biological_process	0.052486	1	76	367	1426	14153	XLOC_122532,XLOC_016563,XLOC_154208,XLOC_068766,XLOC_075545,XLOC_249029,XLOC_020803,XLOC_072626,XLOC_180216,XLOC_074461,XLOC_064699,XLOC_163560,XLOC_089151,XLOC_203344,XLOC_004357,XLOC_100314,XLOC_056729,XLOC_204301,XLOC_187941,XLOC_184721,XLOC_017216,XLOC_156374,XLOC_240937,XLOC_231675,XLOC_078454,XLOC_138110,XLOC_079761,XLOC_155448,XLOC_188625,XLOC_006189,XLOC_259745,XLOC_099854,XLOC_031499,XLO…
GO:0043229	intracellular organelle	cellular_component	0.053008	1	131	367	2716	14153	XLOC_146501,XLOC_006359,XLOC_131799,XLOC_215055,XLOC_079062,XLOC_019608,XLOC_058869,XLOC_104967,XLOC_061507,XLOC_141014,XLOC_057990,XLOC_206887,XLOC_020606,XLOC_075908,XLOC_100498,XLOC_057013,XLOC_157906,XLOC_079409,XLOC_159291,XLOC_100280,XLOC_188837,XLOC_125949,XLOC_156481,XLOC_126716,XLOC_090451,XLOC_090286,XLOC_193145,XLOC_089282,XLOC_243955,XLOC_080215,XLOC_190100,XLOC_055513,XLOC_211651,XLO…
GO:0004672	protein kinase activity	molecular_function	0.053202	1	33	367	611	14153	XLOC_094672,evm.model.chr4.2167,XLOC_052934,XLOC_083381,XLOC_099304,XLOC_251116,XLOC_180216,XLOC_262319,XLOC_120667,XLOC_205966,XLOC_060285,XLOC_251501,XLOC_061507,XLOC_087306,XLOC_037113,XLOC_065230,XLOC_229337,XLOC_100314,XLOC_025498,XLOC_020873,XLOC_204301,XLOC_055513,XLOC_156374,XLOC_093257,XLOC_075394,XLOC_252343,XLOC_188625,XLOC_072726,XLOC_100280,XLOC_113310,XLOC_043914,XLOC_209708,XLOC_09…
GO:0006725	cellular aromatic compound metabolic process	biological_process	0.05401	1	139	367	3084	14153	XLOC_079761,XLOC_208632,XLOC_125199,XLOC_155448,XLOC_187941,XLOC_207954,XLOC_113310,XLOC_199461,XLOC_162502,XLOC_158486,XLOC_138468,XLOC_057329,XLOC_102636,XLOC_119965,XLOC_165001,XLOC_259745,XLOC_099854,XLOC_069060,XLOC_249029,XLOC_231914,XLOC_122532,XLOC_068766,XLOC_029563,XLOC_118546,XLOC_089151,XLOC_155282,evm.model.chr4.44,XLOC_100314,XLOC_243460,XLOC_252479,XLOC_020803,XLOC_073529,XLOC_0986…
GO:0006807	nitrogen compound metabolic process	biological_process	0.054467	1	156	367	3563	14153	XLOC_153637,XLOC_163560,XLOC_055000,XLOC_004357,XLOC_255857,XLOC_134374,XLOC_180216,XLOC_004812,XLOC_074461,XLOC_264446,XLOC_226094,XLOC_246328,XLOC_154208,XLOC_201257,XLOC_157669,XLOC_001468,XLOC_025149,XLOC_109245,XLOC_015250,XLOC_154264,evm.model.chr13.329,XLOC_156817,XLOC_039708,XLOC_047969,XLOC_013271,XLOC_092854,XLOC_188625,XLOC_049240,XLOC_231675,XLOC_078454,evm.model.ctg376.1,XLOC_045267,…
GO:0005845	mRNA cap binding complex	cellular_component	0.055032	1	2	367	7	14153	XLOC_222025,XLOC_137443
GO:0034518	RNA cap binding complex	cellular_component	0.055032	1	2	367	7	14153	XLOC_137443,XLOC_222025
GO:0006890	retrograde vesicle-mediated transport, Golgi to ER	biological_process	0.055567	1	2	367	3	14153	XLOC_044498,XLOC_001468
GO:0010207	photosystem II assembly	biological_process	0.056053	1	2	367	6	14153	XLOC_147977,XLOC_211468
GO:0050896	response to stimulus	biological_process	0.056093	1	118	367	3066	14153	XLOC_069060,XLOC_264436,XLOC_231914,XLOC_226094,evm.model.chr24.579,XLOC_178016,XLOC_243491,XLOC_118546,XLOC_201257,XLOC_029563,XLOC_001468,XLOC_089151,XLOC_065230,XLOC_087306,XLOC_004357,XLOC_203344,XLOC_137443,XLOC_166003,XLOC_100314,XLOC_120667,XLOC_004812,XLOC_073529,XLOC_074461,XLOC_231675,XLOC_093257,XLOC_078454,XLOC_155448,XLOC_207138,XLOC_045267,XLOC_128823,XLOC_122544,XLOC_006106,XLOC_03…
GO:0044424	intracellular part	cellular_component	0.05615	1	153	367	3302	14153	XLOC_054571,XLOC_057990,XLOC_141014,XLOC_061507,XLOC_006359,XLOC_146501,XLOC_104967,XLOC_058869,XLOC_079062,XLOC_019608,XLOC_204646,XLOC_131799,XLOC_215055,XLOC_100498,XLOC_157906,XLOC_057013,XLOC_206887,XLOC_193438,XLOC_075908,XLOC_020606,XLOC_090286,XLOC_090451,XLOC_126716,XLOC_089282,XLOC_193145,XLOC_159291,XLOC_079409,XLOC_156481,XLOC_125949,XLOC_188837,XLOC_100280,XLOC_201177,XLOC_092773,XLO…
GO:0070011	peptidase activity, acting on L-amino acid peptides	molecular_function	0.056575	1	36	367	695	14153	XLOC_005067,XLOC_211651,XLOC_140174,XLOC_040188,XLOC_107389,XLOC_187941,XLOC_070667,XLOC_251642,XLOC_048655,XLOC_252387,XLOC_189865,XLOC_093491,XLOC_125949,XLOC_066583,XLOC_148349,XLOC_259745,XLOC_156481,XLOC_099854,XLOC_089051,XLOC_006189,XLOC_209708,XLOC_218342,XLOC_019095,XLOC_158486,XLOC_020606,XLOC_262347,XLOC_141355,XLOC_073529,XLOC_098612,XLOC_182663,XLOC_262319,XLOC_085816,XLOC_060285,XLO…
GO:1901360	organic cyclic compound metabolic process	biological_process	0.057135	1	140	367	3120	14153	XLOC_207954,XLOC_187941,XLOC_155448,XLOC_208632,XLOC_079761,XLOC_125199,XLOC_165001,XLOC_119965,XLOC_099854,XLOC_259745,XLOC_057329,XLOC_102636,XLOC_199461,XLOC_113310,XLOC_158486,XLOC_162502,XLOC_138468,XLOC_029563,XLOC_068766,XLOC_118546,XLOC_122532,XLOC_249029,XLOC_231914,XLOC_069060,XLOC_098612,XLOC_073529,XLOC_252479,XLOC_020803,evm.model.chr4.44,XLOC_155282,XLOC_243460,XLOC_100314,XLOC_0891…
GO:0009605	response to external stimulus	biological_process	0.057386	1	20	367	246	14153	XLOC_057560,XLOC_125949,XLOC_006359,XLOC_211468,XLOC_158601,XLOC_089051,XLOC_100314,XLOC_025498,XLOC_158486,XLOC_138468,XLOC_065230,XLOC_090286,XLOC_107351,XLOC_061507,XLOC_086667,XLOC_014756,XLOC_029563,XLOC_092773,XLOC_155448,XLOC_157906
GO:0009288	bacterial-type flagellum	cellular_component	0.058221	1	4	367	72	14153	XLOC_156374,XLOC_138468,XLOC_141014,XLOC_107351
GO:0004421	hydroxymethylglutaryl-CoA synthase activity	molecular_function	0.058279	1	2	367	6	14153	XLOC_020606,XLOC_201257
GO:0009653	anatomical structure morphogenesis	biological_process	0.058433	1	13	367	138	14153	XLOC_208815,XLOC_078454,XLOC_264436,XLOC_158486,evm.model.chr6.1141,XLOC_211861,XLOC_232734,XLOC_056729,XLOC_020873,XLOC_178016,XLOC_158601,XLOC_188625,XLOC_086667
GO:0004867	serine-type endopeptidase inhibitor activity	molecular_function	0.058617	1	5	367	37	14153	XLOC_016563,XLOC_100449,XLOC_020803,XLOC_029563,XLOC_019095
GO:0046914	transition metal ion binding	molecular_function	0.05934	1	68	367	1351	14153	XLOC_009053,XLOC_109245,XLOC_158486,XLOC_162502,XLOC_119965,XLOC_099854,XLOC_188625,XLOC_194914,XLOC_155448,XLOC_138110,XLOC_125199,XLOC_233639,XLOC_017216,XLOC_107389,XLOC_140174,XLOC_205017,XLOC_020873,XLOC_229337,XLOC_085816,evm.model.chr24.766,XLOC_142417,XLOC_243460,XLOC_074461,XLOC_119653,XLOC_019317,XLOC_262319,XLOC_072626,XLOC_226094,evm.model.chr17.834,XLOC_118546,XLOC_157669,XLOC_016563…
GO:0044262	cellular carbohydrate metabolic process	biological_process	0.059794	1	8	367	51	14153	XLOC_205966,XLOC_184721,XLOC_136710,XLOC_192880,XLOC_092854,XLOC_112244,XLOC_144983,XLOC_079761
GO:0044421	extracellular region part	cellular_component	0.060389	1	17	367	276	14153	XLOC_201881,evm.model.chr27.83,XLOC_147549,XLOC_206156,XLOC_140599,XLOC_029563,XLOC_122544,XLOC_179033,evm.model.chr4.2167,XLOC_043914,evm.model.chr16.340,XLOC_138468,XLOC_004812,XLOC_259745,XLOC_123961,XLOC_097533,XLOC_006189
GO:0003810	protein-glutamine gamma-glutamyltransferase activity	molecular_function	0.060464	1	2	367	13	14153	evm.model.chr26.661,XLOC_158486
GO:0018149	peptide cross-linking	biological_process	0.060464	1	2	367	13	14153	evm.model.chr26.661,XLOC_158486
GO:0043207	response to external biotic stimulus	biological_process	0.060919	1	13	367	120	14153	XLOC_014756,XLOC_029563,XLOC_125949,XLOC_211468,XLOC_006359,XLOC_089051,XLOC_025498,XLOC_100314,XLOC_092773,XLOC_157906,XLOC_090286,XLOC_065230,XLOC_158486
GO:0051707	response to other organism	biological_process	0.060919	1	13	367	120	14153	XLOC_014756,XLOC_125949,XLOC_029563,XLOC_006359,XLOC_211468,XLOC_089051,XLOC_092773,XLOC_100314,XLOC_025498,XLOC_157906,XLOC_090286,XLOC_158486,XLOC_065230
GO:0031974	membrane-enclosed lumen	cellular_component	0.061069	1	28	367	386	14153	XLOC_128791,XLOC_061507,XLOC_089151,XLOC_163560,XLOC_138468,XLOC_141014,XLOC_153637,XLOC_156817,XLOC_243460,XLOC_089282,XLOC_193145,XLOC_079409,XLOC_089051,XLOC_097533,XLOC_134374,XLOC_211468,XLOC_004812,XLOC_259745,XLOC_058869,XLOC_156481,XLOC_078454,XLOC_079761,XLOC_201881,XLOC_075394,XLOC_045267,XLOC_150348,XLOC_020606,XLOC_086667
GO:0009424	bacterial-type flagellum hook	cellular_component	0.061596	1	2	367	8	14153	XLOC_141014,XLOC_156374
GO:0009055	electron carrier activity	molecular_function	0.062153	1	13	367	137	14153	evm.model.chr15.153,XLOC_157906,XLOC_092773,XLOC_222514,XLOC_061507,XLOC_140599,XLOC_147549,XLOC_151315,XLOC_100280,XLOC_190100,XLOC_211651,XLOC_211468,XLOC_054439
GO:0046332	SMAD binding	molecular_function	0.062387	1	1	367	8	14153	XLOC_205017
GO:0043436	oxoacid metabolic process	biological_process	0.062505	1	21	367	355	14153	XLOC_053233,XLOC_226094,XLOC_075394,XLOC_184721,XLOC_030969,XLOC_122532,XLOC_040188,XLOC_017488,XLOC_224663,XLOC_201257,XLOC_029563,XLOC_240937,XLOC_153637,XLOC_158486,evm.model.chr4.44,XLOC_155282,XLOC_218342,XLOC_188625,XLOC_089051,XLOC_055972,XLOC_131799
GO:0005622	intracellular	cellular_component	0.062991	1	156	367	3464	14153	XLOC_061507,XLOC_060285,XLOC_141014,XLOC_057990,XLOC_054571,XLOC_146501,XLOC_006359,XLOC_131799,XLOC_215055,XLOC_204646,XLOC_079062,XLOC_019608,XLOC_104967,XLOC_058869,XLOC_100498,XLOC_057013,XLOC_157906,XLOC_206887,XLOC_020606,XLOC_075908,XLOC_193438,XLOC_126716,XLOC_090451,XLOC_090286,XLOC_193145,XLOC_089282,XLOC_079409,XLOC_159291,XLOC_100280,XLOC_188837,XLOC_125949,XLOC_156481,XLOC_201177,XLO…
GO:0019725	cellular homeostasis	biological_process	0.063131	1	7	367	118	14153	evm.model.chr15.153,XLOC_102636,XLOC_157669,XLOC_043914,XLOC_168841,XLOC_201177,XLOC_054439
GO:0030269	tetrahydromethanopterin S-methyltransferase activity	molecular_function	0.063517	1	3	367	13	14153	XLOC_100314,XLOC_056729,XLOC_146501
GO:0042086	5-methyl-5,6,7,8-tetrahydromethanopterin-dependent methyltransferase activity	molecular_function	0.063517	1	3	367	13	14153	XLOC_146501,XLOC_056729,XLOC_100314
GO:0005242	inward rectifier potassium channel activity	molecular_function	0.064421	1	3	367	18	14153	XLOC_080215,XLOC_138110,XLOC_257799
GO:0055114	oxidation-reduction process	biological_process	0.065065	1	48	367	865	14153	evm.model.chr17.834,XLOC_224533,XLOC_017488,XLOC_222395,XLOC_083381,XLOC_224663,XLOC_148189,evm.model.chr24.579,XLOC_019141,XLOC_109802,XLOC_249029,XLOC_099304,XLOC_192880,XLOC_113949,XLOC_069060,XLOC_075545,XLOC_205966,XLOC_074461,XLOC_058869,XLOC_019317,XLOC_146501,evm.model.chr4.44,XLOC_100314,XLOC_056729,XLOC_061507,XLOC_153637,XLOC_119758,XLOC_043360,XLOC_151315,XLOC_156374,XLOC_107389,XLOC_…
GO:0006508	proteolysis	biological_process	0.065624	1	31	367	664	14153	XLOC_037113,XLOC_158486,XLOC_087306,XLOC_126716,XLOC_061507,XLOC_060285,XLOC_137443,XLOC_019095,XLOC_085816,XLOC_218342,XLOC_209708,XLOC_097533,XLOC_180216,XLOC_158601,XLOC_156481,XLOC_099854,XLOC_259745,XLOC_066583,XLOC_214937,XLOC_182663,XLOC_125949,XLOC_189865,XLOC_093491,XLOC_138110,XLOC_048655,XLOC_070667,XLOC_251642,XLOC_107389,XLOC_211651,XLOC_224663,XLOC_005067
GO:0000988	transcription factor activity, protein binding	molecular_function	0.066125	1	16	367	185	14153	XLOC_156481,XLOC_058869,XLOC_089051,XLOC_089282,XLOC_141014,XLOC_153637,XLOC_089151,XLOC_158486,XLOC_020606,XLOC_083131,XLOC_150348,XLOC_155448,XLOC_211861,XLOC_075394,XLOC_069060,XLOC_078454
GO:0022402	cell cycle process	biological_process	0.0667	1	15	367	282	14153	XLOC_064699,XLOC_075908,XLOC_004812,XLOC_156481,XLOC_158601,XLOC_079409,XLOC_060160,XLOC_102636,XLOC_100314,XLOC_056729,XLOC_193145,XLOC_208815,XLOC_061507,XLOC_138468,XLOC_163560
GO:0051258	protein polymerization	biological_process	0.066806	1	7	367	117	14153	evm.model.chr6.1141,evm.model.chr16.340,XLOC_147549,XLOC_089151,XLOC_138468,XLOC_138110,XLOC_097533
GO:0031981	nuclear lumen	cellular_component	0.067127	1	26	367	365	14153	XLOC_156817,XLOC_193145,XLOC_089282,XLOC_243460,XLOC_128791,XLOC_153637,XLOC_141014,XLOC_089151,XLOC_138468,XLOC_163560,XLOC_156481,XLOC_004812,XLOC_058869,XLOC_134374,XLOC_097533,XLOC_089051,XLOC_079409,XLOC_211468,XLOC_075394,XLOC_201881,XLOC_045267,XLOC_079761,XLOC_078454,XLOC_020606,XLOC_086667,XLOC_150348
GO:0044454	nuclear chromosome part	cellular_component	0.067174	1	7	367	89	14153	XLOC_163560,XLOC_138468,XLOC_079409,XLOC_156481,XLOC_193145,XLOC_004812,XLOC_156817
GO:0042126	nitrate metabolic process	biological_process	0.067413	1	2	367	6	14153	XLOC_188625,XLOC_155282
GO:0042128	nitrate assimilation	biological_process	0.067413	1	2	367	6	14153	XLOC_155282,XLOC_188625
GO:0034622	cellular macromolecular complex assembly	biological_process	0.067536	1	19	367	315	14153	XLOC_092773,evm.model.chr6.1141,XLOC_057013,XLOC_147549,XLOC_201177,XLOC_138110,XLOC_017216,XLOC_190100,XLOC_240937,XLOC_147977,XLOC_089151,XLOC_138468,XLOC_090286,evm.model.chr16.340,XLOC_061507,XLOC_125949,XLOC_211468,XLOC_072626,XLOC_097533
GO:0015980	energy derivation by oxidation of organic compounds	biological_process	0.067886	1	9	367	89	14153	XLOC_099304,XLOC_100314,XLOC_092773,XLOC_056729,XLOC_144983,XLOC_061507,XLOC_074461,XLOC_119758,XLOC_146501
GO:0000228	nuclear chromosome	cellular_component	0.068672	1	9	367	106	14153	XLOC_156481,XLOC_004812,XLOC_079409,XLOC_193145,XLOC_243460,XLOC_156817,XLOC_163560,XLOC_138468,XLOC_128791
GO:0009074	aromatic amino acid family catabolic process	biological_process	0.068759	1	2	367	5	14153	evm.model.chr4.44,XLOC_029563
GO:0016773	phosphotransferase activity, alcohol group as acceptor	molecular_function	0.069227	1	40	367	774	14153	XLOC_100280,XLOC_252343,XLOC_072726,XLOC_188625,XLOC_209708,XLOC_092854,XLOC_039708,XLOC_071402,XLOC_090451,XLOC_113310,XLOC_199461,XLOC_043914,XLOC_055513,XLOC_156374,XLOC_020873,XLOC_204301,XLOC_075394,XLOC_093257,XLOC_131799,XLOC_205966,XLOC_180216,XLOC_262319,XLOC_120667,XLOC_229337,XLOC_100314,XLOC_025498,XLOC_060285,XLOC_251501,XLOC_061507,XLOC_037113,XLOC_065230,XLOC_087306,XLOC_020606,XLO…
GO:0006366	transcription from RNA polymerase II promoter	biological_process	0.069763	1	16	367	193	14153	XLOC_201881,XLOC_079761,XLOC_078454,XLOC_020606,evm.model.chr6.622,XLOC_086667,XLOC_150348,XLOC_243460,XLOC_089282,XLOC_153637,XLOC_141014,XLOC_089151,XLOC_156481,XLOC_058869,XLOC_089051,XLOC_211468
GO:0045005	DNA-dependent DNA replication maintenance of fidelity	biological_process	0.070947	1	2	367	6	14153	XLOC_100280,XLOC_034247
GO:0048478	replication fork protection	biological_process	0.070947	1	2	367	6	14153	XLOC_034247,XLOC_100280
GO:0006139	nucleobase-containing compound metabolic process	biological_process	0.071177	1	133	367	2967	14153	XLOC_156481,XLOC_125949,XLOC_100280,XLOC_044498,XLOC_216499,XLOC_193145,XLOC_089282,XLOC_144983,XLOC_090286,XLOC_126716,XLOC_090451,XLOC_055782,XLOC_239596,XLOC_211651,evm.model.chr6.622,XLOC_243955,XLOC_092773,XLOC_027572,XLOC_201881,XLOC_201177,XLOC_189865,XLOC_048110,XLOC_204646,XLOC_058869,XLOC_131799,XLOC_101306,XLOC_006359,XLOC_146501,XLOC_141014,XLOC_061507,XLOC_020606,XLOC_083131,XLOC_141…
GO:0097159	organic cyclic compound binding	molecular_function	0.07133	1	161	367	4066	14153	XLOC_035952,XLOC_147977,XLOC_224663,XLOC_083381,XLOC_147549,XLOC_175298,XLOC_099304,XLOC_100449,XLOC_211468,XLOC_182663,XLOC_205966,XLOC_027384,XLOC_053711,XLOC_025498,XLOC_151315,XLOC_231913,XLOC_138765,XLOC_086667,XLOC_206156,XLOC_016841,XLOC_154620,XLOC_203753,XLOC_075394,XLOC_048655,XLOC_252343,XLOC_097533,XLOC_058992,XLOC_143713,XLOC_107351,XLOC_128791,XLOC_218342,evm.model.chr10.976,XLOC_26…
GO:1901363	heterocyclic compound binding	molecular_function	0.07133	1	161	367	4066	14153	XLOC_252343,XLOC_097533,XLOC_058992,XLOC_143713,XLOC_128791,XLOC_107351,XLOC_218342,evm.model.chr10.976,XLOC_267641,XLOC_071402,XLOC_086667,XLOC_151315,XLOC_138765,XLOC_231913,XLOC_206156,XLOC_154620,XLOC_016841,XLOC_203753,XLOC_075394,XLOC_048655,XLOC_211468,XLOC_100449,XLOC_027384,XLOC_205966,XLOC_182663,XLOC_053711,XLOC_025498,XLOC_035952,XLOC_147977,XLOC_083381,XLOC_224663,XLOC_147549,XLOC_17…
GO:0000904	cell morphogenesis involved in differentiation	biological_process	0.071524	1	4	367	25	14153	evm.model.chr6.1141,XLOC_086667,XLOC_158601,XLOC_158486
GO:0009081	branched-chain amino acid metabolic process	biological_process	0.071531	1	4	367	26	14153	XLOC_240937,XLOC_055972,XLOC_184721,XLOC_153637
GO:0009082	branched-chain amino acid biosynthetic process	biological_process	0.071531	1	4	367	26	14153	XLOC_153637,XLOC_184721,XLOC_055972,XLOC_240937
GO:0019835	cytolysis	biological_process	0.071658	1	4	367	17	14153	XLOC_109245,XLOC_205017,XLOC_019317,XLOC_100314
GO:0005694	chromosome	cellular_component	0.071852	1	16	367	256	14153	XLOC_204301,XLOC_249029,XLOC_057013,XLOC_092773,XLOC_079409,XLOC_064699,XLOC_131799,XLOC_259745,XLOC_004812,XLOC_156481,XLOC_128791,XLOC_163560,XLOC_138468,XLOC_156817,XLOC_243460,XLOC_193145
GO:0044763	single-organism cellular process	biological_process	0.07199	1	181	367	5010	14153	XLOC_120667,XLOC_004812,XLOC_064699,XLOC_074461,XLOC_163560,XLOC_153637,XLOC_203344,XLOC_004357,XLOC_056729,XLOC_178016,XLOC_201257,XLOC_157669,XLOC_226094,XLOC_188625,evm.model.chr9.691,evm.model.chr37.343,XLOC_025149,XLOC_043914,XLOC_069053,XLOC_154264,XLOC_092854,evm.model.chr13.329,XLOC_156817,XLOC_039708,XLOC_112244,XLOC_034247,XLOC_136710,XLOC_122544,XLOC_184721,XLOC_150348,XLOC_107389,XLOC…
GO:0009064	glutamine family amino acid metabolic process	biological_process	0.072112	1	3	367	27	14153	XLOC_226094,XLOC_122532,XLOC_030969
GO:0016301	kinase activity	molecular_function	0.072424	1	41	367	825	14153	XLOC_131799,XLOC_205966,XLOC_262319,XLOC_120667,XLOC_180216,XLOC_025498,XLOC_100314,XLOC_229337,XLOC_087306,XLOC_037113,XLOC_053711,XLOC_065230,XLOC_061507,XLOC_251501,XLOC_060285,XLOC_083381,XLOC_020606,XLOC_052934,evm.model.chr4.2167,XLOC_094672,XLOC_178016,XLOC_251116,XLOC_099304,XLOC_100280,XLOC_072726,XLOC_188625,XLOC_252343,XLOC_071402,XLOC_039708,XLOC_092854,XLOC_209708,XLOC_199461,XLOC_04…
GO:0044463	cell projection part	cellular_component	0.072514	1	3	367	17	14153	XLOC_156374,XLOC_141014,XLOC_208815
GO:0009975	cyclase activity	molecular_function	0.072522	1	3	367	25	14153	XLOC_034606,XLOC_048655,XLOC_216499
GO:0008384	IkappaB kinase activity	molecular_function	0.072528	1	2	367	5	14153	XLOC_100314,XLOC_113310
GO:0000794	condensed nuclear chromosome	cellular_component	0.072898	1	6	367	76	14153	XLOC_004812,XLOC_156481,XLOC_193145,XLOC_079409,XLOC_163560,XLOC_138468
GO:1901606	alpha-amino acid catabolic process	biological_process	0.072961	1	1	367	10	14153	evm.model.chr4.44
GO:0022604	regulation of cell morphogenesis	biological_process	0.073219	1	1	367	6	14153	evm.model.chr6.1141
GO:0008156	negative regulation of DNA replication	biological_process	0.073627	1	2	367	7	14153	XLOC_034247,XLOC_100280
GO:0051053	negative regulation of DNA metabolic process	biological_process	0.073627	1	2	367	7	14153	XLOC_034247,XLOC_100280
GO:0090329	regulation of DNA-dependent DNA replication	biological_process	0.073627	1	2	367	7	14153	XLOC_034247,XLOC_100280
GO:2000104	negative regulation of DNA-dependent DNA replication	biological_process	0.073627	1	2	367	7	14153	XLOC_100280,XLOC_034247
GO:0005578	proteinaceous extracellular matrix	cellular_component	0.074663	1	9	367	126	14153	XLOC_201881,evm.model.chr27.83,XLOC_140599,XLOC_259745,XLOC_004812,XLOC_123961,XLOC_122544,XLOC_006189,evm.model.chr4.2167
GO:0065003	macromolecular complex assembly	biological_process	0.074716	1	23	367	440	14153	XLOC_056729,XLOC_061507,XLOC_090286,XLOC_138468,XLOC_089151,evm.model.chr16.340,XLOC_125949,XLOC_097533,XLOC_159291,XLOC_072626,XLOC_211468,evm.model.chr6.1141,XLOC_057013,XLOC_092773,XLOC_138110,XLOC_147549,XLOC_201177,XLOC_190100,XLOC_075908,XLOC_240937,XLOC_017216,XLOC_147977,XLOC_122532
GO:0007596	blood coagulation	biological_process	0.075391	1	6	367	94	14153	XLOC_209708,XLOC_155448,XLOC_097533,XLOC_138468,evm.model.chr16.340,XLOC_147549
GO:0015035	protein disulfide oxidoreductase activity	molecular_function	0.075396	1	2	367	26	14153	XLOC_054439,evm.model.chr15.153
GO:0015036	disulfide oxidoreductase activity	molecular_function	0.075396	1	2	367	26	14153	XLOC_054439,evm.model.chr15.153
GO:0005198	structural molecule activity	molecular_function	0.075621	1	46	367	781	14153	XLOC_006189,XLOC_079409,XLOC_259745,XLOC_058992,XLOC_214937,XLOC_188837,XLOC_138468,XLOC_107351,XLOC_109245,XLOC_193145,XLOC_154264,evm.model.chr13.329,XLOC_112244,XLOC_071402,XLOC_142358,XLOC_215463,XLOC_239596,XLOC_203044,XLOC_017216,XLOC_086667,XLOC_251397,XLOC_231913,XLOC_055513,XLOC_189865,XLOC_203753,XLOC_257799,XLOC_262319,XLOC_228606,XLOC_205966,XLOC_264446,XLOC_040801,XLOC_061507,XLOC_13…
GO:0008172	S-methyltransferase activity	molecular_function	0.076649	1	4	367	19	14153	XLOC_056729,XLOC_100314,XLOC_017488,XLOC_146501
GO:0043233	organelle lumen	cellular_component	0.077282	1	27	367	381	14153	XLOC_079761,XLOC_078454,XLOC_075394,XLOC_201881,XLOC_045267,XLOC_150348,XLOC_020606,XLOC_086667,XLOC_128791,XLOC_141014,XLOC_153637,XLOC_138468,XLOC_163560,XLOC_089151,XLOC_156817,XLOC_193145,XLOC_243460,XLOC_089282,XLOC_089051,XLOC_097533,XLOC_134374,XLOC_079409,XLOC_211468,XLOC_156481,XLOC_259745,XLOC_004812,XLOC_058869
GO:0070013	intracellular organelle lumen	cellular_component	0.077282	1	27	367	381	14153	XLOC_141014,XLOC_153637,XLOC_138468,XLOC_089151,XLOC_163560,XLOC_128791,XLOC_193145,XLOC_243460,XLOC_089282,XLOC_156817,XLOC_211468,XLOC_134374,XLOC_097533,XLOC_089051,XLOC_079409,XLOC_156481,XLOC_058869,XLOC_259745,XLOC_004812,XLOC_079761,XLOC_078454,XLOC_045267,XLOC_075394,XLOC_201881,XLOC_150348,XLOC_086667,XLOC_020606
GO:0000502	proteasome complex	cellular_component	0.077335	1	2	367	25	14153	XLOC_005067,XLOC_196930
GO:0006281	DNA repair	biological_process	0.078123	1	16	367	301	14153	XLOC_092773,XLOC_231914,XLOC_150348,XLOC_118546,XLOC_207954,XLOC_231913,XLOC_053711,XLOC_158486,XLOC_193145,XLOC_156817,XLOC_188625,XLOC_204646,XLOC_156481,XLOC_125949,XLOC_074461,XLOC_182663
GO:0006082	organic acid metabolic process	biological_process	0.078237	1	21	367	357	14153	XLOC_226094,XLOC_075394,XLOC_053233,XLOC_017488,XLOC_201257,XLOC_224663,XLOC_029563,XLOC_240937,XLOC_184721,XLOC_122532,XLOC_030969,XLOC_040188,evm.model.chr4.44,XLOC_155282,XLOC_218342,XLOC_153637,XLOC_158486,XLOC_131799,XLOC_188625,XLOC_055972,XLOC_089051
GO:2001057	reactive nitrogen species metabolic process	biological_process	0.07887	1	2	367	7	14153	XLOC_155282,XLOC_188625
GO:0031023	microtubule organizing center organization	biological_process	0.079568	1	3	367	30	14153	XLOC_208815,XLOC_056729,XLOC_075908
GO:0044428	nuclear part	cellular_component	0.079697	1	37	367	628	14153	XLOC_233639,XLOC_080606,XLOC_078454,XLOC_079761,XLOC_045267,XLOC_201881,XLOC_075394,XLOC_150348,XLOC_086667,XLOC_138468,XLOC_090286,XLOC_128791,XLOC_090451,XLOC_089282,XLOC_193145,XLOC_140658,XLOC_156817,XLOC_079409,XLOC_089051,XLOC_097533,XLOC_156481,XLOC_057560,XLOC_016563,XLOC_118546,XLOC_020606,XLOC_163560,XLOC_089151,XLOC_141014,XLOC_153637,XLOC_243460,XLOC_211468,XLOC_134374,XLOC_004812,XLO…
GO:0046483	heterocycle metabolic process	biological_process	0.08135	1	137	367	3090	14153	XLOC_206156,XLOC_080606,XLOC_252387,XLOC_154620,XLOC_016841,XLOC_203753,XLOC_075394,XLOC_048655,XLOC_201239,XLOC_086667,XLOC_231913,XLOC_151315,XLOC_138765,XLOC_107351,XLOC_218342,XLOC_071402,XLOC_089051,XLOC_097533,XLOC_058992,XLOC_143713,XLOC_175298,XLOC_035952,XLOC_224663,XLOC_017488,XLOC_053711,XLOC_251501,XLOC_211468,XLOC_158601,XLOC_182663,XLOC_205966,XLOC_208632,XLOC_079761,XLOC_125199,XLO…
GO:0005618	cell wall	cellular_component	0.082131	1	3	367	10	14153	XLOC_188837,XLOC_020873,XLOC_061507
GO:0016043	cellular component organization	biological_process	0.08258	1	71	367	1344	14153	XLOC_061507,XLOC_006359,XLOC_211468,XLOC_158601,XLOC_146501,XLOC_058869,XLOC_147549,XLOC_208815,evm.model.chr6.1141,XLOC_057013,XLOC_215945,XLOC_147977,XLOC_083381,XLOC_075908,XLOC_090286,evm.model.chr16.340,XLOC_128791,XLOC_019095,XLOC_193145,XLOC_159291,XLOC_034606,XLOC_079409,XLOC_097533,XLOC_143713,XLOC_156481,XLOC_125949,XLOC_188837,XLOC_201177,XLOC_092773,XLOC_075394,XLOC_060160,XLOC_075060…
GO:0030865	cortical cytoskeleton organization	biological_process	0.083854	1	2	367	6	14153	XLOC_163560,XLOC_075545
GO:0030866	cortical actin cytoskeleton organization	biological_process	0.083854	1	2	367	6	14153	XLOC_075545,XLOC_163560
GO:0006886	intracellular protein transport	biological_process	0.084027	1	29	367	481	14153	XLOC_013271,XLOC_092854,XLOC_009053,XLOC_019095,XLOC_255857,XLOC_107351,XLOC_138468,XLOC_153637,XLOC_254513,XLOC_064699,XLOC_188837,XLOC_259745,XLOC_143713,XLOC_204646,XLOC_079409,XLOC_252479,XLOC_188625,XLOC_016841,XLOC_222025,XLOC_127205,XLOC_252490,XLOC_135415,XLOC_137777,XLOC_201177,XLOC_068766,XLOC_029563,XLOC_203044,XLOC_017216,XLOC_184721
GO:0009110	vitamin biosynthetic process	biological_process	0.085935	1	7	367	53	14153	XLOC_045267,XLOC_157669,XLOC_039708,XLOC_020606,XLOC_097533,XLOC_199461,XLOC_079761
GO:0042364	water-soluble vitamin biosynthetic process	biological_process	0.085935	1	7	367	53	14153	XLOC_045267,XLOC_157669,XLOC_039708,XLOC_020606,XLOC_097533,XLOC_199461,XLOC_079761
GO:0000793	condensed chromosome	cellular_component	0.085974	1	6	367	91	14153	XLOC_079409,XLOC_163560,XLOC_138468,XLOC_193145,XLOC_156481,XLOC_004812
GO:0048519	negative regulation of biological process	biological_process	0.08647	1	18	367	223	14153	XLOC_208815,XLOC_264436,evm.model.chr6.1141,XLOC_222025,XLOC_178016,XLOC_187941,XLOC_034247,XLOC_215945,XLOC_060160,XLOC_040801,XLOC_061507,XLOC_090451,XLOC_047969,XLOC_132699,XLOC_255857,XLOC_243460,XLOC_215055,XLOC_100280
GO:0006766	vitamin metabolic process	biological_process	0.086628	1	7	367	54	14153	XLOC_157669,XLOC_045267,XLOC_039708,XLOC_020606,XLOC_079761,XLOC_097533,XLOC_199461
GO:0006767	water-soluble vitamin metabolic process	biological_process	0.086628	1	7	367	54	14153	XLOC_199461,XLOC_097533,XLOC_079761,XLOC_045267,XLOC_157669,XLOC_039708,XLOC_020606
GO:0031334	positive regulation of protein complex assembly	biological_process	0.086836	1	3	367	16	14153	XLOC_138110,XLOC_089151,evm.model.chr6.1141
GO:0032273	positive regulation of protein polymerization	biological_process	0.086836	1	3	367	16	14153	evm.model.chr6.1141,XLOC_138110,XLOC_089151
GO:0044089	positive regulation of cellular component biogenesis	biological_process	0.086836	1	3	367	16	14153	XLOC_138110,XLOC_089151,evm.model.chr6.1141
GO:0051495	positive regulation of cytoskeleton organization	biological_process	0.086836	1	3	367	16	14153	evm.model.chr6.1141,XLOC_089151,XLOC_138110
GO:0008219	cell death	biological_process	0.088446	1	10	367	132	14153	XLOC_132699,XLOC_208815,XLOC_040801,XLOC_231675,XLOC_158486,XLOC_264436,XLOC_214937,XLOC_073529,XLOC_039272,XLOC_178016
GO:0016265	death	biological_process	0.088446	1	10	367	132	14153	XLOC_178016,XLOC_039272,XLOC_073529,XLOC_214937,XLOC_264436,XLOC_231675,XLOC_158486,XLOC_208815,XLOC_040801,XLOC_132699
GO:0044764	multi-organism cellular process	biological_process	0.088652	1	39	367	516	14153	XLOC_147549,XLOC_208815,XLOC_211861,XLOC_159929,XLOC_101306,XLOC_019317,XLOC_037113,XLOC_040801,XLOC_061507,XLOC_097401,XLOC_056729,XLOC_243460,XLOC_132699,evm.model.chr7.708,XLOC_140174,XLOC_203044,XLOC_156374,XLOC_119758,XLOC_231675,XLOC_189865,XLOC_079761,XLOC_135415,XLOC_138110,XLOC_222025,XLOC_193435,XLOC_188625,XLOC_034606,XLOC_097533,XLOC_261177,XLOC_259745,XLOC_227549,XLOC_143713,XLOC_031…
GO:0030117	membrane coat	cellular_component	0.090144	1	10	367	132	14153	XLOC_188625,XLOC_252479,XLOC_017216,XLOC_068766,XLOC_252490,XLOC_009053,XLOC_255857,XLOC_222025,XLOC_013271,XLOC_016841
GO:0048475	coated membrane	cellular_component	0.090144	1	10	367	132	14153	XLOC_017216,XLOC_068766,XLOC_188625,XLOC_252479,XLOC_222025,XLOC_009053,XLOC_255857,XLOC_013271,XLOC_016841,XLOC_252490
GO:0016746	transferase activity, transferring acyl groups	molecular_function	0.090327	1	14	367	227	14153	XLOC_150348,XLOC_252479,XLOC_179305,XLOC_053763,XLOC_006189,XLOC_020606,XLOC_201257,XLOC_128791,XLOC_113310,evm.model.chr26.661,XLOC_158486,XLOC_144983,XLOC_226094,XLOC_155448
GO:0001071	nucleic acid binding transcription factor activity	molecular_function	0.090367	1	28	367	593	14153	evm.model.chr13.329,XLOC_218342,XLOC_004357,XLOC_199461,XLOC_055000,XLOC_251501,XLOC_061507,XLOC_141014,XLOC_138468,XLOC_162502,XLOC_158486,XLOC_259745,XLOC_058992,XLOC_089051,XLOC_049240,XLOC_154620,XLOC_016841,XLOC_249029,XLOC_252387,XLOC_211861,XLOC_208632,XLOC_080606,XLOC_069060,XLOC_231675,XLOC_224663,evm.model.chr4.781,XLOC_243955,XLOC_122532
GO:0003700	transcription factor activity, sequence-specific DNA binding	molecular_function	0.090367	1	28	367	593	14153	XLOC_224663,XLOC_243955,evm.model.chr4.781,XLOC_122532,XLOC_154620,XLOC_016841,XLOC_249029,XLOC_252387,XLOC_211861,XLOC_208632,XLOC_080606,XLOC_069060,XLOC_231675,XLOC_259745,XLOC_058992,XLOC_089051,XLOC_049240,evm.model.chr13.329,XLOC_218342,XLOC_199461,XLOC_004357,XLOC_061507,XLOC_251501,XLOC_055000,XLOC_141014,XLOC_162502,XLOC_158486,XLOC_138468
GO:0001503	ossification	biological_process	0.091254	1	3	367	20	14153	XLOC_158486,XLOC_097533,XLOC_014756
GO:0008484	sulfuric ester hydrolase activity	molecular_function	0.091258	1	2	367	28	14153	XLOC_041396,evm.model.chr4.1602
GO:0008440	inositol-1,4,5-trisphosphate 3-kinase activity	molecular_function	0.091645	1	1	367	7	14153	XLOC_100280
GO:0008652	cellular amino acid biosynthetic process	biological_process	0.091802	1	8	367	95	14153	XLOC_226094,XLOC_218342,XLOC_153637,XLOC_017488,XLOC_131799,XLOC_240937,XLOC_184721,XLOC_055972
GO:0030234	enzyme regulator activity	molecular_function	0.091927	1	26	367	344	14153	XLOC_138768,XLOC_158486,XLOC_053711,XLOC_065230,XLOC_072314,XLOC_144983,XLOC_243460,XLOC_019095,XLOC_100449,XLOC_079409,XLOC_261177,XLOC_072726,XLOC_188625,XLOC_020803,XLOC_243967,XLOC_098612,XLOC_204646,XLOC_135415,evm.model.chr26.661,XLOC_249029,XLOC_092773,XLOC_016563,XLOC_107389,XLOC_206887,XLOC_179033,XLOC_029563
GO:0008168	methyltransferase activity	molecular_function	0.092964	1	13	367	213	14153	XLOC_075545,XLOC_004357,XLOC_193145,XLOC_056729,XLOC_100314,XLOC_092854,XLOC_054439,XLOC_188625,XLOC_146501,XLOC_017488,XLOC_227549,XLOC_140950,XLOC_224663
GO:0042546	cell wall biogenesis	biological_process	0.09309	1	3	367	10	14153	XLOC_154208,XLOC_179305,XLOC_158486
GO:0030674	protein binding, bridging	molecular_function	0.09365	1	5	367	99	14153	XLOC_097533,XLOC_200175,evm.model.chr16.340,XLOC_147549,XLOC_138468
GO:0060090	binding, bridging	molecular_function	0.09365	1	5	367	99	14153	XLOC_097533,XLOC_200175,evm.model.chr16.340,XLOC_147549,XLOC_138468
GO:0044427	chromosomal part	cellular_component	0.093702	1	11	367	216	14153	XLOC_079409,XLOC_156481,XLOC_004812,XLOC_131799,XLOC_064699,XLOC_163560,XLOC_138468,XLOC_193145,XLOC_092773,XLOC_156817,XLOC_057013
GO:1901564	organonitrogen compound metabolic process	biological_process	0.094094	1	60	367	1060	14153	XLOC_039708,XLOC_071402,XLOC_218342,XLOC_216499,XLOC_199461,XLOC_109245,XLOC_025149,XLOC_158486,XLOC_214937,XLOC_125949,XLOC_227549,XLOC_099854,XLOC_143713,XLOC_097533,XLOC_179305,XLOC_089051,XLOC_055972,XLOC_079409,XLOC_164054,XLOC_203753,XLOC_075394,XLOC_048655,XLOC_128823,XLOC_201881,evm.model.ctg376.1,XLOC_222025,XLOC_045267,XLOC_189865,XLOC_079761,XLOC_125199,XLOC_078454,XLOC_119758,XLOC_240…
GO:0051766	inositol trisphosphate kinase activity	molecular_function	0.095107	1	1	367	8	14153	XLOC_100280
GO:0008104	protein localization	biological_process	0.095214	1	37	367	636	14153	XLOC_153637,XLOC_255857,XLOC_252479,XLOC_211468,XLOC_205966,XLOC_064699,XLOC_204646,XLOC_127205,XLOC_215945,XLOC_029563,XLOC_075908,XLOC_068766,XLOC_222514,XLOC_107351,XLOC_254513,XLOC_138468,XLOC_092854,XLOC_013271,XLOC_019095,XLOC_009053,XLOC_079409,XLOC_006189,XLOC_188625,XLOC_188837,XLOC_143713,XLOC_259745,XLOC_137777,XLOC_135415,XLOC_252490,XLOC_201177,XLOC_016841,XLOC_222025,XLOC_229897,XLO…
GO:0033644	host cell membrane	cellular_component	0.096073	1	3	367	20	14153	XLOC_097401,XLOC_069060,XLOC_061507
GO:0044218	other organism cell membrane	cellular_component	0.096073	1	3	367	20	14153	XLOC_097401,XLOC_069060,XLOC_061507
GO:0044279	other organism membrane	cellular_component	0.096073	1	3	367	20	14153	XLOC_097401,XLOC_061507,XLOC_069060
GO:0045454	cell redox homeostasis	biological_process	0.097181	1	3	367	63	14153	XLOC_054439,evm.model.chr15.153,XLOC_102636
GO:0033036	macromolecule localization	biological_process	0.09815	1	43	367	755	14153	XLOC_222514,XLOC_107351,XLOC_254513,XLOC_138468,XLOC_092854,XLOC_013271,XLOC_009053,XLOC_019095,XLOC_140658,XLOC_079409,XLOC_006189,XLOC_049240,XLOC_188625,XLOC_159291,XLOC_188837,XLOC_143713,XLOC_259745,XLOC_138110,XLOC_135415,XLOC_137777,XLOC_252490,XLOC_201177,XLOC_016841,XLOC_229897,XLOC_222025,XLOC_184721,XLOC_060160,XLOC_203044,XLOC_017216,XLOC_086667,XLOC_055000,XLOC_153637,XLOC_255857,XLO…
GO:0006333	chromatin assembly or disassembly	biological_process	0.098331	1	4	367	23	14153	XLOC_057013,XLOC_092773,XLOC_015250,XLOC_006359
GO:0016042	lipid catabolic process	biological_process	0.099409	1	7	367	55	14153	XLOC_053711,XLOC_158486,XLOC_080606,XLOC_107389,XLOC_224663,XLOC_204646,XLOC_249029
GO:0004016	adenylate cyclase activity	molecular_function	0.099458	1	2	367	8	14153	XLOC_034606,XLOC_216499
GO:0045333	cellular respiration	biological_process	0.10007	1	8	367	83	14153	XLOC_056729,XLOC_100314,XLOC_099304,XLOC_092773,XLOC_061507,XLOC_074461,XLOC_119758,XLOC_146501
GO:0016023	cytoplasmic membrane-bounded vesicle	cellular_component	0.10008	1	7	367	77	14153	XLOC_090451,XLOC_107351,XLOC_188625,XLOC_016841,XLOC_068766,XLOC_009053,XLOC_017216
GO:0043933	macromolecular complex subunit organization	biological_process	0.10033	1	29	367	533	14153	XLOC_058869,XLOC_125949,XLOC_072626,XLOC_211468,XLOC_006359,XLOC_159291,XLOC_097533,XLOC_015250,XLOC_056729,evm.model.chr16.340,XLOC_090286,XLOC_089151,XLOC_138468,XLOC_061507,XLOC_128791,XLOC_017216,XLOC_240937,XLOC_190100,XLOC_075908,XLOC_122532,XLOC_016563,XLOC_147977,XLOC_092773,XLOC_057013,evm.model.chr6.1141,XLOC_147549,XLOC_201177,XLOC_079761,XLOC_138110
GO:0031988	membrane-bounded vesicle	cellular_component	0.10062	1	7	367	78	14153	XLOC_090451,XLOC_107351,XLOC_188625,XLOC_016841,XLOC_068766,XLOC_009053,XLOC_017216
GO:0015093	ferrous iron transmembrane transporter activity	molecular_function	0.10115	1	3	367	67	14153	XLOC_128823,XLOC_122544,XLOC_206156
GO:0015684	ferrous iron transport	biological_process	0.10115	1	3	367	67	14153	XLOC_122544,XLOC_206156,XLOC_128823
GO:0005249	voltage-gated potassium channel activity	molecular_function	0.10188	1	5	367	59	14153	XLOC_080215,XLOC_079409,XLOC_138110,XLOC_257799,XLOC_017488
GO:0009063	cellular amino acid catabolic process	biological_process	0.10214	1	2	367	16	14153	XLOC_029563,evm.model.chr4.44
GO:0072686	mitotic spindle	cellular_component	0.10385	1	4	367	50	14153	XLOC_156481,XLOC_193145,XLOC_163560,XLOC_138468
GO:0022603	regulation of anatomical structure morphogenesis	biological_process	0.10415	1	4	367	33	14153	evm.model.chr6.1141,XLOC_056729,XLOC_178016,XLOC_264436
GO:0005507	copper ion binding	molecular_function	0.10597	1	6	367	50	14153	XLOC_107351,XLOC_148189,XLOC_061507,XLOC_229337,XLOC_075060,XLOC_097401
GO:0030120	vesicle coat	cellular_component	0.10623	1	5	367	41	14153	XLOC_188625,XLOC_017216,XLOC_009053,XLOC_068766,XLOC_016841
GO:0030135	coated vesicle	cellular_component	0.10623	1	5	367	41	14153	XLOC_188625,XLOC_009053,XLOC_017216,XLOC_068766,XLOC_016841
GO:0030662	coated vesicle membrane	cellular_component	0.10623	1	5	367	41	14153	XLOC_017216,XLOC_009053,XLOC_068766,XLOC_016841,XLOC_188625
GO:0016482	cytoplasmic transport	biological_process	0.10663	1	16	367	218	14153	evm.model.chr6.1141,XLOC_016841,XLOC_127205,XLOC_137777,XLOC_201177,XLOC_086667,XLOC_092854,XLOC_019095,XLOC_140658,XLOC_009053,XLOC_138468,XLOC_254513,XLOC_188837,XLOC_143713,XLOC_188625,XLOC_211468
GO:0009987	cellular process	biological_process	0.10698	1	262	367	7994	14153	XLOC_053233,XLOC_201177,XLOC_027572,XLOC_070667,XLOC_201881,XLOC_092773,XLOC_243955,evm.model.chr3.1575,XLOC_005067,evm.model.chr6.622,XLOC_126716,XLOC_090451,XLOC_090286,XLOC_144983,XLOC_193145,XLOC_216499,XLOC_089282,XLOC_034606,XLOC_125949,XLOC_206617,XLOC_100498,evm.model.chr26.661,XLOC_141355,XLOC_211861,XLOC_039272,XLOC_030969,XLOC_075908,XLOC_020606,XLOC_061507,XLOC_040801,XLOC_060285,XLOC…
GO:0030659	cytoplasmic vesicle membrane	cellular_component	0.10709	1	5	367	42	14153	XLOC_188625,XLOC_017216,XLOC_009053,XLOC_016841,XLOC_068766
GO:0042995	cell projection	cellular_component	0.10736	1	8	367	156	14153	XLOC_156374,evm.model.chr3.1575,XLOC_112244,XLOC_208815,XLOC_107351,XLOC_141014,XLOC_158486,XLOC_138468
GO:0003006	developmental process involved in reproduction	biological_process	0.10788	1	4	367	47	14153	XLOC_232734,XLOC_211861,XLOC_027572,XLOC_201177
GO:0012506	vesicle membrane	cellular_component	0.10794	1	5	367	43	14153	XLOC_188625,XLOC_009053,XLOC_017216,XLOC_016841,XLOC_068766
GO:0019400	alditol metabolic process	biological_process	0.10858	1	2	367	9	14153	XLOC_184721,XLOC_092854
GO:0010558	negative regulation of macromolecule biosynthetic process	biological_process	0.10876	1	6	367	47	14153	XLOC_187941,XLOC_034247,XLOC_090451,XLOC_222025,XLOC_255857,XLOC_100280
GO:0031327	negative regulation of cellular biosynthetic process	biological_process	0.10876	1	6	367	47	14153	XLOC_100280,XLOC_255857,XLOC_222025,XLOC_090451,XLOC_187941,XLOC_034247
GO:0051172	negative regulation of nitrogen compound metabolic process	biological_process	0.10876	1	6	367	47	14153	XLOC_187941,XLOC_034247,XLOC_090451,XLOC_255857,XLOC_222025,XLOC_100280
GO:2000113	negative regulation of cellular macromolecule biosynthetic process	biological_process	0.10876	1	6	367	47	14153	XLOC_187941,XLOC_034247,XLOC_090451,XLOC_222025,XLOC_255857,XLOC_100280
GO:0004984	olfactory receptor activity	molecular_function	0.10915	1	2	367	5	14153	XLOC_055513,XLOC_101505
GO:0007608	sensory perception of smell	biological_process	0.10915	1	2	367	5	14153	XLOC_101505,XLOC_055513
GO:0016702	oxidoreductase activity, acting on single donors with incorporation of molecular oxygen, incorporation of two atoms of oxygen	molecular_function	0.10927	1	3	367	21	14153	XLOC_224533,evm.model.chr4.44,XLOC_080215
GO:0033993	response to lipid	biological_process	0.1099	1	2	367	44	14153	XLOC_201239,XLOC_016841
GO:0043401	steroid hormone mediated signaling pathway	biological_process	0.1099	1	2	367	44	14153	XLOC_016841,XLOC_201239
GO:0048545	response to steroid hormone	biological_process	0.1099	1	2	367	44	14153	XLOC_201239,XLOC_016841
GO:0071383	cellular response to steroid hormone stimulus	biological_process	0.1099	1	2	367	44	14153	XLOC_016841,XLOC_201239
GO:0071396	cellular response to lipid	biological_process	0.1099	1	2	367	44	14153	XLOC_016841,XLOC_201239
GO:0071407	cellular response to organic cyclic compound	biological_process	0.1099	1	2	367	44	14153	XLOC_201239,XLOC_016841
GO:0006461	protein complex assembly	biological_process	0.10999	1	21	367	401	14153	XLOC_056729,XLOC_061507,XLOC_138468,XLOC_089151,evm.model.chr16.340,XLOC_125949,XLOC_097533,XLOC_159291,XLOC_072626,XLOC_211468,evm.model.chr6.1141,XLOC_057013,XLOC_092773,XLOC_138110,XLOC_147549,XLOC_190100,XLOC_075908,XLOC_240937,XLOC_017216,XLOC_147977,XLOC_122532
GO:0044461	bacterial-type flagellum part	cellular_component	0.11018	1	2	367	13	14153	XLOC_156374,XLOC_141014
GO:0070271	protein complex biogenesis	biological_process	0.11024	1	21	367	402	14153	XLOC_061507,XLOC_138468,XLOC_089151,evm.model.chr16.340,XLOC_056729,XLOC_097533,XLOC_159291,XLOC_072626,XLOC_211468,XLOC_125949,XLOC_138110,XLOC_147549,evm.model.chr6.1141,XLOC_057013,XLOC_092773,XLOC_147977,XLOC_122532,XLOC_190100,XLOC_075908,XLOC_240937,XLOC_017216
GO:0009890	negative regulation of biosynthetic process	biological_process	0.11147	1	6	367	50	14153	XLOC_090451,XLOC_034247,XLOC_187941,XLOC_100280,XLOC_255857,XLOC_222025
GO:0000287	magnesium ion binding	molecular_function	0.11182	1	4	367	61	14153	XLOC_099854,evm.model.chr6.1069,XLOC_155282,XLOC_055513
GO:0009755	hormone-mediated signaling pathway	biological_process	0.11222	1	2	367	46	14153	XLOC_201239,XLOC_016841
GO:0032870	cellular response to hormone stimulus	biological_process	0.11222	1	2	367	46	14153	XLOC_201239,XLOC_016841
GO:0042060	wound healing	biological_process	0.11256	1	7	367	112	14153	XLOC_209708,XLOC_207138,XLOC_155448,XLOC_097533,XLOC_138468,evm.model.chr16.340,XLOC_147549
GO:0009611	response to wounding	biological_process	0.11303	1	7	367	113	14153	XLOC_097533,XLOC_138468,XLOC_147549,evm.model.chr16.340,XLOC_209708,XLOC_207138,XLOC_155448
GO:0030337	DNA polymerase processivity factor activity	molecular_function	0.11349	1	2	367	11	14153	XLOC_261177,XLOC_135415
GO:0009236	cobalamin biosynthetic process	biological_process	0.1135	1	4	367	30	14153	XLOC_097533,XLOC_079761,XLOC_157669,XLOC_045267
GO:0007051	spindle organization	biological_process	0.11354	1	2	367	11	14153	XLOC_056729,XLOC_138468
GO:0016973	poly(A)+ mRNA export from nucleus	biological_process	0.11386	1	1	367	6	14153	XLOC_140658
GO:0004161	dimethylallyltranstransferase activity	molecular_function	0.11389	1	1	367	4	14153	XLOC_020873
GO:0009235	cobalamin metabolic process	biological_process	0.11457	1	4	367	31	14153	XLOC_097533,XLOC_079761,XLOC_157669,XLOC_045267
GO:0046906	tetrapyrrole binding	molecular_function	0.11539	1	9	367	138	14153	XLOC_147549,XLOC_203344,XLOC_061507,XLOC_048655,XLOC_267641,XLOC_156197,XLOC_146501,evm.model.chr17.834,XLOC_125949
GO:0048731	system development	biological_process	0.1175	1	7	367	74	14153	XLOC_014756,XLOC_100314,XLOC_086667,XLOC_158486,XLOC_264436,XLOC_178016,XLOC_158601
GO:0034637	cellular carbohydrate biosynthetic process	biological_process	0.11788	1	6	367	34	14153	XLOC_192880,XLOC_144983,XLOC_112244,XLOC_205966,XLOC_136710,XLOC_079761
GO:0003899	DNA-directed RNA polymerase activity	molecular_function	0.11822	1	15	367	165	14153	XLOC_061507,XLOC_201177,XLOC_206156,XLOC_231914,XLOC_211861,XLOC_097533,XLOC_044498,XLOC_101306,XLOC_141652,XLOC_074461,XLOC_264446,XLOC_231913,XLOC_125949,XLOC_204646,XLOC_259745
GO:0003968	RNA-directed RNA polymerase activity	molecular_function	0.11863	1	6	367	44	14153	XLOC_020606,XLOC_262347,XLOC_262319,XLOC_188625,XLOC_057990,XLOC_006189
GO:0006541	glutamine metabolic process	biological_process	0.11905	1	1	367	12	14153	XLOC_030969
GO:0006464	cellular protein modification process	biological_process	0.11994	1	47	367	1118	14153	evm.model.chr26.661,XLOC_099304,XLOC_262347,XLOC_015642,evm.model.chr4.2167,XLOC_215945,XLOC_052934,XLOC_083381,XLOC_162448,XLOC_065230,XLOC_053711,XLOC_087306,XLOC_060285,XLOC_137443,XLOC_061507,XLOC_121012,XLOC_025498,XLOC_229337,XLOC_180216,XLOC_120667,XLOC_262319,XLOC_058869,XLOC_079062,XLOC_073529,XLOC_131799,XLOC_079761,XLOC_204301,XLOC_020873,XLOC_156374,XLOC_055513,XLOC_240937,XLOC_158486…
GO:0036211	protein modification process	biological_process	0.11994	1	47	367	1118	14153	XLOC_015642,XLOC_262347,XLOC_099304,evm.model.chr26.661,XLOC_162448,XLOC_083381,XLOC_052934,XLOC_215945,evm.model.chr4.2167,XLOC_229337,XLOC_025498,XLOC_121012,XLOC_061507,XLOC_137443,XLOC_060285,XLOC_053711,XLOC_065230,XLOC_087306,XLOC_131799,XLOC_073529,XLOC_079062,XLOC_058869,XLOC_262319,XLOC_120667,XLOC_180216,XLOC_079761,XLOC_240937,XLOC_055513,XLOC_156374,XLOC_020873,XLOC_204301,XLOC_071402…
GO:0019752	carboxylic acid metabolic process	biological_process	0.12104	1	19	367	345	14153	XLOC_040188,XLOC_030969,XLOC_122532,XLOC_184721,XLOC_029563,XLOC_240937,XLOC_224663,XLOC_201257,XLOC_017488,XLOC_053233,XLOC_075394,XLOC_226094,XLOC_089051,XLOC_055972,XLOC_131799,XLOC_158486,XLOC_153637,XLOC_218342,evm.model.chr4.44
GO:0051087	chaperone binding	molecular_function	0.12127	1	2	367	23	14153	XLOC_158486,XLOC_200175
GO:0009636	response to toxic substance	biological_process	0.1228	1	4	367	26	14153	XLOC_001468,XLOC_073529,XLOC_047969,XLOC_120667
GO:0014070	response to organic cyclic compound	biological_process	0.12282	1	2	367	52	14153	XLOC_016841,XLOC_201239
GO:0004383	guanylate cyclase activity	molecular_function	0.12311	1	2	367	12	14153	XLOC_216499,XLOC_048655
GO:0006182	cGMP biosynthetic process	biological_process	0.12311	1	2	367	12	14153	XLOC_216499,XLOC_048655
GO:0046068	cGMP metabolic process	biological_process	0.12311	1	2	367	12	14153	XLOC_216499,XLOC_048655
GO:0042221	response to chemical	biological_process	0.12331	1	13	367	226	14153	XLOC_016841,XLOC_047969,XLOC_138468,XLOC_158486,XLOC_173905,XLOC_107351,XLOC_086667,XLOC_201239,XLOC_073529,XLOC_001468,XLOC_100449,XLOC_158601,XLOC_120667
GO:0000778	condensed nuclear chromosome kinetochore	cellular_component	0.12363	1	4	367	59	14153	XLOC_163560,XLOC_138468,XLOC_156481,XLOC_193145
GO:0000780	condensed nuclear chromosome, centromeric region	cellular_component	0.12363	1	4	367	59	14153	XLOC_163560,XLOC_138468,XLOC_156481,XLOC_193145
GO:0000942	condensed nuclear chromosome outer kinetochore	cellular_component	0.12363	1	4	367	59	14153	XLOC_193145,XLOC_156481,XLOC_138468,XLOC_163560
GO:0042729	DASH complex	cellular_component	0.12363	1	4	367	59	14153	XLOC_163560,XLOC_138468,XLOC_156481,XLOC_193145
GO:0019054	modulation by virus of host process	biological_process	0.12464	1	3	367	11	14153	XLOC_208815,XLOC_040801,XLOC_132699
GO:0044068	modulation by symbiont of host cellular process	biological_process	0.12464	1	3	367	11	14153	XLOC_132699,XLOC_208815,XLOC_040801
GO:0016741	transferase activity, transferring one-carbon groups	molecular_function	0.12519	1	13	367	223	14153	XLOC_146501,XLOC_188625,XLOC_054439,XLOC_224663,XLOC_227549,XLOC_140950,XLOC_017488,XLOC_004357,XLOC_075545,XLOC_092854,XLOC_056729,XLOC_100314,XLOC_193145
GO:0048468	cell development	biological_process	0.12556	1	6	367	67	14153	XLOC_158486,XLOC_158601,XLOC_211861,XLOC_086667,XLOC_232734,evm.model.chr6.1141
GO:0003779	actin binding	molecular_function	0.12569	1	13	367	220	14153	XLOC_146501,XLOC_159291,XLOC_187941,XLOC_020803,XLOC_068766,XLOC_074461,XLOC_017216,XLOC_075060,XLOC_083381,XLOC_113310,XLOC_128791,XLOC_203344,XLOC_092854
GO:0044431	Golgi apparatus part	cellular_component	0.12583	1	5	367	70	14153	XLOC_017216,XLOC_064699,XLOC_068766,XLOC_089151,XLOC_138468
GO:0048646	anatomical structure formation involved in morphogenesis	biological_process	0.12635	1	7	367	71	14153	XLOC_264436,XLOC_020873,XLOC_178016,XLOC_208815,XLOC_211861,XLOC_056729,XLOC_232734
GO:0005549	odorant binding	molecular_function	0.12676	1	2	367	7	14153	XLOC_055513,XLOC_101505
GO:0006066	alcohol metabolic process	biological_process	0.12689	1	4	367	24	14153	XLOC_079761,XLOC_090451,XLOC_184721,XLOC_092854
GO:0015947	methane metabolic process	biological_process	0.12708	1	3	367	22	14153	XLOC_146501,XLOC_100314,XLOC_056729
GO:0015948	methanogenesis	biological_process	0.12708	1	3	367	22	14153	XLOC_056729,XLOC_100314,XLOC_146501
GO:0015975	energy derivation by oxidation of reduced inorganic compounds	biological_process	0.12708	1	3	367	22	14153	XLOC_100314,XLOC_056729,XLOC_146501
GO:0043446	cellular alkane metabolic process	biological_process	0.12708	1	3	367	22	14153	XLOC_100314,XLOC_056729,XLOC_146501
GO:0043447	alkane biosynthetic process	biological_process	0.12708	1	3	367	22	14153	XLOC_146501,XLOC_100314,XLOC_056729
GO:0030658	transport vesicle membrane	cellular_component	0.12714	1	4	367	33	14153	XLOC_068766,XLOC_016841,XLOC_009053,XLOC_188625
GO:0006913	nucleocytoplasmic transport	biological_process	0.12723	1	6	367	106	14153	XLOC_137777,XLOC_127205,XLOC_211468,XLOC_138468,XLOC_140658,XLOC_086667
GO:0019013	viral nucleocapsid	cellular_component	0.12725	1	6	367	39	14153	XLOC_215463,XLOC_206887,XLOC_228606,evm.model.ctg2437.20,XLOC_100314,XLOC_211861
GO:0009273	peptidoglycan-based cell wall biogenesis	biological_process	0.12759	1	2	367	5	14153	XLOC_179305,XLOC_158486
GO:0043623	cellular protein complex assembly	biological_process	0.12761	1	15	367	254	14153	evm.model.chr6.1141,XLOC_138110,XLOC_061507,XLOC_138468,XLOC_089151,evm.model.chr16.340,XLOC_147549,XLOC_125949,XLOC_190100,XLOC_240937,XLOC_017216,XLOC_147977,XLOC_097533,XLOC_211468,XLOC_072626
GO:0006406	mRNA export from nucleus	biological_process	0.12783	1	3	367	15	14153	XLOC_211468,XLOC_086667,XLOC_140658
GO:0071166	ribonucleoprotein complex localization	biological_process	0.12783	1	3	367	15	14153	XLOC_086667,XLOC_140658,XLOC_211468
GO:0071426	ribonucleoprotein complex export from nucleus	biological_process	0.12783	1	3	367	15	14153	XLOC_140658,XLOC_086667,XLOC_211468
GO:0071427	mRNA-containing ribonucleoprotein complex export from nucleus	biological_process	0.12783	1	3	367	15	14153	XLOC_086667,XLOC_140658,XLOC_211468
GO:0030029	actin filament-based process	biological_process	0.12838	1	4	367	51	14153	evm.model.chr6.1141,XLOC_138110,XLOC_163560,XLOC_075545
GO:0030036	actin cytoskeleton organization	biological_process	0.12838	1	4	367	51	14153	XLOC_138110,XLOC_075545,XLOC_163560,evm.model.chr6.1141
GO:0006405	RNA export from nucleus	biological_process	0.12986	1	3	367	16	14153	XLOC_211468,XLOC_140658,XLOC_086667
GO:0006259	DNA metabolic process	biological_process	0.13018	1	46	367	814	14153	XLOC_061507,XLOC_251501,XLOC_089151,XLOC_163560,XLOC_053711,XLOC_100314,XLOC_006359,XLOC_182663,XLOC_205966,XLOC_074461,XLOC_204646,XLOC_175298,XLOC_249029,XLOC_231914,XLOC_118546,XLOC_154208,XLOC_224663,XLOC_126716,XLOC_138468,XLOC_158486,XLOC_071402,XLOC_156817,XLOC_144983,XLOC_047969,XLOC_193145,XLOC_015250,XLOC_044498,XLOC_188625,XLOC_049240,XLOC_100280,XLOC_125949,XLOC_156481,XLOC_259745,XLO…
GO:0046677	response to antibiotic	biological_process	0.13134	1	3	367	14	14153	XLOC_001468,XLOC_073529,XLOC_120667
GO:0005794	Golgi apparatus	cellular_component	0.13225	1	6	367	87	14153	XLOC_068766,XLOC_064699,XLOC_017216,XLOC_156481,XLOC_089151,XLOC_138468
GO:0016020	membrane	cellular_component	0.13237	1	173	367	4484	14153	XLOC_043360,XLOC_206156,XLOC_252490,evm.model.chr10.70,XLOC_252387,XLOC_016841,XLOC_154620,XLOC_075394,XLOC_203753,XLOC_164054,XLOC_097533,XLOC_089051,XLOC_058992,XLOC_143713,evm.model.chr33.134,XLOC_107351,XLOC_128791,XLOC_151478,XLOC_019095,XLOC_218342,XLOC_071402,XLOC_215945,XLOC_019141,XLOC_035952,XLOC_224663,XLOC_118067,XLOC_017488,XLOC_147549,XLOC_006293,XLOC_192880,XLOC_099304,XLOC_211468,…
GO:0005740	mitochondrial envelope	cellular_component	0.13243	1	16	367	184	14153	XLOC_119758,XLOC_211651,XLOC_017488,XLOC_203753,evm.model.ctg376.1,XLOC_099304,XLOC_078454,XLOC_100498,XLOC_074461,XLOC_188837,XLOC_019608,XLOC_158601,XLOC_211468,XLOC_019095,XLOC_061507,XLOC_153637
GO:0051493	regulation of cytoskeleton organization	biological_process	0.13307	1	4	367	51	14153	evm.model.chr6.1141,XLOC_089151,XLOC_138110,XLOC_208815
GO:0009056	catabolic process	biological_process	0.13312	1	24	367	525	14153	XLOC_107389,XLOC_005067,XLOC_020606,XLOC_029563,XLOC_224663,XLOC_053233,XLOC_080606,XLOC_125199,XLOC_249029,XLOC_158601,XLOC_188625,XLOC_119965,XLOC_259745,XLOC_204646,XLOC_060285,XLOC_126716,XLOC_158486,XLOC_053711,XLOC_138468,XLOC_025149,XLOC_141014,evm.model.chr4.44,XLOC_089282,XLOC_097401
GO:0000989	transcription factor activity, transcription factor binding	molecular_function	0.13338	1	13	367	157	14153	XLOC_075394,XLOC_089282,XLOC_155448,XLOC_078454,XLOC_089151,XLOC_153637,XLOC_141014,XLOC_020606,XLOC_058869,XLOC_156481,XLOC_150348,XLOC_089051,XLOC_083131
GO:0003712	transcription cofactor activity	molecular_function	0.13338	1	13	367	157	14153	XLOC_078454,XLOC_153637,XLOC_141014,XLOC_089151,XLOC_075394,XLOC_155448,XLOC_089282,XLOC_089051,XLOC_150348,XLOC_083131,XLOC_020606,XLOC_156481,XLOC_058869
GO:0006368	transcription elongation from RNA polymerase II promoter	biological_process	0.13363	1	4	367	31	14153	XLOC_211468,XLOC_079761,XLOC_243460,XLOC_086667
GO:0050830	defense response to Gram-positive bacterium	biological_process	0.1337	1	2	367	6	14153	XLOC_006359,XLOC_092773
GO:0022414	reproductive process	biological_process	0.1348	1	9	367	122	14153	XLOC_211861,XLOC_100314,XLOC_232734,XLOC_039708,XLOC_027572,XLOC_201177,XLOC_107351,XLOC_131799,XLOC_188625
GO:0007275	multicellular organismal development	biological_process	0.13557	1	18	367	257	14153	XLOC_027572,XLOC_264436,XLOC_201177,XLOC_140599,XLOC_078454,XLOC_014756,XLOC_086667,evm.model.ctg2648.3,XLOC_075908,XLOC_178016,XLOC_100314,XLOC_013271,XLOC_158486,XLOC_126716,XLOC_004812,XLOC_188625,XLOC_006189,XLOC_158601
GO:0098772	molecular function regulator	molecular_function	0.13576	1	39	367	539	14153	XLOC_179033,XLOC_107389,XLOC_119322,XLOC_092773,XLOC_135415,XLOC_259745,XLOC_072726,XLOC_188625,XLOC_261177,XLOC_079409,XLOC_019095,XLOC_144983,XLOC_072314,XLOC_138768,XLOC_158486,XLOC_162502,XLOC_029563,XLOC_206887,XLOC_016563,XLOC_099304,XLOC_249029,XLOC_069060,evm.model.chr26.661,XLOC_204646,XLOC_058869,XLOC_098612,XLOC_131799,XLOC_243967,XLOC_020803,XLOC_100449,XLOC_166003,XLOC_255857,XLOC_12…
GO:0008023	transcription elongation factor complex	cellular_component	0.13595	1	4	367	30	14153	XLOC_211468,XLOC_079761,XLOC_243460,XLOC_086667
GO:0030176	integral component of endoplasmic reticulum membrane	cellular_component	0.13596	1	5	367	41	14153	XLOC_205966,XLOC_099854,XLOC_079409,XLOC_184721,XLOC_006359
GO:0031227	intrinsic component of endoplasmic reticulum membrane	cellular_component	0.13596	1	5	367	41	14153	XLOC_099854,XLOC_205966,XLOC_184721,XLOC_006359,XLOC_079409
GO:1901615	organic hydroxy compound metabolic process	biological_process	0.13614	1	4	367	28	14153	XLOC_079761,XLOC_090451,XLOC_184721,XLOC_092854
GO:0045184	establishment of protein localization	biological_process	0.13657	1	34	367	597	14153	XLOC_029563,XLOC_068766,XLOC_127205,XLOC_204646,XLOC_205966,XLOC_064699,XLOC_211468,XLOC_252479,XLOC_255857,XLOC_153637,XLOC_203044,XLOC_017216,XLOC_184721,XLOC_222025,XLOC_229897,XLOC_016841,XLOC_201177,XLOC_135415,XLOC_137777,XLOC_252490,XLOC_143713,XLOC_259745,XLOC_188837,XLOC_006189,XLOC_188625,XLOC_079409,XLOC_009053,XLOC_019095,XLOC_013271,XLOC_092854,XLOC_254513,XLOC_138468,XLOC_222514,XLO…
GO:0034641	cellular nitrogen compound metabolic process	biological_process	0.13767	1	145	367	3403	14153	XLOC_118546,XLOC_068766,XLOC_122532,XLOC_231914,XLOC_249029,XLOC_069060,XLOC_098612,XLOC_073529,XLOC_020803,XLOC_252479,XLOC_100314,XLOC_243460,XLOC_155282,XLOC_089151,XLOC_207954,XLOC_187941,XLOC_222025,XLOC_155448,XLOC_079761,XLOC_208632,XLOC_125199,XLOC_099854,XLOC_259745,XLOC_214937,XLOC_165001,XLOC_119965,XLOC_102636,XLOC_057329,XLOC_162502,XLOC_158486,XLOC_138468,XLOC_199461,XLOC_113310,XLO…
GO:0030133	transport vesicle	cellular_component	0.13805	1	4	367	44	14153	XLOC_009053,XLOC_016841,XLOC_068766,XLOC_188625
GO:0031967	organelle envelope	cellular_component	0.1384	1	17	367	204	14153	XLOC_203753,evm.model.ctg376.1,XLOC_099304,XLOC_078454,XLOC_100498,XLOC_119758,XLOC_017488,XLOC_211651,XLOC_140658,XLOC_019095,XLOC_061507,XLOC_153637,XLOC_074461,XLOC_188837,XLOC_019608,XLOC_158601,XLOC_211468
GO:0051716	cellular response to stimulus	biological_process	0.13849	1	88	367	2570	14153	XLOC_211861,evm.model.chr27.83,XLOC_147549,XLOC_075908,XLOC_020606,XLOC_224663,XLOC_196930,XLOC_060285,XLOC_061507,XLOC_053711,XLOC_215055,XLOC_182663,XLOC_205966,XLOC_058869,XLOC_228606,XLOC_204646,XLOC_146501,XLOC_123961,XLOC_016841,XLOC_154620,XLOC_201881,XLOC_070667,XLOC_193435,XLOC_084042,XLOC_048655,XLOC_092773,XLOC_206156,evm.model.chr35.425,XLOC_151315,XLOC_231913,XLOC_043360,XLOC_201239,…
GO:0045182	translation regulator activity	molecular_function	0.13937	1	2	367	6	14153	XLOC_211861,XLOC_071402
GO:0032991	macromolecular complex	cellular_component	0.13988	1	99	367	2000	14153	XLOC_255857,XLOC_243460,XLOC_137443,XLOC_153637,XLOC_163560,XLOC_089151,XLOC_074461,XLOC_064699,XLOC_119653,XLOC_004812,XLOC_252479,XLOC_134374,XLOC_180216,XLOC_140599,XLOC_029563,XLOC_068766,XLOC_118546,XLOC_016563,XLOC_246328,XLOC_156817,XLOC_013271,XLOC_092854,XLOC_009053,XLOC_109245,XLOC_138468,XLOC_138768,XLOC_214937,XLOC_165001,XLOC_057560,XLOC_259745,XLOC_188625,XLOC_222025,evm.model.ctg37…
GO:0000777	condensed chromosome kinetochore	cellular_component	0.14054	1	4	367	71	14153	XLOC_163560,XLOC_138468,XLOC_156481,XLOC_193145
GO:0000779	condensed chromosome, centromeric region	cellular_component	0.14054	1	4	367	71	14153	XLOC_138468,XLOC_163560,XLOC_156481,XLOC_193145
GO:0000940	condensed chromosome outer kinetochore	cellular_component	0.14054	1	4	367	71	14153	XLOC_156481,XLOC_193145,XLOC_163560,XLOC_138468
GO:0006511	ubiquitin-dependent protein catabolic process	biological_process	0.14282	1	6	367	112	14153	XLOC_259745,XLOC_224663,XLOC_005067,XLOC_126716,XLOC_158601,XLOC_060285
GO:0019941	modification-dependent protein catabolic process	biological_process	0.14282	1	6	367	112	14153	XLOC_005067,XLOC_259745,XLOC_224663,XLOC_060285,XLOC_158601,XLOC_126716
GO:0043632	modification-dependent macromolecule catabolic process	biological_process	0.14282	1	6	367	112	14153	XLOC_224663,XLOC_259745,XLOC_005067,XLOC_060285,XLOC_158601,XLOC_126716
GO:0051648	vesicle localization	biological_process	0.14286	1	1	367	4	14153	evm.model.chr6.1141
GO:0051650	establishment of vesicle localization	biological_process	0.14286	1	1	367	4	14153	evm.model.chr6.1141
GO:0014065	phosphatidylinositol 3-kinase signaling	biological_process	0.14295	1	2	367	7	14153	XLOC_043360,XLOC_093257
GO:0014066	regulation of phosphatidylinositol 3-kinase signaling	biological_process	0.14295	1	2	367	7	14153	XLOC_093257,XLOC_043360
GO:0014068	positive regulation of phosphatidylinositol 3-kinase signaling	biological_process	0.14295	1	2	367	7	14153	XLOC_093257,XLOC_043360
GO:0043548	phosphatidylinositol 3-kinase binding	molecular_function	0.14295	1	2	367	7	14153	XLOC_043360,XLOC_093257
GO:0048015	phosphatidylinositol-mediated signaling	biological_process	0.14295	1	2	367	7	14153	XLOC_043360,XLOC_093257
GO:0048017	inositol lipid-mediated signaling	biological_process	0.14295	1	2	367	7	14153	XLOC_043360,XLOC_093257
GO:0000446	nucleoplasmic THO complex	cellular_component	0.14296	1	2	367	6	14153	XLOC_211468,XLOC_086667
GO:0051169	nuclear transport	biological_process	0.14316	1	6	367	109	14153	XLOC_140658,XLOC_086667,XLOC_211468,XLOC_138468,XLOC_137777,XLOC_127205
GO:0006352	DNA-templated transcription, initiation	biological_process	0.14339	1	5	367	105	14153	XLOC_201881,evm.model.chr6.622,XLOC_211861,XLOC_069060,XLOC_158486
GO:0004112	cyclic-nucleotide phosphodiesterase activity	molecular_function	0.14345	1	4	367	36	14153	XLOC_187941,evm.model.chr9.691,XLOC_205894,XLOC_056729
GO:0008312	7S RNA binding	molecular_function	0.1444	1	2	367	12	14153	XLOC_092854,XLOC_143713
GO:0048500	signal recognition particle	cellular_component	0.1444	1	2	367	12	14153	XLOC_143713,XLOC_092854
GO:0009607	response to biotic stimulus	biological_process	0.14514	1	13	367	144	14153	XLOC_092773,XLOC_100314,XLOC_025498,XLOC_157906,XLOC_090286,XLOC_158486,XLOC_065230,XLOC_014756,XLOC_125949,XLOC_029563,XLOC_006359,XLOC_211468,XLOC_089051
GO:0019538	protein metabolic process	biological_process	0.14526	1	86	367	2176	14153	XLOC_052934,XLOC_246328,evm.model.chr4.2167,XLOC_162448,XLOC_201257,XLOC_015642,XLOC_262347,XLOC_120667,XLOC_262319,XLOC_180216,XLOC_073529,XLOC_137443,XLOC_087306,XLOC_037113,XLOC_065230,XLOC_085816,XLOC_229337,XLOC_100314,XLOC_121012,XLOC_107389,XLOC_020873,XLOC_204301,XLOC_240937,XLOC_156374,XLOC_203044,XLOC_251397,XLOC_138110,XLOC_079761,XLOC_222025,XLOC_135726,XLOC_006189,XLOC_072726,XLOC_04…
GO:0000226	microtubule cytoskeleton organization	biological_process	0.14546	1	7	367	122	14153	XLOC_208815,XLOC_158601,XLOC_138468,XLOC_089151,XLOC_075908,XLOC_156481,XLOC_056729
GO:0016032	viral process	biological_process	0.14563	1	33	367	460	14153	XLOC_140174,evm.model.chr7.708,XLOC_119758,XLOC_203044,XLOC_156374,XLOC_189865,XLOC_138110,XLOC_135415,XLOC_231675,XLOC_193435,XLOC_261177,XLOC_097533,XLOC_188625,XLOC_034606,XLOC_031499,XLOC_259745,XLOC_143713,XLOC_227549,XLOC_107351,XLOC_043914,XLOC_069053,XLOC_025149,XLOC_218342,XLOC_208815,XLOC_147549,XLOC_211861,XLOC_040801,XLOC_061507,XLOC_037113,XLOC_243460,XLOC_056729,XLOC_097401,XLOC_132…
GO:0005819	spindle	cellular_component	0.14604	1	5	367	93	14153	XLOC_193145,XLOC_156481,XLOC_089151,XLOC_138468,XLOC_163560
GO:0044257	cellular protein catabolic process	biological_process	0.14666	1	6	367	119	14153	XLOC_060285,XLOC_158601,XLOC_126716,XLOC_259745,XLOC_224663,XLOC_005067
GO:0051603	proteolysis involved in cellular protein catabolic process	biological_process	0.14666	1	6	367	119	14153	XLOC_005067,XLOC_224663,XLOC_259745,XLOC_158601,XLOC_060285,XLOC_126716
GO:0006720	isoprenoid metabolic process	biological_process	0.14732	1	3	367	37	14153	XLOC_020606,XLOC_014756,XLOC_201257
GO:0008299	isoprenoid biosynthetic process	biological_process	0.14732	1	3	367	37	14153	XLOC_014756,XLOC_201257,XLOC_020606
GO:0071702	organic substance transport	biological_process	0.14765	1	47	367	823	14153	XLOC_229897,XLOC_222025,XLOC_075394,XLOC_016841,XLOC_201177,XLOC_137777,XLOC_138110,XLOC_135415,XLOC_252490,XLOC_156374,XLOC_017216,XLOC_203044,XLOC_086667,XLOC_184721,XLOC_140658,XLOC_009053,XLOC_019095,XLOC_267641,XLOC_013271,XLOC_092854,XLOC_254513,XLOC_138468,XLOC_222514,XLOC_107351,XLOC_143713,XLOC_205894,XLOC_259745,XLOC_206617,XLOC_188837,XLOC_125949,XLOC_159291,XLOC_188625,XLOC_049240,XLO…
GO:0031410	cytoplasmic vesicle	cellular_component	0.1477	1	7	367	82	14153	XLOC_188625,XLOC_090451,XLOC_107351,XLOC_017216,XLOC_009053,XLOC_068766,XLOC_016841
GO:0032994	protein-lipid complex	cellular_component	0.14834	1	1	367	2	14153	XLOC_179033
GO:0034358	plasma lipoprotein particle	cellular_component	0.14834	1	1	367	2	14153	XLOC_179033
GO:0042627	chylomicron	cellular_component	0.14834	1	1	367	2	14153	XLOC_179033
GO:1990777	lipoprotein particle	cellular_component	0.14834	1	1	367	2	14153	XLOC_179033
GO:0031982	vesicle	cellular_component	0.14837	1	7	367	83	14153	XLOC_009053,XLOC_017216,XLOC_016841,XLOC_068766,XLOC_188625,XLOC_090451,XLOC_107351
GO:0005509	calcium ion binding	molecular_function	0.15082	1	22	367	448	14153	XLOC_151315,XLOC_224663,XLOC_122544,XLOC_019141,XLOC_204301,XLOC_201881,evm.model.chr2.968,XLOC_125199,XLOC_195553,evm.model.chr27.83,XLOC_119965,XLOC_058992,XLOC_123961,evm.model.ctg645.17,evm.model.chr5.1392,XLOC_112244,XLOC_193145,XLOC_102636,XLOC_151478,XLOC_076377,XLOC_089435,XLOC_169735
GO:0016192	vesicle-mediated transport	biological_process	0.15097	1	19	367	317	14153	XLOC_252490,XLOC_016841,evm.model.chr6.1141,XLOC_038709,XLOC_222025,XLOC_020873,XLOC_060160,XLOC_068766,XLOC_001468,XLOC_017216,XLOC_138468,XLOC_089151,XLOC_158486,XLOC_013271,XLOC_009053,XLOC_255857,XLOC_252479,XLOC_188625,XLOC_044498
GO:0008270	zinc ion binding	molecular_function	0.15131	1	57	367	1158	14153	XLOC_017216,XLOC_151315,XLOC_040188,XLOC_107389,XLOC_205017,XLOC_020873,XLOC_140174,XLOC_194914,XLOC_155448,XLOC_252387,XLOC_075394,XLOC_016841,XLOC_070667,XLOC_201177,XLOC_189865,XLOC_138110,XLOC_125199,XLOC_233639,XLOC_080606,XLOC_099854,XLOC_119965,XLOC_159291,XLOC_188625,XLOC_193145,XLOC_009053,evm.model.chr10.976,XLOC_218342,XLOC_162502,XLOC_158486,XLOC_109245,XLOC_107351,XLOC_128791,XLOC_11…
GO:0004565	beta-galactosidase activity	molecular_function	0.15176	1	3	367	10	14153	XLOC_029563,XLOC_205966,XLOC_204646
GO:0051656	establishment of organelle localization	biological_process	0.15183	1	1	367	7	14153	evm.model.chr6.1141
GO:0016668	oxidoreductase activity, acting on a sulfur group of donors, NAD(P) as acceptor	molecular_function	0.15201	1	4	367	39	14153	XLOC_156374,XLOC_192880,XLOC_109802,XLOC_201177
GO:0047134	protein-disulfide reductase activity	molecular_function	0.15201	1	4	367	39	14153	XLOC_192880,XLOC_156374,XLOC_201177,XLOC_109802
GO:0044429	mitochondrial part	cellular_component	0.15242	1	17	367	199	14153	XLOC_074461,XLOC_188837,XLOC_019608,XLOC_259745,XLOC_158601,XLOC_211468,XLOC_019095,XLOC_061507,XLOC_153637,XLOC_119758,XLOC_211651,XLOC_017488,XLOC_203753,evm.model.ctg376.1,XLOC_099304,XLOC_078454,XLOC_100498
GO:0006796	phosphate-containing compound metabolic process	biological_process	0.15264	1	47	367	1006	14153	XLOC_090451,XLOC_043914,XLOC_092854,XLOC_057329,XLOC_154264,XLOC_216499,XLOC_079409,XLOC_252343,XLOC_188625,XLOC_072726,XLOC_135726,XLOC_100280,XLOC_099854,XLOC_080606,XLOC_078454,XLOC_053233,XLOC_189865,XLOC_079761,XLOC_048655,XLOC_203753,evm.model.ctg376.1,XLOC_020873,XLOC_204301,XLOC_055513,XLOC_119758,XLOC_156374,XLOC_060285,XLOC_061507,XLOC_065230,XLOC_087306,XLOC_229337,XLOC_121012,XLOC_025…
GO:0016651	oxidoreductase activity, acting on NAD(P)H	molecular_function	0.15518	1	10	367	110	14153	XLOC_092854,XLOC_192880,XLOC_099304,XLOC_078454,XLOC_201177,XLOC_119758,XLOC_074461,XLOC_156374,XLOC_019317,XLOC_109802
GO:0005654	nucleoplasm	cellular_component	0.1555	1	18	367	247	14153	XLOC_089151,XLOC_153637,XLOC_141014,XLOC_243460,XLOC_089282,XLOC_097533,XLOC_089051,XLOC_211468,XLOC_058869,XLOC_156481,XLOC_078454,XLOC_079761,XLOC_201881,XLOC_075394,XLOC_045267,XLOC_150348,XLOC_020606,XLOC_086667
GO:0044451	nucleoplasm part	cellular_component	0.1555	1	18	367	247	14153	XLOC_211468,XLOC_089051,XLOC_097533,XLOC_058869,XLOC_156481,XLOC_089151,XLOC_153637,XLOC_141014,XLOC_089282,XLOC_243460,XLOC_150348,XLOC_086667,XLOC_020606,XLOC_078454,XLOC_079761,XLOC_045267,XLOC_201881,XLOC_075394
GO:0015031	protein transport	biological_process	0.15557	1	33	367	588	14153	XLOC_127205,XLOC_068766,XLOC_029563,XLOC_255857,XLOC_153637,XLOC_064699,XLOC_205966,XLOC_204646,XLOC_252479,XLOC_211468,XLOC_016841,XLOC_222025,XLOC_229897,XLOC_252490,XLOC_137777,XLOC_135415,XLOC_201177,XLOC_017216,XLOC_203044,XLOC_184721,XLOC_092854,XLOC_013271,XLOC_009053,XLOC_019095,XLOC_107351,XLOC_222514,XLOC_138468,XLOC_254513,XLOC_188837,XLOC_259745,XLOC_143713,XLOC_079409,XLOC_188625
GO:0046912	transferase activity, transferring acyl groups, acyl groups converted into alkyl on transfer	molecular_function	0.15575	1	2	367	10	14153	XLOC_020606,XLOC_201257
GO:0015002	heme-copper terminal oxidase activity	molecular_function	0.1559	1	6	367	44	14153	XLOC_100280,XLOC_143713,XLOC_211651,XLOC_203344,XLOC_140599,XLOC_211468
GO:0043565	sequence-specific DNA binding	molecular_function	0.15677	1	14	367	362	14153	XLOC_218342,XLOC_154620,XLOC_016841,evm.model.chr13.329,XLOC_055782,XLOC_004357,XLOC_055000,XLOC_162502,XLOC_231675,XLOC_138468,XLOC_141014,XLOC_017216,XLOC_243955,XLOC_060160
GO:0008235	metalloexopeptidase activity	molecular_function	0.15764	1	2	367	25	14153	XLOC_107389,XLOC_085816
GO:0052652	cyclic purine nucleotide metabolic process	biological_process	0.15778	1	2	367	17	14153	XLOC_216499,XLOC_048655
GO:1901566	organonitrogen compound biosynthetic process	biological_process	0.15796	1	45	367	784	14153	XLOC_218342,XLOC_071402,XLOC_039708,XLOC_216499,XLOC_109245,XLOC_199461,XLOC_214937,XLOC_227549,XLOC_143713,XLOC_099854,XLOC_079409,XLOC_097533,XLOC_179305,XLOC_055972,XLOC_201881,XLOC_203753,XLOC_048655,XLOC_075394,XLOC_045267,XLOC_222025,evm.model.ctg376.1,XLOC_078454,XLOC_079761,XLOC_055513,XLOC_240937,XLOC_251397,XLOC_203044,XLOC_086667,XLOC_239596,XLOC_184721,XLOC_061507,XLOC_054571,XLOC_153…
GO:0040011	locomotion	biological_process	0.15834	1	15	367	239	14153	XLOC_086667,XLOC_057560,XLOC_156374,XLOC_158601,evm.model.chr3.1575,XLOC_060160,evm.model.chr6.1141,evm.model.chr13.329,XLOC_112244,XLOC_211861,XLOC_107351,XLOC_069053,XLOC_231675,XLOC_138468,XLOC_158486
GO:0005516	calmodulin binding	molecular_function	0.15842	1	3	367	21	14153	XLOC_204301,XLOC_188625,XLOC_006106
GO:0006793	phosphorus metabolic process	biological_process	0.15883	1	47	367	1009	14153	evm.model.ctg376.1,XLOC_203753,XLOC_048655,XLOC_080606,XLOC_078454,XLOC_053233,XLOC_189865,XLOC_079761,XLOC_156374,XLOC_055513,XLOC_119758,XLOC_204301,XLOC_020873,XLOC_154264,XLOC_216499,XLOC_092854,XLOC_057329,XLOC_090451,XLOC_043914,XLOC_099854,XLOC_100280,XLOC_188625,XLOC_072726,XLOC_135726,XLOC_079409,XLOC_252343,XLOC_099304,XLOC_015642,XLOC_038709,XLOC_100498,XLOC_083381,evm.model.chr6.1069,…
GO:0045595	regulation of cell differentiation	biological_process	0.15919	1	2	367	8	14153	XLOC_056729,evm.model.chr6.1141
GO:0018193	peptidyl-amino acid modification	biological_process	0.15929	1	4	367	59	14153	XLOC_060285,XLOC_120667,XLOC_097533,XLOC_058869
GO:0044085	cellular component biogenesis	biological_process	0.15956	1	34	367	738	14153	XLOC_031499,XLOC_125949,XLOC_188625,XLOC_159291,XLOC_179305,XLOC_097533,XLOC_025149,evm.model.chr16.340,XLOC_090286,XLOC_158486,XLOC_138468,XLOC_017216,XLOC_240937,XLOC_190100,XLOC_155448,XLOC_092773,XLOC_201177,XLOC_138110,XLOC_211468,XLOC_072626,XLOC_180216,XLOC_056729,XLOC_100314,XLOC_089151,XLOC_004357,XLOC_061507,XLOC_154208,XLOC_075908,XLOC_122532,XLOC_147977,XLOC_057013,evm.model.chr6.1141…
GO:0008064	regulation of actin polymerization or depolymerization	biological_process	0.16043	1	2	367	24	14153	evm.model.chr6.1141,XLOC_138110
GO:0008154	actin polymerization or depolymerization	biological_process	0.16043	1	2	367	24	14153	evm.model.chr6.1141,XLOC_138110
GO:0030041	actin filament polymerization	biological_process	0.16043	1	2	367	24	14153	evm.model.chr6.1141,XLOC_138110
GO:0030832	regulation of actin filament length	biological_process	0.16043	1	2	367	24	14153	XLOC_138110,evm.model.chr6.1141
GO:0030833	regulation of actin filament polymerization	biological_process	0.16043	1	2	367	24	14153	evm.model.chr6.1141,XLOC_138110
GO:0032535	regulation of cellular component size	biological_process	0.16043	1	2	367	24	14153	XLOC_138110,evm.model.chr6.1141
GO:0032956	regulation of actin cytoskeleton organization	biological_process	0.16043	1	2	367	24	14153	evm.model.chr6.1141,XLOC_138110
GO:0032970	regulation of actin filament-based process	biological_process	0.16043	1	2	367	24	14153	evm.model.chr6.1141,XLOC_138110
GO:0010941	regulation of cell death	biological_process	0.1619	1	7	367	99	14153	XLOC_208815,XLOC_040801,XLOC_178016,XLOC_158486,XLOC_264436,XLOC_214937,XLOC_132699
GO:0042981	regulation of apoptotic process	biological_process	0.1619	1	7	367	99	14153	XLOC_132699,XLOC_214937,XLOC_158486,XLOC_264436,XLOC_208815,XLOC_040801,XLOC_178016
GO:0043067	regulation of programmed cell death	biological_process	0.1619	1	7	367	99	14153	XLOC_214937,XLOC_132699,XLOC_208815,XLOC_040801,XLOC_178016,XLOC_158486,XLOC_264436
GO:0042330	taxis	biological_process	0.16247	1	6	367	86	14153	XLOC_158486,XLOC_138468,XLOC_158601,XLOC_107351,XLOC_057560,XLOC_086667
GO:0016849	phosphorus-oxygen lyase activity	molecular_function	0.16257	1	3	367	32	14153	XLOC_034606,XLOC_048655,XLOC_216499
GO:0033692	cellular polysaccharide biosynthetic process	biological_process	0.16265	1	5	367	28	14153	XLOC_144983,XLOC_205966,XLOC_112244,XLOC_192880,XLOC_136710
GO:0030312	external encapsulating structure	cellular_component	0.16279	1	6	367	66	14153	XLOC_020873,XLOC_061507,XLOC_188837,evm.model.ctg2648.3,XLOC_211861,XLOC_232734
GO:0043412	macromolecule modification	biological_process	0.16302	1	52	367	1250	14153	XLOC_137443,XLOC_060285,XLOC_061507,XLOC_053711,XLOC_065230,XLOC_087306,XLOC_155282,XLOC_229337,XLOC_121012,XLOC_025498,XLOC_180216,XLOC_262319,XLOC_120667,XLOC_074461,XLOC_073529,XLOC_131799,XLOC_058869,XLOC_079062,evm.model.chr26.661,XLOC_262347,XLOC_015642,XLOC_099304,XLOC_215945,evm.model.chr4.2167,XLOC_052934,XLOC_162448,XLOC_083381,XLOC_090451,XLOC_113310,XLOC_128791,XLOC_043914,XLOC_158486…
GO:0000990	transcription factor activity, core RNA polymerase binding	molecular_function	0.16343	1	3	367	29	14153	XLOC_158486,XLOC_069060,XLOC_211861
GO:0000996	core DNA-dependent RNA polymerase binding promoter specificity activity	molecular_function	0.16343	1	3	367	29	14153	XLOC_069060,XLOC_158486,XLOC_211861
GO:0016987	sigma factor activity	molecular_function	0.16343	1	3	367	29	14153	XLOC_158486,XLOC_069060,XLOC_211861
GO:0007600	sensory perception	biological_process	0.1635	1	5	367	41	14153	XLOC_014756,XLOC_056729,XLOC_055513,XLOC_159291,XLOC_101505
GO:0050877	neurological system process	biological_process	0.1635	1	5	367	41	14153	XLOC_055513,XLOC_014756,XLOC_056729,XLOC_159291,XLOC_101505
GO:0022900	electron transport chain	biological_process	0.16351	1	7	367	73	14153	XLOC_092773,XLOC_099304,XLOC_017488,XLOC_249029,XLOC_074461,XLOC_119758,XLOC_061507
GO:0010923	negative regulation of phosphatase activity	biological_process	0.16391	1	2	367	4	14153	XLOC_215945,XLOC_090451
GO:0035305	negative regulation of dephosphorylation	biological_process	0.16391	1	2	367	4	14153	XLOC_090451,XLOC_215945
GO:0035308	negative regulation of protein dephosphorylation	biological_process	0.16391	1	2	367	4	14153	XLOC_090451,XLOC_215945
GO:0031324	negative regulation of cellular metabolic process	biological_process	0.16503	1	7	367	87	14153	XLOC_215945,XLOC_034247,XLOC_187941,XLOC_090451,XLOC_255857,XLOC_222025,XLOC_100280
GO:0000148	1,3-beta-D-glucan synthase complex	cellular_component	0.16505	1	1	367	2	14153	XLOC_192880
GO:0003843	1,3-beta-D-glucan synthase activity	molecular_function	0.16505	1	1	367	2	14153	XLOC_192880
GO:0006074	(1->3)-beta-D-glucan metabolic process	biological_process	0.16505	1	1	367	2	14153	XLOC_192880
GO:0006075	(1->3)-beta-D-glucan biosynthetic process	biological_process	0.16505	1	1	367	2	14153	XLOC_192880
GO:0031411	gas vesicle	cellular_component	0.16537	1	1	367	5	14153	XLOC_159291
GO:0020037	heme binding	molecular_function	0.16538	1	8	367	128	14153	XLOC_146501,XLOC_156197,XLOC_125949,evm.model.chr17.834,XLOC_061507,XLOC_203344,XLOC_147549,XLOC_048655
GO:0005577	fibrinogen complex	cellular_component	0.16543	1	4	367	85	14153	XLOC_138468,evm.model.chr16.340,XLOC_147549,XLOC_097533
GO:0030168	platelet activation	biological_process	0.16543	1	4	367	85	14153	XLOC_138468,XLOC_147549,evm.model.chr16.340,XLOC_097533
GO:0030896	checkpoint clamp complex	cellular_component	0.16596	1	2	367	9	14153	XLOC_004812,XLOC_079409
GO:0007606	sensory perception of chemical stimulus	biological_process	0.16615	1	4	367	34	14153	XLOC_159291,XLOC_101505,XLOC_055513,XLOC_014756
GO:0003854	3-beta-hydroxy-delta5-steroid dehydrogenase activity	molecular_function	0.16848	1	1	367	20	14153	XLOC_129590
GO:0016229	steroid dehydrogenase activity	molecular_function	0.16848	1	1	367	20	14153	XLOC_129590
GO:0033764	steroid dehydrogenase activity, acting on the CH-OH group of donors, NAD or NADP as acceptor	molecular_function	0.16848	1	1	367	20	14153	XLOC_129590
GO:0009061	anaerobic respiration	biological_process	0.16906	1	3	367	23	14153	XLOC_146501,XLOC_056729,XLOC_100314
GO:0003676	nucleic acid binding	molecular_function	0.16935	1	107	367	2570	14153	XLOC_119758,XLOC_017216,evm.model.chr4.781,XLOC_150348,XLOC_204301,XLOC_078805,evm.model.ctg376.1,XLOC_002618,XLOC_125199,XLOC_138110,XLOC_233639,XLOC_231675,XLOC_165001,XLOC_031499,XLOC_119965,XLOC_259745,XLOC_188625,evm.model.chr13.329,XLOC_047969,XLOC_092854,XLOC_013271,XLOC_111718,XLOC_015250,XLOC_199461,XLOC_025149,XLOC_162502,XLOC_138468,XLOC_158486,XLOC_068766,XLOC_256246,XLOC_154208,XLOC_…
GO:0005784	Sec61 translocon complex	cellular_component	0.16953	1	2	367	10	14153	XLOC_184721,XLOC_079409
GO:0071256	translocon complex	cellular_component	0.16953	1	2	367	10	14153	XLOC_079409,XLOC_184721
GO:0044264	cellular polysaccharide metabolic process	biological_process	0.16989	1	5	367	32	14153	XLOC_192880,XLOC_144983,XLOC_112244,XLOC_205966,XLOC_136710
GO:0008378	galactosyltransferase activity	molecular_function	0.1701	1	3	367	24	14153	XLOC_136710,XLOC_071402,XLOC_205966
GO:0007015	actin filament organization	biological_process	0.17059	1	2	367	26	14153	evm.model.chr6.1141,XLOC_138110
GO:0016627	oxidoreductase activity, acting on the CH-CH group of donors	molecular_function	0.17092	1	4	367	74	14153	evm.model.chr10.70,XLOC_061507,XLOC_125199,XLOC_107389
GO:0032271	regulation of protein polymerization	biological_process	0.17138	1	3	367	33	14153	XLOC_138110,XLOC_089151,evm.model.chr6.1141
GO:0043254	regulation of protein complex assembly	biological_process	0.17138	1	3	367	33	14153	evm.model.chr6.1141,XLOC_138110,XLOC_089151
GO:0006694	steroid biosynthetic process	biological_process	0.17139	1	1	367	21	14153	XLOC_129590
GO:0044433	cytoplasmic vesicle part	cellular_component	0.17167	1	5	367	47	14153	XLOC_188625,XLOC_068766,XLOC_016841,XLOC_017216,XLOC_009053
GO:0043234	protein complex	cellular_component	0.17284	1	84	367	1665	14153	XLOC_207954,XLOC_119758,XLOC_017216,XLOC_215463,XLOC_150348,XLOC_204301,XLOC_184721,XLOC_122544,XLOC_045267,evm.model.ctg376.1,XLOC_222025,XLOC_078454,XLOC_233639,XLOC_079761,XLOC_138110,XLOC_165001,XLOC_057560,XLOC_188625,XLOC_013271,XLOC_156817,XLOC_009053,XLOC_138468,XLOC_138768,XLOC_068766,XLOC_118546,XLOC_016563,XLOC_140599,XLOC_064699,XLOC_074461,XLOC_004812,XLOC_119653,XLOC_252479,XLOC_134…
GO:0010921	regulation of phosphatase activity	biological_process	0.17362	1	2	367	5	14153	XLOC_215945,XLOC_090451
GO:0006354	DNA-templated transcription, elongation	biological_process	0.17364	1	4	367	34	14153	XLOC_079761,XLOC_211468,XLOC_086667,XLOC_243460
GO:0004652	polynucleotide adenylyltransferase activity	molecular_function	0.17487	1	1	367	5	14153	XLOC_098612
GO:0004358	glutamate N-acetyltransferase activity	molecular_function	0.17718	1	1	367	1	14153	XLOC_226094
GO:0043167	ion binding	molecular_function	0.17737	1	153	367	3949	14153	XLOC_075060,XLOC_239596,XLOC_055513,XLOC_080215,XLOC_070667,XLOC_201881,XLOC_201177,XLOC_048110,XLOC_189865,XLOC_156481,XLOC_100280,XLOC_159291,XLOC_156197,evm.model.ctg645.17,XLOC_079409,XLOC_193145,XLOC_224533,XLOC_020606,XLOC_148189,XLOC_211861,XLOC_113949,XLOC_141355,evm.model.ctg276.1,XLOC_100498,evm.model.chr27.83,evm.model.chr2.968,XLOC_058869,XLOC_104967,XLOC_204646,XLOC_215055,XLOC_00635…
GO:0044712	single-organism catabolic process	biological_process	0.17758	1	10	367	152	14153	XLOC_125199,XLOC_080606,XLOC_158486,XLOC_053711,evm.model.chr4.44,XLOC_249029,XLOC_107389,XLOC_029563,XLOC_204646,XLOC_224663
GO:0001772	immunological synapse	cellular_component	0.17796	1	2	367	9	14153	XLOC_204646,XLOC_195553
GO:0097197	tetraspanin-enriched microdomain	cellular_component	0.17796	1	2	367	9	14153	XLOC_204646,XLOC_195553
GO:0006325	chromatin organization	biological_process	0.17832	1	8	367	88	14153	XLOC_058869,XLOC_016563,XLOC_006359,XLOC_057013,XLOC_092773,XLOC_015250,XLOC_079761,XLOC_128791
GO:0044087	regulation of cellular component biogenesis	biological_process	0.17865	1	4	367	41	14153	evm.model.chr6.1141,XLOC_138110,XLOC_061507,XLOC_089151
GO:0015658	branched-chain amino acid transmembrane transporter activity	molecular_function	0.17911	1	1	367	1	14153	XLOC_155282
GO:0015803	branched-chain amino acid transport	biological_process	0.17911	1	1	367	1	14153	XLOC_155282
GO:0005164	tumor necrosis factor receptor binding	molecular_function	0.17915	1	2	367	13	14153	XLOC_158486,XLOC_069053
GO:0032813	tumor necrosis factor receptor superfamily binding	molecular_function	0.17915	1	2	367	13	14153	XLOC_158486,XLOC_069053
GO:0044248	cellular catabolic process	biological_process	0.18049	1	16	367	443	14153	XLOC_005067,XLOC_029563,XLOC_224663,XLOC_080606,XLOC_125199,XLOC_158601,XLOC_188625,XLOC_119965,XLOC_259745,XLOC_060285,XLOC_126716,XLOC_138468,XLOC_141014,evm.model.chr4.44,XLOC_089282,XLOC_097401
GO:0006613	cotranslational protein targeting to membrane	biological_process	0.18059	1	6	367	51	14153	XLOC_092854,XLOC_143713,XLOC_079409,XLOC_254513,XLOC_201177,XLOC_184721
GO:0030284	estrogen receptor activity	molecular_function	0.18063	1	1	367	1	14153	XLOC_016841
GO:0000902	cell morphogenesis	biological_process	0.18079	1	6	367	63	14153	XLOC_208815,XLOC_078454,XLOC_158601,XLOC_158486,evm.model.chr6.1141,XLOC_086667
GO:0032989	cellular component morphogenesis	biological_process	0.18079	1	6	367	63	14153	XLOC_086667,evm.model.chr6.1141,XLOC_158486,XLOC_208815,XLOC_078454,XLOC_158601
GO:0045502	dynein binding	molecular_function	0.18087	1	2	367	66	14153	evm.model.chr3.1575,evm.model.chr13.329
GO:0046406	magnesium protoporphyrin IX methyltransferase activity	molecular_function	0.18135	1	1	367	1	14153	XLOC_227549
GO:0019900	kinase binding	molecular_function	0.18164	1	3	367	35	14153	XLOC_193435,XLOC_205966,XLOC_121012
GO:0006612	protein targeting to membrane	biological_process	0.18165	1	6	367	52	14153	XLOC_092854,XLOC_143713,XLOC_079409,XLOC_184721,XLOC_254513,XLOC_201177
GO:0019902	phosphatase binding	molecular_function	0.1822	1	2	367	6	14153	XLOC_215945,XLOC_090451
GO:0015979	photosynthesis	biological_process	0.18274	1	14	367	103	14153	XLOC_020606,XLOC_205966,XLOC_058869,XLOC_259745,XLOC_147977,XLOC_079409,XLOC_150348,evm.model.chr29.311,XLOC_204301,XLOC_188625,XLOC_211468,XLOC_218342,XLOC_078454,XLOC_061507
GO:0006526	arginine biosynthetic process	biological_process	0.18331	1	1	367	3	14153	XLOC_226094
GO:0009277	fungal-type cell wall	cellular_component	0.18332	1	1	367	1	14153	XLOC_188837
GO:0048856	anatomical structure development	biological_process	0.18364	1	16	367	211	14153	XLOC_158601,XLOC_188625,XLOC_158486,XLOC_100314,XLOC_056729,XLOC_020873,XLOC_016563,XLOC_178016,XLOC_086667,XLOC_014756,XLOC_078454,XLOC_208815,XLOC_264436,evm.model.chr6.1141,XLOC_211861,XLOC_232734
GO:0004402	histone acetyltransferase activity	molecular_function	0.18388	1	2	367	21	14153	XLOC_252479,XLOC_155448
GO:0004635	phosphoribosyl-AMP cyclohydrolase activity	molecular_function	0.18398	1	1	367	1	14153	XLOC_131799
GO:0006873	cellular ion homeostasis	biological_process	0.18439	1	4	367	55	14153	XLOC_157669,XLOC_201177,XLOC_168841,XLOC_043914
GO:0006875	cellular metal ion homeostasis	biological_process	0.18439	1	4	367	55	14153	XLOC_157669,XLOC_201177,XLOC_168841,XLOC_043914
GO:0030003	cellular cation homeostasis	biological_process	0.18439	1	4	367	55	14153	XLOC_157669,XLOC_201177,XLOC_043914,XLOC_168841
GO:0031854	orexigenic neuropeptide QRFP receptor binding	molecular_function	0.18448	1	1	367	2	14153	XLOC_142358
GO:0045149	acetoin metabolic process	biological_process	0.18495	1	1	367	1	14153	XLOC_215055
GO:0045151	acetoin biosynthetic process	biological_process	0.18495	1	1	367	1	14153	XLOC_215055
GO:0047605	acetolactate decarboxylase activity	molecular_function	0.18495	1	1	367	1	14153	XLOC_215055
GO:0006605	protein targeting	biological_process	0.18509	1	12	367	188	14153	XLOC_143713,XLOC_188837,XLOC_184721,XLOC_079409,XLOC_019095,XLOC_092854,XLOC_138468,XLOC_254513,XLOC_201177,XLOC_153637,XLOC_127205,XLOC_137777
GO:0007096	regulation of exit from mitosis	biological_process	0.18533	1	1	367	2	14153	XLOC_102636
GO:0010458	exit from mitosis	biological_process	0.18533	1	1	367	2	14153	XLOC_102636
GO:0034212	peptide N-acetyltransferase activity	molecular_function	0.18542	1	2	367	22	14153	XLOC_155448,XLOC_252479
GO:0061733	peptide-lysine-N-acetyltransferase activity	molecular_function	0.18542	1	2	367	22	14153	XLOC_155448,XLOC_252479
GO:0016503	pheromone receptor activity	molecular_function	0.18595	1	1	367	3	14153	XLOC_154620
GO:0009252	peptidoglycan biosynthetic process	biological_process	0.18596	1	1	367	2	14153	XLOC_179305
GO:0008537	proteasome activator complex	cellular_component	0.18616	1	1	367	3	14153	XLOC_196930
GO:0022624	proteasome accessory complex	cellular_component	0.18616	1	1	367	3	14153	XLOC_196930
GO:0009379	Holliday junction helicase complex	cellular_component	0.18625	1	1	367	3	14153	XLOC_156481
GO:0048476	Holliday junction resolvase complex	cellular_component	0.18625	1	1	367	3	14153	XLOC_156481
GO:0008612	peptidyl-lysine modification to peptidyl-hypusine	biological_process	0.18629	1	1	367	2	14153	XLOC_120667
GO:0000152	nuclear ubiquitin ligase complex	cellular_component	0.18648	1	8	367	157	14153	XLOC_104967,XLOC_057560,XLOC_118546,XLOC_119653,XLOC_243460,XLOC_090451,XLOC_233639,XLOC_080606
GO:0005680	anaphase-promoting complex	cellular_component	0.18648	1	8	367	157	14153	XLOC_057560,XLOC_119653,XLOC_118546,XLOC_104967,XLOC_243460,XLOC_080606,XLOC_090451,XLOC_233639
GO:0031461	cullin-RING ubiquitin ligase complex	cellular_component	0.18648	1	8	367	157	14153	XLOC_243460,XLOC_233639,XLOC_080606,XLOC_090451,XLOC_104967,XLOC_057560,XLOC_119653,XLOC_118546
GO:0017176	phosphatidylinositol N-acetylglucosaminyltransferase activity	molecular_function	0.18648	1	1	367	5	14153	XLOC_135726
GO:0020027	hemoglobin metabolic process	biological_process	0.18655	1	1	367	3	14153	XLOC_100314
GO:0030097	hemopoiesis	biological_process	0.18655	1	1	367	3	14153	XLOC_100314
GO:0030492	hemoglobin binding	molecular_function	0.18655	1	1	367	3	14153	XLOC_100314
GO:0048534	hematopoietic or lymphoid organ development	biological_process	0.18655	1	1	367	3	14153	XLOC_100314
GO:0006278	RNA-dependent DNA replication	biological_process	0.18693	1	2	367	16	14153	XLOC_048110,XLOC_188625
GO:0000120	RNA polymerase I transcription factor complex	cellular_component	0.18696	1	1	367	2	14153	XLOC_134374
GO:0005668	RNA polymerase transcription factor SL1 complex	cellular_component	0.18696	1	1	367	2	14153	XLOC_134374
GO:0008092	cytoskeletal protein binding	molecular_function	0.18726	1	21	367	411	14153	XLOC_158601,XLOC_146501,XLOC_159291,XLOC_020803,XLOC_074461,XLOC_165001,XLOC_128791,XLOC_113310,XLOC_203344,XLOC_138468,XLOC_163560,XLOC_092854,evm.model.chr13.329,XLOC_187941,XLOC_068766,XLOC_083381,XLOC_017216,XLOC_070018,XLOC_075060,XLOC_200175,XLOC_075545
GO:0050801	ion homeostasis	biological_process	0.18796	1	4	367	59	14153	XLOC_157669,XLOC_168841,XLOC_043914,XLOC_201177
GO:0055065	metal ion homeostasis	biological_process	0.18796	1	4	367	59	14153	XLOC_201177,XLOC_043914,XLOC_168841,XLOC_157669
GO:0055080	cation homeostasis	biological_process	0.18796	1	4	367	59	14153	XLOC_043914,XLOC_168841,XLOC_201177,XLOC_157669
GO:0098771	inorganic ion homeostasis	biological_process	0.18796	1	4	367	59	14153	XLOC_157669,XLOC_043914,XLOC_168841,XLOC_201177
GO:0000086	G2/M transition of mitotic cell cycle	biological_process	0.18803	1	1	367	2	14153	XLOC_060160
GO:0010389	regulation of G2/M transition of mitotic cell cycle	biological_process	0.18803	1	1	367	2	14153	XLOC_060160
GO:0010972	negative regulation of G2/M transition of mitotic cell cycle	biological_process	0.18803	1	1	367	2	14153	XLOC_060160
GO:0030336	negative regulation of cell migration	biological_process	0.18803	1	1	367	2	14153	XLOC_060160
GO:0044839	cell cycle G2/M phase transition	biological_process	0.18803	1	1	367	2	14153	XLOC_060160
GO:1902749	regulation of cell cycle G2/M phase transition	biological_process	0.18803	1	1	367	2	14153	XLOC_060160
GO:1902750	negative regulation of cell cycle G2/M phase transition	biological_process	0.18803	1	1	367	2	14153	XLOC_060160
GO:0030278	regulation of ossification	biological_process	0.18813	1	1	367	3	14153	XLOC_014756
GO:0030282	bone mineralization	biological_process	0.18813	1	1	367	3	14153	XLOC_014756
GO:0030500	regulation of bone mineralization	biological_process	0.18813	1	1	367	3	14153	XLOC_014756
GO:0046848	hydroxyapatite binding	molecular_function	0.18813	1	1	367	3	14153	XLOC_014756
GO:1901565	organonitrogen compound catabolic process	biological_process	0.18831	1	5	367	49	14153	XLOC_029563,evm.model.chr4.44,XLOC_020606,XLOC_125199,XLOC_025149
GO:0019867	outer membrane	cellular_component	0.18899	1	11	367	131	14153	XLOC_019095,XLOC_153637,XLOC_089151,XLOC_208632,XLOC_061507,XLOC_113310,XLOC_109245,XLOC_019608,XLOC_156374,XLOC_188837,XLOC_205017
GO:0001076	transcription factor activity, RNA polymerase II transcription factor binding	molecular_function	0.1891	1	10	367	116	14153	XLOC_089151,XLOC_153637,XLOC_141014,XLOC_078454,XLOC_089282,XLOC_150348,XLOC_089051,XLOC_058869,XLOC_156481,XLOC_020606
GO:0001104	RNA polymerase II transcription cofactor activity	molecular_function	0.1891	1	10	367	116	14153	XLOC_020606,XLOC_156481,XLOC_058869,XLOC_089051,XLOC_150348,XLOC_089282,XLOC_078454,XLOC_153637,XLOC_141014,XLOC_089151
GO:0019646	aerobic electron transport chain	biological_process	0.18966	1	1	367	3	14153	XLOC_092773
GO:0006597	spermine biosynthetic process	biological_process	0.19025	1	1	367	3	14153	XLOC_035952
GO:0008215	spermine metabolic process	biological_process	0.19025	1	1	367	3	14153	XLOC_035952
GO:0000041	transition metal ion transport	biological_process	0.19036	1	4	367	102	14153	XLOC_128823,XLOC_061507,XLOC_206156,XLOC_122544
GO:0006396	RNA processing	biological_process	0.19051	1	23	367	431	14153	XLOC_092854,XLOC_155282,XLOC_090286,XLOC_158486,XLOC_004357,XLOC_061507,XLOC_259745,XLOC_004812,XLOC_099854,XLOC_074461,XLOC_205966,XLOC_188625,XLOC_180216,XLOC_097533,XLOC_045267,XLOC_075394,XLOC_027572,XLOC_201177,XLOC_017216,XLOC_239596,XLOC_001468,XLOC_240937,XLOC_107389
GO:0072509	divalent inorganic cation transmembrane transporter activity	molecular_function	0.19062	1	7	367	142	14153	XLOC_157669,XLOC_128823,XLOC_206156,XLOC_201177,XLOC_122544,XLOC_168841,XLOC_147977
GO:0017148	negative regulation of translation	biological_process	0.19119	1	1	367	7	14153	XLOC_222025
GO:0034249	negative regulation of cellular amide metabolic process	biological_process	0.19119	1	1	367	7	14153	XLOC_222025
GO:0006915	apoptotic process	biological_process	0.19184	1	8	367	125	14153	XLOC_231675,XLOC_158486,XLOC_264436,XLOC_040801,XLOC_208815,XLOC_132699,XLOC_178016,XLOC_214937
GO:0012501	programmed cell death	biological_process	0.19184	1	8	367	125	14153	XLOC_208815,XLOC_040801,XLOC_264436,XLOC_158486,XLOC_231675,XLOC_132699,XLOC_178016,XLOC_214937
GO:0045934	negative regulation of nucleobase-containing compound metabolic process	biological_process	0.19195	1	5	367	40	14153	XLOC_187941,XLOC_034247,XLOC_090451,XLOC_255857,XLOC_100280
GO:0019865	immunoglobulin binding	molecular_function	0.19197	1	1	367	4	14153	XLOC_179305
GO:0003951	NAD+ kinase activity	molecular_function	0.19252	1	1	367	4	14153	XLOC_131799
GO:0006741	NADP biosynthetic process	biological_process	0.19252	1	1	367	4	14153	XLOC_131799
GO:0044456	synapse part	cellular_component	0.19264	1	1	367	5	14153	XLOC_138468
GO:0048786	presynaptic active zone	cellular_component	0.19264	1	1	367	5	14153	XLOC_138468
GO:0097458	neuron part	cellular_component	0.19264	1	1	367	5	14153	XLOC_138468
GO:0098793	presynapse	cellular_component	0.19264	1	1	367	5	14153	XLOC_138468
GO:0051168	nuclear export	biological_process	0.19271	1	3	367	17	14153	XLOC_086667,XLOC_140658,XLOC_211468
GO:1902533	positive regulation of intracellular signal transduction	biological_process	0.19279	1	4	367	33	14153	XLOC_178016,XLOC_093257,XLOC_264436,XLOC_043360
GO:0016592	mediator complex	cellular_component	0.19299	1	10	367	119	14153	XLOC_020606,XLOC_058869,XLOC_156481,XLOC_150348,XLOC_089051,XLOC_089282,XLOC_078454,XLOC_089151,XLOC_153637,XLOC_141014
GO:0031214	biomineral tissue development	biological_process	0.19327	1	1	367	4	14153	XLOC_014756
GO:0070167	regulation of biomineral tissue development	biological_process	0.19327	1	1	367	4	14153	XLOC_014756
GO:0006879	cellular iron ion homeostasis	biological_process	0.19377	1	1	367	7	14153	XLOC_043914
GO:0055072	iron ion homeostasis	biological_process	0.19377	1	1	367	7	14153	XLOC_043914
GO:0000151	ubiquitin ligase complex	cellular_component	0.19445	1	8	367	160	14153	XLOC_057560,XLOC_119653,XLOC_118546,XLOC_104967,XLOC_233639,XLOC_080606,XLOC_090451,XLOC_243460
GO:0004649	poly(ADP-ribose) glycohydrolase activity	molecular_function	0.19459	1	1	367	2	14153	XLOC_262347
GO:0008918	lipopolysaccharide 3-alpha-galactosyltransferase activity	molecular_function	0.1946	1	2	367	5	14153	XLOC_136710,XLOC_205966
GO:0035250	UDP-galactosyltransferase activity	molecular_function	0.1946	1	2	367	5	14153	XLOC_136710,XLOC_205966
GO:0019359	nicotinamide nucleotide biosynthetic process	biological_process	0.19535	1	1	367	5	14153	XLOC_131799
GO:0010038	response to metal ion	biological_process	0.19567	1	1	367	15	14153	XLOC_173905
GO:0003729	mRNA binding	molecular_function	0.19571	1	2	367	39	14153	XLOC_090286,XLOC_038709
GO:0044822	poly(A) RNA binding	molecular_function	0.19571	1	2	367	39	14153	XLOC_090286,XLOC_038709
GO:0030472	mitotic spindle organization in nucleus	biological_process	0.19635	1	1	367	3	14153	XLOC_138468
GO:0044265	cellular macromolecule catabolic process	biological_process	0.1964	1	7	367	156	14153	XLOC_060285,XLOC_158601,XLOC_126716,XLOC_224663,XLOC_259745,XLOC_119965,XLOC_005067
GO:0046916	cellular transition metal ion homeostasis	biological_process	0.1966	1	1	367	8	14153	XLOC_043914
GO:0032801	receptor catabolic process	biological_process	0.19699	1	1	367	10	14153	XLOC_097401
GO:0044780	bacterial-type flagellum assembly	biological_process	0.19738	1	2	367	16	14153	XLOC_061507,XLOC_155448
GO:0044781	bacterial-type flagellum organization	biological_process	0.19738	1	2	367	16	14153	XLOC_155448,XLOC_061507
GO:0048878	chemical homeostasis	biological_process	0.19828	1	5	367	64	14153	XLOC_168841,XLOC_043914,XLOC_201177,XLOC_157669,XLOC_203044
GO:0019363	pyridine nucleotide biosynthetic process	biological_process	0.19835	1	1	367	6	14153	XLOC_131799
GO:0017150	tRNA dihydrouridine synthase activity	molecular_function	0.1989	1	1	367	6	14153	XLOC_107389
GO:0006730	one-carbon metabolic process	biological_process	0.19891	1	1	367	4	14153	XLOC_017488
GO:0030258	lipid modification	biological_process	0.19935	1	2	367	24	14153	XLOC_154264,XLOC_079409
GO:0004656	procollagen-proline 4-dioxygenase activity	molecular_function	0.1995	1	1	367	6	14153	XLOC_080215
GO:0019798	procollagen-proline dioxygenase activity	molecular_function	0.1995	1	1	367	6	14153	XLOC_080215
GO:0031543	peptidyl-proline dioxygenase activity	molecular_function	0.1995	1	1	367	6	14153	XLOC_080215
GO:0031545	peptidyl-proline 4-dioxygenase activity	molecular_function	0.1995	1	1	367	6	14153	XLOC_080215
GO:0004866	endopeptidase inhibitor activity	molecular_function	0.19975	1	6	367	79	14153	XLOC_029563,XLOC_019095,XLOC_016563,XLOC_100449,evm.model.chr26.661,XLOC_020803
GO:0061135	endopeptidase regulator activity	molecular_function	0.19975	1	6	367	79	14153	XLOC_100449,XLOC_016563,XLOC_020803,evm.model.chr26.661,XLOC_029563,XLOC_019095
GO:0015925	galactosidase activity	molecular_function	0.19982	1	3	367	13	14153	XLOC_204646,XLOC_205966,XLOC_029563
GO:0006072	glycerol-3-phosphate metabolic process	biological_process	0.19993	1	1	367	8	14153	XLOC_053233
GO:0046168	glycerol-3-phosphate catabolic process	biological_process	0.19993	1	1	367	8	14153	XLOC_053233
GO:0004715	non-membrane spanning protein tyrosine kinase activity	molecular_function	0.20049	1	1	367	5	14153	XLOC_083381
GO:0006525	arginine metabolic process	biological_process	0.2005	1	2	367	13	14153	XLOC_226094,XLOC_122532
GO:0016197	endosomal transport	biological_process	0.20062	1	1	367	10	14153	evm.model.chr6.1141
GO:0006739	NADP metabolic process	biological_process	0.20116	1	1	367	7	14153	XLOC_131799
GO:0006826	iron ion transport	biological_process	0.20124	1	3	367	73	14153	XLOC_128823,XLOC_122544,XLOC_206156
GO:0019082	viral protein processing	biological_process	0.20168	1	4	367	22	14153	XLOC_138110,XLOC_097533,XLOC_061507,XLOC_218342
GO:0009522	photosystem I	cellular_component	0.20172	1	3	367	17	14153	evm.model.chr29.311,XLOC_205966,XLOC_218342
GO:0006357	regulation of transcription from RNA polymerase II promoter	biological_process	0.202	1	10	367	125	14153	XLOC_020606,XLOC_156481,XLOC_058869,XLOC_089051,XLOC_150348,XLOC_089282,XLOC_078454,XLOC_141014,XLOC_153637,XLOC_089151
GO:0044452	nucleolar part	cellular_component	0.20207	1	2	367	13	14153	XLOC_134374,XLOC_097533
GO:0030030	cell projection organization	biological_process	0.20218	1	6	367	60	14153	XLOC_086667,XLOC_155448,XLOC_158486,XLOC_158601,XLOC_208815,XLOC_061507
GO:0044212	transcription regulatory region DNA binding	molecular_function	0.20219	1	1	367	7	14153	XLOC_232734
GO:0005230	extracellular ligand-gated ion channel activity	molecular_function	0.204	1	4	367	84	14153	XLOC_064699,XLOC_141355,evm.model.ctg1779.5,XLOC_123620
GO:0019058	viral life cycle	biological_process	0.20501	1	21	367	302	14153	XLOC_056729,XLOC_097401,XLOC_218342,XLOC_025149,XLOC_061507,XLOC_069053,XLOC_143713,XLOC_031499,XLOC_188625,XLOC_034606,XLOC_261177,XLOC_097533,XLOC_193435,XLOC_231675,XLOC_147549,XLOC_135415,XLOC_138110,XLOC_203044,XLOC_156374,XLOC_119758,XLOC_140174
GO:0052646	alditol phosphate metabolic process	biological_process	0.20552	1	1	367	10	14153	XLOC_053233
GO:0000077	DNA damage checkpoint	biological_process	0.20588	1	2	367	14	14153	XLOC_004812,XLOC_079409
GO:0031570	DNA integrity checkpoint	biological_process	0.20588	1	2	367	14	14153	XLOC_079409,XLOC_004812
GO:0009986	cell surface	cellular_component	0.20618	1	2	367	7	14153	XLOC_019141,XLOC_058992
GO:0006265	DNA topological change	biological_process	0.2071	1	4	367	24	14153	XLOC_047969,XLOC_249029,XLOC_259745,XLOC_204301
GO:0019773	proteasome core complex, alpha-subunit complex	cellular_component	0.20739	1	1	367	14	14153	XLOC_005067
GO:0055076	transition metal ion homeostasis	biological_process	0.20779	1	1	367	12	14153	XLOC_043914
GO:0019843	rRNA binding	molecular_function	0.20799	1	2	367	12	14153	XLOC_163560,XLOC_205966
GO:0009084	glutamine family amino acid biosynthetic process	biological_process	0.20824	1	1	367	11	14153	XLOC_226094
GO:0043112	receptor metabolic process	biological_process	0.20859	1	2	367	16	14153	XLOC_097401,XLOC_107351
GO:0007409	axonogenesis	biological_process	0.20873	1	3	367	23	14153	XLOC_086667,XLOC_158486,XLOC_158601
GO:0007411	axon guidance	biological_process	0.20873	1	3	367	23	14153	XLOC_086667,XLOC_158486,XLOC_158601
GO:0048667	cell morphogenesis involved in neuron differentiation	biological_process	0.20873	1	3	367	23	14153	XLOC_086667,XLOC_158486,XLOC_158601
GO:0048812	neuron projection morphogenesis	biological_process	0.20873	1	3	367	23	14153	XLOC_086667,XLOC_158601,XLOC_158486
GO:0061564	axon development	biological_process	0.20873	1	3	367	23	14153	XLOC_158601,XLOC_158486,XLOC_086667
GO:0097485	neuron projection guidance	biological_process	0.20873	1	3	367	23	14153	XLOC_158601,XLOC_158486,XLOC_086667
GO:0010035	response to inorganic substance	biological_process	0.20897	1	1	367	19	14153	XLOC_173905
GO:0030983	mismatched DNA binding	molecular_function	0.20926	1	2	367	19	14153	XLOC_118546,XLOC_150348
GO:0032990	cell part morphogenesis	biological_process	0.20974	1	4	367	30	14153	XLOC_086667,XLOC_158601,XLOC_208815,XLOC_158486
GO:0048858	cell projection morphogenesis	biological_process	0.20974	1	4	367	30	14153	XLOC_086667,XLOC_158486,XLOC_208815,XLOC_158601
GO:0051346	negative regulation of hydrolase activity	biological_process	0.20979	1	3	367	25	14153	XLOC_243460,XLOC_090451,XLOC_215945
GO:0006275	regulation of DNA replication	biological_process	0.2101	1	3	367	24	14153	XLOC_100280,XLOC_034247,XLOC_061507
GO:0005388	calcium-transporting ATPase activity	molecular_function	0.21015	1	1	367	4	14153	XLOC_147977
GO:0071822	protein complex subunit organization	biological_process	0.21038	1	21	367	428	14153	XLOC_138110,XLOC_147549,evm.model.chr6.1141,XLOC_057013,XLOC_092773,XLOC_147977,XLOC_122532,XLOC_190100,XLOC_075908,XLOC_240937,XLOC_017216,XLOC_061507,XLOC_089151,XLOC_138468,evm.model.chr16.340,XLOC_056729,XLOC_097533,XLOC_159291,XLOC_211468,XLOC_072626,XLOC_125949
GO:0006059	hexitol metabolic process	biological_process	0.21043	1	1	367	2	14153	XLOC_184721
GO:0019402	galactitol metabolic process	biological_process	0.21043	1	1	367	2	14153	XLOC_184721
GO:0008294	calcium- and calmodulin-responsive adenylate cyclase activity	molecular_function	0.21047	1	1	367	1	14153	XLOC_034606
GO:0006979	response to oxidative stress	biological_process	0.21068	1	2	367	29	14153	XLOC_100449,evm.model.chr24.579
GO:0015016	[heparan sulfate]-glucosamine N-sulfotransferase activity	molecular_function	0.21078	1	1	367	5	14153	XLOC_200175
GO:0034483	heparan sulfate sulfotransferase activity	molecular_function	0.21078	1	1	367	5	14153	XLOC_200175
GO:0004114	3',5'-cyclic-nucleotide phosphodiesterase activity	molecular_function	0.21097	1	3	367	32	14153	evm.model.chr9.691,XLOC_205894,XLOC_056729
GO:0060429	epithelium development	biological_process	0.21111	1	3	367	40	14153	XLOC_016563,XLOC_232734,XLOC_211861
GO:0016053	organic acid biosynthetic process	biological_process	0.21222	1	9	367	132	14153	XLOC_153637,XLOC_226094,XLOC_218342,XLOC_184721,XLOC_040188,XLOC_055972,XLOC_017488,XLOC_131799,XLOC_240937
GO:0046394	carboxylic acid biosynthetic process	biological_process	0.21222	1	9	367	132	14153	XLOC_040188,XLOC_055972,XLOC_184721,XLOC_240937,XLOC_131799,XLOC_017488,XLOC_153637,XLOC_218342,XLOC_226094
GO:0002520	immune system development	biological_process	0.21304	1	1	367	5	14153	XLOC_100314
GO:0042600	chorion	cellular_component	0.21381	1	3	367	44	14153	evm.model.ctg2648.3,XLOC_211861,XLOC_232734
GO:0051276	chromosome organization	biological_process	0.21405	1	15	367	228	14153	XLOC_204301,XLOC_006359,XLOC_016563,XLOC_058869,XLOC_259745,XLOC_158486,XLOC_201177,XLOC_128791,XLOC_079761,XLOC_092773,XLOC_015250,XLOC_100314,XLOC_249029,XLOC_057013,XLOC_047969
GO:0071495	cellular response to endogenous stimulus	biological_process	0.21408	1	2	367	48	14153	XLOC_016841,XLOC_201239
GO:0019033	viral tegument	cellular_component	0.21507	1	2	367	10	14153	XLOC_056729,XLOC_120667
GO:0032269	negative regulation of cellular protein metabolic process	biological_process	0.21568	1	3	367	48	14153	XLOC_090451,XLOC_215945,XLOC_222025
GO:0051248	negative regulation of protein metabolic process	biological_process	0.21568	1	3	367	48	14153	XLOC_215945,XLOC_090451,XLOC_222025
GO:0005861	troponin complex	cellular_component	0.21641	1	1	367	12	14153	XLOC_122544
GO:0005865	striated muscle thin filament	cellular_component	0.21641	1	1	367	12	14153	XLOC_122544
GO:0030016	myofibril	cellular_component	0.21641	1	1	367	12	14153	XLOC_122544
GO:0030017	sarcomere	cellular_component	0.21641	1	1	367	12	14153	XLOC_122544
GO:0036379	myofilament	cellular_component	0.21641	1	1	367	12	14153	XLOC_122544
GO:0043292	contractile fiber	cellular_component	0.21641	1	1	367	12	14153	XLOC_122544
GO:0044449	contractile fiber part	cellular_component	0.21641	1	1	367	12	14153	XLOC_122544
GO:0045116	protein neddylation	biological_process	0.21665	1	1	367	2	14153	XLOC_240937
GO:0010948	negative regulation of cell cycle process	biological_process	0.21701	1	2	367	30	14153	XLOC_060160,XLOC_208815
GO:0004177	aminopeptidase activity	molecular_function	0.21702	1	2	367	21	14153	XLOC_211651,XLOC_107389
GO:0004356	glutamate-ammonia ligase activity	molecular_function	0.21718	1	1	367	10	14153	XLOC_044498
GO:0016211	ammonia ligase activity	molecular_function	0.21718	1	1	367	10	14153	XLOC_044498
GO:0016880	acid-ammonia (or amide) ligase activity	molecular_function	0.21718	1	1	367	10	14153	XLOC_044498
GO:0065009	regulation of molecular function	biological_process	0.21723	1	11	367	133	14153	XLOC_121012,XLOC_243460,XLOC_158486,XLOC_141014,XLOC_090451,XLOC_214937,XLOC_049240,XLOC_215945,XLOC_206887,XLOC_072726,XLOC_187941
GO:0005342	organic acid transmembrane transporter activity	molecular_function	0.21747	1	3	367	40	14153	XLOC_075394,XLOC_155282,XLOC_206617
GO:0046943	carboxylic acid transmembrane transporter activity	molecular_function	0.21747	1	3	367	40	14153	XLOC_075394,XLOC_155282,XLOC_206617
GO:0019080	viral gene expression	biological_process	0.21811	1	5	367	33	14153	XLOC_143713,XLOC_218342,XLOC_097533,XLOC_061507,XLOC_138110
GO:0003887	DNA-directed DNA polymerase activity	molecular_function	0.21815	1	6	367	78	14153	XLOC_097533,XLOC_138110,XLOC_126716,XLOC_151315,XLOC_079062,XLOC_224663
GO:0022904	respiratory electron transport chain	biological_process	0.21816	1	5	367	48	14153	XLOC_061507,XLOC_074461,XLOC_119758,XLOC_099304,XLOC_092773
GO:0003916	DNA topoisomerase activity	molecular_function	0.21885	1	4	367	30	14153	XLOC_204301,XLOC_047969,XLOC_249029,XLOC_259745
GO:0071310	cellular response to organic substance	biological_process	0.21941	1	2	367	52	14153	XLOC_201239,XLOC_016841
GO:0008990	rRNA (guanine-N2-)-methyltransferase activity	molecular_function	0.22011	1	1	367	1	14153	XLOC_188625
GO:0016435	rRNA (guanine) methyltransferase activity	molecular_function	0.22011	1	1	367	1	14153	XLOC_188625
GO:0003008	system process	biological_process	0.22049	1	5	367	54	14153	XLOC_101505,XLOC_159291,XLOC_056729,XLOC_014756,XLOC_055513
GO:0006935	chemotaxis	biological_process	0.2211	1	5	367	84	14153	XLOC_107351,XLOC_158601,XLOC_138468,XLOC_158486,XLOC_086667
GO:0050790	regulation of catalytic activity	biological_process	0.22132	1	10	367	122	14153	XLOC_243460,XLOC_121012,XLOC_090451,XLOC_141014,XLOC_158486,XLOC_214937,XLOC_187941,XLOC_215945,XLOC_206887,XLOC_072726
GO:0012507	ER to Golgi transport vesicle membrane	cellular_component	0.22145	1	3	367	27	14153	XLOC_188625,XLOC_016841,XLOC_009053
GO:0030127	COPII vesicle coat	cellular_component	0.22145	1	3	367	27	14153	XLOC_188625,XLOC_009053,XLOC_016841
GO:0030134	ER to Golgi transport vesicle	cellular_component	0.22145	1	3	367	27	14153	XLOC_009053,XLOC_016841,XLOC_188625
GO:0055082	cellular chemical homeostasis	biological_process	0.2219	1	4	367	56	14153	XLOC_201177,XLOC_168841,XLOC_043914,XLOC_157669
GO:0070838	divalent metal ion transport	biological_process	0.22193	1	6	367	98	14153	XLOC_098612,XLOC_128823,XLOC_144983,XLOC_079409,XLOC_206156,XLOC_122544
GO:0090150	establishment of protein localization to membrane	biological_process	0.22209	1	7	367	71	14153	XLOC_079409,XLOC_006189,XLOC_254513,XLOC_201177,XLOC_184721,XLOC_092854,XLOC_143713
GO:0016758	transferase activity, transferring hexosyl groups	molecular_function	0.22262	1	14	367	151	14153	XLOC_135726,XLOC_136710,XLOC_142358,XLOC_079409,XLOC_257799,XLOC_154208,XLOC_073529,XLOC_205966,XLOC_025149,XLOC_135415,XLOC_192880,XLOC_218342,XLOC_092854,XLOC_071402
GO:0018106	peptidyl-histidine phosphorylation	biological_process	0.22281	1	1	367	3	14153	XLOC_060285
GO:0018202	peptidyl-histidine modification	biological_process	0.22281	1	1	367	3	14153	XLOC_060285
GO:0018836	alkylmercury lyase activity	molecular_function	0.22284	1	1	367	2	14153	XLOC_188625
GO:0018941	organomercury metabolic process	biological_process	0.22284	1	1	367	2	14153	XLOC_188625
GO:0018942	organometal metabolic process	biological_process	0.22284	1	1	367	2	14153	XLOC_188625
GO:0046413	organomercury catabolic process	biological_process	0.22284	1	1	367	2	14153	XLOC_188625
GO:0031975	envelope	cellular_component	0.22289	1	17	367	219	14153	XLOC_140658,XLOC_019095,XLOC_153637,XLOC_061507,XLOC_019608,XLOC_188837,XLOC_074461,XLOC_211468,XLOC_158601,XLOC_099304,evm.model.ctg376.1,XLOC_203753,XLOC_100498,XLOC_078454,XLOC_017488,XLOC_211651,XLOC_119758
GO:0044033	multi-organism metabolic process	biological_process	0.22309	1	5	367	36	14153	XLOC_138110,XLOC_097533,XLOC_061507,XLOC_143713,XLOC_218342
GO:0033905	xylan endo-1,3-beta-xylosidase activity	molecular_function	0.22338	1	1	367	1	14153	XLOC_038709
GO:0006959	humoral immune response	biological_process	0.22388	1	1	367	8	14153	XLOC_207138
GO:0042381	hemolymph coagulation	biological_process	0.22388	1	1	367	8	14153	XLOC_207138
GO:0072525	pyridine-containing compound biosynthetic process	biological_process	0.2239	1	1	367	9	14153	XLOC_131799
GO:0030163	protein catabolic process	biological_process	0.22396	1	6	367	127	14153	XLOC_005067,XLOC_259745,XLOC_224663,XLOC_060285,XLOC_158601,XLOC_126716
GO:0044403	symbiosis, encompassing mutualism through parasitism	biological_process	0.22436	1	34	367	500	14153	XLOC_231675,XLOC_138110,XLOC_189865,XLOC_135415,XLOC_193435,evm.model.chr7.708,XLOC_140174,XLOC_156374,XLOC_203044,XLOC_119758,XLOC_025149,XLOC_043914,XLOC_069053,XLOC_107351,XLOC_218342,XLOC_034606,XLOC_188625,XLOC_097533,XLOC_261177,XLOC_143713,XLOC_227549,XLOC_259745,XLOC_031499,XLOC_147549,XLOC_208815,XLOC_211861,XLOC_037113,XLOC_061507,XLOC_040801,XLOC_132699,XLOC_243460,XLOC_056729,XLOC_097…
GO:0051184	cofactor transporter activity	molecular_function	0.22438	1	3	367	11	14153	XLOC_156374,XLOC_224663,XLOC_205894
GO:0046434	organophosphate catabolic process	biological_process	0.22516	1	2	367	30	14153	XLOC_080606,XLOC_053233
GO:0000775	chromosome, centromeric region	cellular_component	0.22557	1	6	367	148	14153	XLOC_138468,XLOC_163560,XLOC_064699,XLOC_057013,XLOC_193145,XLOC_156481
GO:0000975	regulatory region DNA binding	molecular_function	0.22607	1	1	367	15	14153	XLOC_232734
GO:0001067	regulatory region nucleic acid binding	molecular_function	0.22607	1	1	367	15	14153	XLOC_232734
GO:0097599	xylanase activity	molecular_function	0.22621	1	1	367	2	14153	XLOC_038709
GO:0005839	proteasome core complex	cellular_component	0.22661	1	1	367	21	14153	XLOC_005067
GO:0044419	interspecies interaction between organisms	biological_process	0.22669	1	34	367	502	14153	XLOC_119758,XLOC_203044,XLOC_156374,XLOC_140174,evm.model.chr7.708,XLOC_193435,XLOC_138110,XLOC_189865,XLOC_135415,XLOC_231675,XLOC_031499,XLOC_259745,XLOC_143713,XLOC_227549,XLOC_261177,XLOC_097533,XLOC_188625,XLOC_034606,XLOC_218342,XLOC_107351,XLOC_043914,XLOC_069053,XLOC_025149,XLOC_211861,XLOC_208815,XLOC_147549,XLOC_019317,XLOC_056729,XLOC_243460,XLOC_097401,XLOC_132699,XLOC_040801,XLOC_061…
GO:0042030	ATPase inhibitor activity	molecular_function	0.2268	1	4	367	23	14153	XLOC_079409,XLOC_144983,XLOC_098612,XLOC_243460
GO:0005798	Golgi-associated vesicle	cellular_component	0.22687	1	2	367	14	14153	XLOC_068766,XLOC_017216
GO:0030660	Golgi-associated vesicle membrane	cellular_component	0.22687	1	2	367	14	14153	XLOC_068766,XLOC_017216
GO:0098687	chromosomal region	cellular_component	0.22745	1	6	367	151	14153	XLOC_193145,XLOC_156481,XLOC_064699,XLOC_057013,XLOC_138468,XLOC_163560
GO:0010638	positive regulation of organelle organization	biological_process	0.22797	1	3	367	21	14153	XLOC_138110,XLOC_089151,evm.model.chr6.1141
GO:0006919	activation of cysteine-type endopeptidase activity involved in apoptotic process	biological_process	0.2297	1	2	367	9	14153	XLOC_214937,XLOC_158486
GO:0010950	positive regulation of endopeptidase activity	biological_process	0.2297	1	2	367	9	14153	XLOC_214937,XLOC_158486
GO:0010952	positive regulation of peptidase activity	biological_process	0.2297	1	2	367	9	14153	XLOC_214937,XLOC_158486
GO:0043280	positive regulation of cysteine-type endopeptidase activity involved in apoptotic process	biological_process	0.2297	1	2	367	9	14153	XLOC_214937,XLOC_158486
GO:0045862	positive regulation of proteolysis	biological_process	0.2297	1	2	367	9	14153	XLOC_158486,XLOC_214937
GO:0097202	activation of cysteine-type endopeptidase activity	biological_process	0.2297	1	2	367	9	14153	XLOC_214937,XLOC_158486
GO:2001056	positive regulation of cysteine-type endopeptidase activity	biological_process	0.2297	1	2	367	9	14153	XLOC_214937,XLOC_158486
GO:0006024	glycosaminoglycan biosynthetic process	biological_process	0.22989	1	1	367	16	14153	XLOC_179305
GO:0009060	aerobic respiration	biological_process	0.23077	1	1	367	14	14153	XLOC_092773
GO:0004512	inositol-3-phosphate synthase activity	molecular_function	0.23099	1	1	367	2	14153	XLOC_079761
GO:0006021	inositol biosynthetic process	biological_process	0.23099	1	1	367	2	14153	XLOC_079761
GO:0046173	polyol biosynthetic process	biological_process	0.23099	1	1	367	2	14153	XLOC_079761
GO:0016810	hydrolase activity, acting on carbon-nitrogen (but not peptide) bonds	molecular_function	0.23103	1	5	367	57	14153	XLOC_079409,XLOC_188625,XLOC_131799,XLOC_092773,XLOC_173750
GO:0051180	vitamin transport	biological_process	0.23177	1	2	367	7	14153	XLOC_224663,XLOC_267641
GO:0072511	divalent inorganic cation transport	biological_process	0.23232	1	6	367	107	14153	XLOC_079409,XLOC_206156,XLOC_122544,XLOC_098612,XLOC_144983,XLOC_128823
GO:0000271	polysaccharide biosynthetic process	biological_process	0.23251	1	5	367	30	14153	XLOC_136710,XLOC_192880,XLOC_205966,XLOC_144983,XLOC_112244
GO:0008942	nitrite reductase [NAD(P)H] activity	molecular_function	0.2329	1	1	367	5	14153	XLOC_188625
GO:0046857	oxidoreductase activity, acting on other nitrogenous compounds as donors, with NAD or NADP as acceptor	molecular_function	0.2329	1	1	367	5	14153	XLOC_188625
GO:0031638	zymogen activation	biological_process	0.23301	1	2	367	10	14153	XLOC_158486,XLOC_214937
GO:0046165	alcohol biosynthetic process	biological_process	0.23369	1	1	367	3	14153	XLOC_079761
GO:0006020	inositol metabolic process	biological_process	0.23369	1	1	367	3	14153	XLOC_079761
GO:0007016	cytoskeletal anchoring at plasma membrane	biological_process	0.23411	1	2	367	12	14153	XLOC_060160,XLOC_215945
GO:0046789	host cell surface receptor binding	molecular_function	0.23421	1	1	367	4	14153	XLOC_231675
GO:0016667	oxidoreductase activity, acting on a sulfur group of donors	molecular_function	0.23422	1	6	367	89	14153	XLOC_192880,XLOC_156374,evm.model.chr15.153,XLOC_054439,XLOC_109802,XLOC_201177
GO:0009892	negative regulation of metabolic process	biological_process	0.23465	1	8	367	113	14153	XLOC_100280,XLOC_187941,XLOC_034247,XLOC_215945,XLOC_222025,XLOC_255857,XLOC_243460,XLOC_090451
GO:0044255	cellular lipid metabolic process	biological_process	0.23494	1	14	367	241	14153	XLOC_154264,XLOC_112244,XLOC_079761,XLOC_061507,XLOC_080606,XLOC_053233,XLOC_014756,XLOC_201257,XLOC_205966,XLOC_020606,XLOC_135726,XLOC_136710,XLOC_040188,XLOC_079409
GO:0090066	regulation of anatomical structure size	biological_process	0.23552	1	2	367	35	14153	evm.model.chr6.1141,XLOC_138110
GO:0016661	oxidoreductase activity, acting on other nitrogenous compounds as donors	molecular_function	0.23558	1	1	367	6	14153	XLOC_188625
GO:0098809	nitrite reductase activity	molecular_function	0.23558	1	1	367	6	14153	XLOC_188625
GO:0022836	gated channel activity	molecular_function	0.23562	1	12	367	236	14153	XLOC_141355,XLOC_123620,XLOC_201177,XLOC_138110,XLOC_157669,XLOC_017488,XLOC_064699,XLOC_080215,XLOC_079409,evm.model.ctg1779.5,XLOC_168841,XLOC_257799
GO:0006302	double-strand break repair	biological_process	0.23565	1	2	367	28	14153	XLOC_092773,XLOC_188625
GO:0007276	gamete generation	biological_process	0.23592	1	5	367	79	14153	XLOC_188625,XLOC_131799,XLOC_100314,XLOC_211861,XLOC_232734
GO:0016872	intramolecular lyase activity	molecular_function	0.23682	1	1	367	3	14153	XLOC_079761
GO:0071941	nitrogen cycle metabolic process	biological_process	0.23708	1	3	367	16	14153	XLOC_177836,XLOC_188625,XLOC_155282
GO:0008514	organic anion transmembrane transporter activity	molecular_function	0.23724	1	3	367	41	14153	XLOC_206617,XLOC_155282,XLOC_075394
GO:0045735	nutrient reservoir activity	molecular_function	0.23751	1	2	367	14	14153	XLOC_017488,XLOC_159291
GO:0016886	ligase activity, forming phosphoric ester bonds	molecular_function	0.23815	1	2	367	20	14153	XLOC_207954,XLOC_239596
GO:0043281	regulation of cysteine-type endopeptidase activity involved in apoptotic process	biological_process	0.23861	1	2	367	12	14153	XLOC_214937,XLOC_158486
GO:2000116	regulation of cysteine-type endopeptidase activity	biological_process	0.23861	1	2	367	12	14153	XLOC_214937,XLOC_158486
GO:0012505	endomembrane system	cellular_component	0.23933	1	25	367	395	14153	XLOC_009053,XLOC_140658,XLOC_107351,XLOC_138468,XLOC_089151,XLOC_158486,XLOC_205966,XLOC_064699,XLOC_125949,XLOC_156481,XLOC_099854,XLOC_259745,XLOC_004812,XLOC_097533,XLOC_257799,XLOC_079409,XLOC_188625,XLOC_006359,XLOC_016841,XLOC_068766,XLOC_017216,XLOC_201257,XLOC_020873,XLOC_184721,XLOC_080215
GO:0008375	acetylglucosaminyltransferase activity	molecular_function	0.23938	1	3	367	24	14153	XLOC_092854,XLOC_135726,XLOC_142358
GO:0016485	protein processing	biological_process	0.24049	1	7	367	63	14153	XLOC_218342,XLOC_125949,XLOC_214937,XLOC_061507,XLOC_097533,XLOC_138110,XLOC_158486
GO:0051604	protein maturation	biological_process	0.24049	1	7	367	63	14153	XLOC_061507,XLOC_097533,XLOC_138110,XLOC_158486,XLOC_214937,XLOC_125949,XLOC_218342
GO:0046812	host cell surface binding	molecular_function	0.24057	1	1	367	6	14153	XLOC_231675
GO:0017004	cytochrome complex assembly	biological_process	0.24101	1	4	367	23	14153	XLOC_061507,XLOC_240937,XLOC_125949,XLOC_190100
GO:0006417	regulation of translation	biological_process	0.24179	1	3	367	20	14153	XLOC_054571,XLOC_071402,XLOC_222025
GO:0034248	regulation of cellular amide metabolic process	biological_process	0.24179	1	3	367	20	14153	XLOC_054571,XLOC_071402,XLOC_222025
GO:0009404	toxin metabolic process	biological_process	0.24253	1	3	367	16	14153	XLOC_048110,XLOC_211651,XLOC_086667
GO:0008047	enzyme activator activity	molecular_function	0.24314	1	9	367	105	14153	XLOC_092773,XLOC_249029,XLOC_072314,XLOC_053711,XLOC_158486,XLOC_204646,XLOC_243967,XLOC_188625,XLOC_107389
GO:0008107	galactoside 2-alpha-L-fucosyltransferase activity	molecular_function	0.24342	1	1	367	1	14153	XLOC_154208
GO:0031127	alpha-(1,2)-fucosyltransferase activity	molecular_function	0.24342	1	1	367	1	14153	XLOC_154208
GO:0033013	tetrapyrrole metabolic process	biological_process	0.24367	1	7	367	102	14153	XLOC_097533,XLOC_061507,XLOC_079761,XLOC_125199,XLOC_045267,XLOC_157669,XLOC_227549
GO:0001558	regulation of cell growth	biological_process	0.24429	1	1	367	22	14153	XLOC_019095
GO:0005520	insulin-like growth factor binding	molecular_function	0.24429	1	1	367	22	14153	XLOC_019095
GO:0006338	chromatin remodeling	biological_process	0.24483	1	3	367	26	14153	XLOC_057013,XLOC_016563,XLOC_128791
GO:0052547	regulation of peptidase activity	biological_process	0.24547	1	2	367	15	14153	XLOC_158486,XLOC_214937
GO:0052548	regulation of endopeptidase activity	biological_process	0.24547	1	2	367	15	14153	XLOC_214937,XLOC_158486
GO:0035251	UDP-glucosyltransferase activity	molecular_function	0.24631	1	2	367	11	14153	XLOC_025149,XLOC_192880
GO:0042802	identical protein binding	molecular_function	0.24649	1	3	367	112	14153	evm.model.chr13.329,evm.model.chr3.1575,XLOC_200175
GO:0019362	pyridine nucleotide metabolic process	biological_process	0.24674	1	1	367	22	14153	XLOC_131799
GO:0046496	nicotinamide nucleotide metabolic process	biological_process	0.24674	1	1	367	22	14153	XLOC_131799
GO:0000786	nucleosome	cellular_component	0.24682	1	2	367	23	14153	XLOC_092773,XLOC_131799
GO:0016049	cell growth	biological_process	0.24693	1	1	367	23	14153	XLOC_019095
GO:0061024	membrane organization	biological_process	0.24715	1	12	367	158	14153	XLOC_092854,XLOC_254513,XLOC_201177,XLOC_231675,XLOC_099854,XLOC_143713,XLOC_156374,XLOC_184721,XLOC_006189,XLOC_034606,XLOC_006359,XLOC_079409
GO:0072657	protein localization to membrane	biological_process	0.24738	1	7	367	73	14153	XLOC_092854,XLOC_143713,XLOC_079409,XLOC_254513,XLOC_006189,XLOC_201177,XLOC_184721
GO:0010605	negative regulation of macromolecule metabolic process	biological_process	0.24757	1	7	367	94	14153	XLOC_255857,XLOC_222025,XLOC_100280,XLOC_187941,XLOC_034247,XLOC_215945,XLOC_090451
GO:0003877	ATP adenylyltransferase activity	molecular_function	0.24839	1	1	367	4	14153	XLOC_075545
GO:0032993	protein-DNA complex	cellular_component	0.24841	1	2	367	24	14153	XLOC_131799,XLOC_092773
GO:0050662	coenzyme binding	molecular_function	0.24845	1	8	367	221	14153	XLOC_055513,XLOC_224663,XLOC_107389,XLOC_215463,XLOC_129590,XLOC_211861,XLOC_053233,XLOC_075545
GO:0032268	regulation of cellular protein metabolic process	biological_process	0.2489	1	8	367	93	14153	XLOC_214937,XLOC_215945,XLOC_071402,XLOC_121012,XLOC_222025,XLOC_090451,XLOC_054571,XLOC_158486
GO:0005685	U1 snRNP	cellular_component	0.24922	1	1	367	27	14153	XLOC_090286
GO:0006376	mRNA splice site selection	biological_process	0.24922	1	1	367	27	14153	XLOC_090286
GO:0030532	small nuclear ribonucleoprotein complex	cellular_component	0.24922	1	1	367	27	14153	XLOC_090286
GO:0097525	spliceosomal snRNP complex	cellular_component	0.24922	1	1	367	27	14153	XLOC_090286
GO:0004408	holocytochrome-c synthase activity	molecular_function	0.24955	1	1	367	3	14153	XLOC_113310
GO:0051246	regulation of protein metabolic process	biological_process	0.24972	1	8	367	94	14153	XLOC_071402,XLOC_222025,XLOC_121012,XLOC_090451,XLOC_054571,XLOC_158486,XLOC_214937,XLOC_215945
GO:0042803	protein homodimerization activity	molecular_function	0.25066	1	2	367	83	14153	evm.model.chr3.1575,evm.model.chr13.329
GO:0010608	posttranscriptional regulation of gene expression	biological_process	0.25169	1	3	367	24	14153	XLOC_054571,XLOC_071402,XLOC_222025
GO:0017108	5'-flap endonuclease activity	molecular_function	0.25181	1	1	367	5	14153	XLOC_156817
GO:0033557	Slx1-Slx4 complex	cellular_component	0.25181	1	1	367	5	14153	XLOC_156817
GO:0048256	flap endonuclease activity	molecular_function	0.25181	1	1	367	5	14153	XLOC_156817
GO:0005739	mitochondrion	cellular_component	0.25217	1	26	367	291	14153	XLOC_074461,XLOC_188837,XLOC_214937,XLOC_259745,XLOC_019608,XLOC_158601,XLOC_211468,XLOC_218342,XLOC_243460,XLOC_019095,XLOC_113310,XLOC_061507,XLOC_158486,XLOC_153637,XLOC_075908,XLOC_119758,XLOC_017488,XLOC_211651,XLOC_204301,XLOC_036541,XLOC_203753,XLOC_099304,evm.model.ctg376.1,XLOC_078454,XLOC_069060,XLOC_100498
GO:0040008	regulation of growth	biological_process	0.2522	1	1	367	25	14153	XLOC_019095
GO:0044815	DNA packaging complex	cellular_component	0.25268	1	2	367	24	14153	XLOC_092773,XLOC_131799
GO:0044267	cellular protein metabolic process	biological_process	0.25271	1	68	367	1712	14153	XLOC_215945,XLOC_224663,XLOC_083381,evm.model.chr26.661,XLOC_099304,XLOC_158601,XLOC_058869,XLOC_079062,XLOC_205966,XLOC_131799,XLOC_053711,XLOC_054571,XLOC_060285,XLOC_061507,XLOC_025498,XLOC_086667,XLOC_239596,XLOC_055513,XLOC_005067,XLOC_075394,XLOC_159291,XLOC_079409,XLOC_252343,XLOC_097533,XLOC_143713,XLOC_100280,XLOC_125949,XLOC_090451,XLOC_128791,XLOC_126716,XLOC_071402,evm.model.chr4.2167…
GO:0032446	protein modification by small protein conjugation	biological_process	0.25331	1	3	367	84	14153	XLOC_240937,XLOC_128791,XLOC_159291
GO:1990204	oxidoreductase complex	cellular_component	0.25374	1	2	367	23	14153	XLOC_017488,XLOC_204301
GO:0006040	amino sugar metabolic process	biological_process	0.25446	1	4	367	21	14153	XLOC_020606,XLOC_164054,XLOC_025149,XLOC_188625
GO:0004616	phosphogluconate dehydrogenase (decarboxylating) activity	molecular_function	0.25467	1	1	367	26	14153	XLOC_053233
GO:0019722	calcium-mediated signaling	biological_process	0.25476	1	1	367	10	14153	XLOC_146501
GO:0019932	second-messenger-mediated signaling	biological_process	0.25476	1	1	367	10	14153	XLOC_146501
GO:0015643	toxic substance binding	molecular_function	0.25486	1	3	367	11	14153	XLOC_047969,XLOC_086667,XLOC_048110
GO:0033014	tetrapyrrole biosynthetic process	biological_process	0.25663	1	6	367	81	14153	XLOC_227549,XLOC_157669,XLOC_045267,XLOC_097533,XLOC_061507,XLOC_079761
GO:0000176	nuclear exosome (RNase complex)	cellular_component	0.25714	1	1	367	4	14153	XLOC_004812
GO:0009072	aromatic amino acid family metabolic process	biological_process	0.25729	1	2	367	10	14153	XLOC_029563,evm.model.chr4.44
GO:0000245	spliceosomal complex assembly	biological_process	0.2574	1	1	367	30	14153	XLOC_090286
GO:0004683	calmodulin-dependent protein kinase activity	molecular_function	0.25754	1	1	367	2	14153	XLOC_204301
GO:0071855	neuropeptide receptor binding	molecular_function	0.25802	1	1	367	6	14153	XLOC_142358
GO:0018205	peptidyl-lysine modification	biological_process	0.2587	1	2	367	24	14153	XLOC_120667,XLOC_058869
GO:0016888	endodeoxyribonuclease activity, producing 5'-phosphomonoesters	molecular_function	0.2589	1	3	367	29	14153	XLOC_086667,XLOC_156817,XLOC_188625
GO:1990234	transferase complex	cellular_component	0.25913	1	17	367	331	14153	XLOC_118546,XLOC_224663,XLOC_079761,XLOC_080606,XLOC_233639,XLOC_192880,XLOC_045267,XLOC_075394,XLOC_201881,XLOC_097533,XLOC_057560,XLOC_119653,XLOC_104967,XLOC_125949,XLOC_138768,XLOC_090451,XLOC_243460
GO:0009725	response to hormone	biological_process	0.25989	1	2	367	50	14153	XLOC_016841,XLOC_201239
GO:0022618	ribonucleoprotein complex assembly	biological_process	0.26	1	1	367	31	14153	XLOC_090286
GO:0045766	positive regulation of angiogenesis	biological_process	0.26044	1	2	367	18	14153	XLOC_178016,XLOC_264436
GO:1904018	positive regulation of vasculature development	biological_process	0.26044	1	2	367	18	14153	XLOC_178016,XLOC_264436
GO:0009820	alkaloid metabolic process	biological_process	0.26051	1	1	367	1	14153	XLOC_029563
GO:0050364	tryptophan dimethylallyltransferase activity	molecular_function	0.26051	1	1	367	1	14153	XLOC_029563
GO:1901617	organic hydroxy compound biosynthetic process	biological_process	0.26071	1	1	367	7	14153	XLOC_079761
GO:0004675	transmembrane receptor protein serine/threonine kinase activity	molecular_function	0.26074	1	2	367	24	14153	evm.model.chr4.2167,XLOC_188625
GO:1901361	organic cyclic compound catabolic process	biological_process	0.26113	1	4	367	69	14153	XLOC_125199,XLOC_029563,evm.model.chr4.44,XLOC_119965
GO:0009152	purine ribonucleotide biosynthetic process	biological_process	0.26139	1	9	367	110	14153	XLOC_099854,XLOC_158601,XLOC_216499,evm.model.ctg376.1,XLOC_048655,XLOC_038709,XLOC_203753,XLOC_100498,XLOC_078454
GO:0009260	ribonucleotide biosynthetic process	biological_process	0.26139	1	9	367	110	14153	XLOC_100498,XLOC_078454,XLOC_216499,evm.model.ctg376.1,XLOC_048655,XLOC_038709,XLOC_203753,XLOC_158601,XLOC_099854
GO:0046390	ribose phosphate biosynthetic process	biological_process	0.26139	1	9	367	110	14153	XLOC_078454,XLOC_100498,XLOC_038709,XLOC_048655,XLOC_203753,XLOC_216499,evm.model.ctg376.1,XLOC_158601,XLOC_099854
GO:0007052	mitotic spindle organization	biological_process	0.2614	1	1	367	7	14153	XLOC_138468
GO:0022607	cellular component assembly	biological_process	0.26277	1	28	367	651	14153	XLOC_122532,XLOC_147977,XLOC_017216,XLOC_240937,XLOC_190100,XLOC_075908,XLOC_201177,XLOC_147549,XLOC_208815,XLOC_138110,XLOC_155448,XLOC_092773,XLOC_057013,evm.model.chr6.1141,XLOC_211468,XLOC_072626,XLOC_159291,XLOC_097533,XLOC_031499,XLOC_125949,XLOC_025149,evm.model.chr16.340,XLOC_090286,XLOC_138468,XLOC_089151,XLOC_061507,XLOC_056729,XLOC_100314
GO:0048013	ephrin receptor signaling pathway	biological_process	0.26294	1	1	367	11	14153	XLOC_243491
GO:0006865	amino acid transport	biological_process	0.26301	1	3	367	32	14153	XLOC_125949,XLOC_155282,XLOC_206617
GO:0044422	organelle part	cellular_component	0.26311	1	73	367	1491	14153	XLOC_086667,XLOC_211651,XLOC_201881,XLOC_016841,XLOC_203753,XLOC_075394,XLOC_092773,XLOC_200175,XLOC_080606,XLOC_125949,XLOC_188837,XLOC_156481,XLOC_079409,XLOC_089051,XLOC_097533,XLOC_089282,XLOC_193145,XLOC_019095,XLOC_128791,XLOC_090451,XLOC_090286,XLOC_020606,XLOC_224663,XLOC_017488,XLOC_057013,XLOC_099304,XLOC_208815,XLOC_100498,XLOC_205966,XLOC_131799,XLOC_058869,XLOC_104967,XLOC_019608,XLO…
GO:0001525	angiogenesis	biological_process	0.26404	1	2	367	20	14153	XLOC_264436,XLOC_178016
GO:0001568	blood vessel development	biological_process	0.26404	1	2	367	20	14153	XLOC_264436,XLOC_178016
GO:0001944	vasculature development	biological_process	0.26404	1	2	367	20	14153	XLOC_264436,XLOC_178016
GO:0045765	regulation of angiogenesis	biological_process	0.26404	1	2	367	20	14153	XLOC_178016,XLOC_264436
GO:0048514	blood vessel morphogenesis	biological_process	0.26404	1	2	367	20	14153	XLOC_264436,XLOC_178016
GO:0072358	cardiovascular system development	biological_process	0.26404	1	2	367	20	14153	XLOC_264436,XLOC_178016
GO:0072359	circulatory system development	biological_process	0.26404	1	2	367	20	14153	XLOC_178016,XLOC_264436
GO:1901342	regulation of vasculature development	biological_process	0.26404	1	2	367	20	14153	XLOC_264436,XLOC_178016
GO:1902494	catalytic complex	cellular_component	0.2641	1	23	367	433	14153	XLOC_204301,XLOC_215463,XLOC_017488,XLOC_118546,XLOC_224663,evm.model.chr35.425,XLOC_079761,XLOC_233639,XLOC_200175,XLOC_080606,XLOC_045267,XLOC_192880,XLOC_075394,XLOC_201881,XLOC_097533,XLOC_119653,XLOC_156481,XLOC_057560,XLOC_104967,XLOC_125949,XLOC_138768,XLOC_090451,XLOC_243460
GO:0009150	purine ribonucleotide metabolic process	biological_process	0.26412	1	12	367	162	14153	XLOC_158601,XLOC_119758,XLOC_074461,XLOC_099854,XLOC_061507,XLOC_078454,XLOC_100498,XLOC_038709,XLOC_203753,XLOC_048655,evm.model.ctg376.1,XLOC_216499
GO:0009259	ribonucleotide metabolic process	biological_process	0.26412	1	12	367	162	14153	XLOC_100498,XLOC_061507,XLOC_078454,XLOC_216499,evm.model.ctg376.1,XLOC_038709,XLOC_203753,XLOC_048655,XLOC_158601,XLOC_099854,XLOC_119758,XLOC_074461
GO:0008194	UDP-glycosyltransferase activity	molecular_function	0.26425	1	7	367	63	14153	XLOC_142358,XLOC_025149,XLOC_135726,XLOC_136710,XLOC_205966,XLOC_092854,XLOC_192880
GO:0019439	aromatic compound catabolic process	biological_process	0.26447	1	4	367	71	14153	XLOC_029563,evm.model.chr4.44,XLOC_119965,XLOC_125199
GO:0005786	signal recognition particle, endoplasmic reticulum targeting	cellular_component	0.26455	1	1	367	6	14153	XLOC_143713
GO:0030942	endoplasmic reticulum signal peptide binding	molecular_function	0.26455	1	1	367	6	14153	XLOC_143713
GO:0031412	gas vesicle organization	biological_process	0.2649	1	1	367	8	14153	XLOC_159291
GO:0019693	ribose phosphate metabolic process	biological_process	0.26533	1	12	367	164	14153	XLOC_074461,XLOC_119758,XLOC_099854,XLOC_158601,XLOC_203753,XLOC_038709,XLOC_048655,XLOC_216499,evm.model.ctg376.1,XLOC_078454,XLOC_061507,XLOC_100498
GO:0008653	lipopolysaccharide metabolic process	biological_process	0.26537	1	3	367	12	14153	XLOC_112244,XLOC_205966,XLOC_136710
GO:0009103	lipopolysaccharide biosynthetic process	biological_process	0.26537	1	3	367	12	14153	XLOC_112244,XLOC_205966,XLOC_136710
GO:0005381	iron ion transmembrane transporter activity	molecular_function	0.26591	1	3	367	74	14153	XLOC_128823,XLOC_122544,XLOC_206156
GO:0051225	spindle assembly	biological_process	0.26611	1	1	367	6	14153	XLOC_056729
GO:0032040	small-subunit processome	cellular_component	0.26615	1	4	367	65	14153	XLOC_029563,XLOC_079761,XLOC_097533,XLOC_180216
GO:0030118	clathrin coat	cellular_component	0.26633	1	2	367	17	14153	XLOC_013271,XLOC_068766
GO:0042287	MHC protein binding	molecular_function	0.26674	1	1	367	7	14153	XLOC_135415
GO:0042289	MHC class II protein binding	molecular_function	0.26674	1	1	367	7	14153	XLOC_135415
GO:0000178	exosome (RNase complex)	cellular_component	0.26683	1	1	367	7	14153	XLOC_004812
GO:0008192	RNA guanylyltransferase activity	molecular_function	0.26744	1	2	367	11	14153	XLOC_155282,XLOC_072726
GO:0070568	guanylyltransferase activity	molecular_function	0.26744	1	2	367	11	14153	XLOC_072726,XLOC_155282
GO:0070566	adenylyltransferase activity	molecular_function	0.26786	1	2	367	17	14153	XLOC_075545,XLOC_098612
GO:0005615	extracellular space	cellular_component	0.26815	1	8	367	150	14153	evm.model.chr16.340,XLOC_206156,XLOC_147549,XLOC_138468,XLOC_043914,XLOC_029563,XLOC_179033,XLOC_097533
GO:0006888	ER to Golgi vesicle-mediated transport	biological_process	0.26877	1	3	367	32	14153	XLOC_188625,XLOC_016841,XLOC_009053
GO:0006164	purine nucleotide biosynthetic process	biological_process	0.26885	1	9	367	116	14153	XLOC_158601,XLOC_099854,XLOC_078454,XLOC_100498,XLOC_048655,XLOC_038709,XLOC_203753,XLOC_216499,evm.model.ctg376.1
GO:0016616	oxidoreductase activity, acting on the CH-OH group of donors, NAD or NADP as acceptor	molecular_function	0.26901	1	3	367	105	14153	XLOC_129590,XLOC_053233,XLOC_090451
GO:0070403	NAD+ binding	molecular_function	0.26968	1	1	367	8	14153	XLOC_055513
GO:0005929	cilium	cellular_component	0.27016	1	4	367	82	14153	XLOC_112244,XLOC_208815,XLOC_138468,evm.model.chr3.1575
GO:0006163	purine nucleotide metabolic process	biological_process	0.27029	1	12	367	168	14153	XLOC_158601,XLOC_099854,XLOC_119758,XLOC_074461,XLOC_100498,XLOC_061507,XLOC_078454,XLOC_216499,evm.model.ctg376.1,XLOC_203753,XLOC_048655,XLOC_038709
GO:0051213	dioxygenase activity	molecular_function	0.27035	1	3	367	38	14153	evm.model.chr4.44,XLOC_224533,XLOC_080215
GO:0072524	pyridine-containing compound metabolic process	biological_process	0.27076	1	1	367	25	14153	XLOC_131799
GO:0004417	hydroxyethylthiazole kinase activity	molecular_function	0.27087	1	2	367	5	14153	XLOC_039708,XLOC_020606
GO:0019899	enzyme binding	molecular_function	0.27089	1	5	367	83	14153	XLOC_121012,XLOC_193435,XLOC_205966,XLOC_215945,XLOC_090451
GO:0050852	T cell receptor signaling pathway	biological_process	0.27224	1	1	367	4	14153	XLOC_204646
GO:0000302	response to reactive oxygen species	biological_process	0.27273	1	1	367	10	14153	XLOC_100449
GO:1901031	regulation of response to reactive oxygen species	biological_process	0.27273	1	1	367	10	14153	XLOC_100449
GO:1902882	regulation of response to oxidative stress	biological_process	0.27273	1	1	367	10	14153	XLOC_100449
GO:0004068	aspartate 1-decarboxylase activity	molecular_function	0.27275	1	1	367	3	14153	XLOC_218342
GO:0006522	alanine metabolic process	biological_process	0.27275	1	1	367	3	14153	XLOC_218342
GO:0006523	alanine biosynthetic process	biological_process	0.27275	1	1	367	3	14153	XLOC_218342
GO:0009078	pyruvate family amino acid metabolic process	biological_process	0.27275	1	1	367	3	14153	XLOC_218342
GO:0009079	pyruvate family amino acid biosynthetic process	biological_process	0.27275	1	1	367	3	14153	XLOC_218342
GO:0016655	oxidoreductase activity, acting on NAD(P)H, quinone or similar compound as acceptor	molecular_function	0.2731	1	5	367	48	14153	XLOC_078454,XLOC_019317,XLOC_092854,XLOC_074461,XLOC_119758
GO:0002429	immune response-activating cell surface receptor signaling pathway	biological_process	0.27479	1	1	367	5	14153	XLOC_204646
GO:0002757	immune response-activating signal transduction	biological_process	0.27479	1	1	367	5	14153	XLOC_204646
GO:0002768	immune response-regulating cell surface receptor signaling pathway	biological_process	0.27479	1	1	367	5	14153	XLOC_204646
GO:0050851	antigen receptor-mediated signaling pathway	biological_process	0.27479	1	1	367	5	14153	XLOC_204646
GO:0002064	epithelial cell development	biological_process	0.27496	1	2	367	33	14153	XLOC_232734,XLOC_211861
GO:0002065	columnar/cuboidal epithelial cell differentiation	biological_process	0.27496	1	2	367	33	14153	XLOC_232734,XLOC_211861
GO:0002066	columnar/cuboidal epithelial cell development	biological_process	0.27496	1	2	367	33	14153	XLOC_211861,XLOC_232734
GO:0005213	structural constituent of chorion	molecular_function	0.27496	1	2	367	33	14153	XLOC_232734,XLOC_211861
GO:0007292	female gamete generation	biological_process	0.27496	1	2	367	33	14153	XLOC_232734,XLOC_211861
GO:0007304	chorion-containing eggshell formation	biological_process	0.27496	1	2	367	33	14153	XLOC_211861,XLOC_232734
GO:0030703	eggshell formation	biological_process	0.27496	1	2	367	33	14153	XLOC_211861,XLOC_232734
GO:0030707	ovarian follicle cell development	biological_process	0.27496	1	2	367	33	14153	XLOC_232734,XLOC_211861
GO:0048477	oogenesis	biological_process	0.27496	1	2	367	33	14153	XLOC_232734,XLOC_211861
GO:0098800	inner mitochondrial membrane protein complex	cellular_component	0.27505	1	6	367	63	14153	XLOC_100498,XLOC_078454,XLOC_158601,XLOC_017488,evm.model.ctg376.1,XLOC_203753
GO:0005905	coated pit	cellular_component	0.27652	1	1	367	6	14153	XLOC_068766
GO:0012510	trans-Golgi network transport vesicle membrane	cellular_component	0.27652	1	1	367	6	14153	XLOC_068766
GO:0030125	clathrin vesicle coat	cellular_component	0.27652	1	1	367	6	14153	XLOC_068766
GO:0030130	clathrin coat of trans-Golgi network vesicle	cellular_component	0.27652	1	1	367	6	14153	XLOC_068766
GO:0030132	clathrin coat of coated pit	cellular_component	0.27652	1	1	367	6	14153	XLOC_068766
GO:0030136	clathrin-coated vesicle	cellular_component	0.27652	1	1	367	6	14153	XLOC_068766
GO:0030140	trans-Golgi network transport vesicle	cellular_component	0.27652	1	1	367	6	14153	XLOC_068766
GO:0030665	clathrin-coated vesicle membrane	cellular_component	0.27652	1	1	367	6	14153	XLOC_068766
GO:0016757	transferase activity, transferring glycosyl groups	molecular_function	0.27703	1	18	367	282	14153	XLOC_071402,XLOC_218342,XLOC_092854,XLOC_025149,XLOC_158486,XLOC_205966,XLOC_073529,XLOC_079062,XLOC_257799,XLOC_079409,XLOC_135726,XLOC_192880,XLOC_135415,XLOC_075545,XLOC_154208,XLOC_142358,XLOC_136710,XLOC_215945
GO:0070925	organelle assembly	biological_process	0.27758	1	5	367	97	14153	XLOC_061507,XLOC_208815,XLOC_089151,XLOC_155448,XLOC_056729
GO:0009395	phospholipid catabolic process	biological_process	0.27773	1	1	367	10	14153	XLOC_080606
GO:0010563	negative regulation of phosphorus metabolic process	biological_process	0.2779	1	2	367	11	14153	XLOC_215945,XLOC_090451
GO:0045936	negative regulation of phosphate metabolic process	biological_process	0.2779	1	2	367	11	14153	XLOC_090451,XLOC_215945
GO:0000280	nuclear division	biological_process	0.27846	1	5	367	100	14153	XLOC_163560,XLOC_100314,XLOC_102636,XLOC_193145,XLOC_064699
GO:0002764	immune response-regulating signaling pathway	biological_process	0.27986	1	1	367	7	14153	XLOC_204646
GO:0015889	cobalamin transport	biological_process	0.27994	1	1	367	5	14153	XLOC_267641
GO:0008982	protein-N(PI)-phosphohistidine-sugar phosphotransferase activity	molecular_function	0.28	1	2	367	15	14153	XLOC_016563,XLOC_090451
GO:0000278	mitotic cell cycle	biological_process	0.28046	1	6	367	158	14153	XLOC_061507,XLOC_060160,XLOC_138468,XLOC_163560,XLOC_102636,XLOC_193145
GO:1903047	mitotic cell cycle process	biological_process	0.28046	1	6	367	158	14153	XLOC_138468,XLOC_060160,XLOC_163560,XLOC_061507,XLOC_102636,XLOC_193145
GO:0019064	fusion of virus membrane with host plasma membrane	biological_process	0.28078	1	2	367	21	14153	XLOC_156374,XLOC_231675
GO:0039663	membrane fusion involved in viral entry into host cell	biological_process	0.28078	1	2	367	21	14153	XLOC_156374,XLOC_231675
GO:0044800	multi-organism membrane fusion	biological_process	0.28078	1	2	367	21	14153	XLOC_231675,XLOC_156374
GO:0044803	multi-organism membrane organization	biological_process	0.28078	1	2	367	21	14153	XLOC_156374,XLOC_231675
GO:0016071	mRNA metabolic process	biological_process	0.28092	1	9	367	192	14153	XLOC_097533,XLOC_099854,XLOC_119965,XLOC_158486,XLOC_090286,XLOC_201177,XLOC_092854,XLOC_075394,XLOC_027572
GO:0006171	cAMP biosynthetic process	biological_process	0.28189	1	1	367	7	14153	XLOC_216499
GO:0042157	lipoprotein metabolic process	biological_process	0.28198	1	4	367	63	14153	XLOC_211468,XLOC_135726,XLOC_159291,XLOC_049240
GO:0001775	cell activation	biological_process	0.28288	1	4	367	97	14153	XLOC_097533,XLOC_147549,evm.model.chr16.340,XLOC_138468
GO:0006606	protein import into nucleus	biological_process	0.28293	1	3	367	90	14153	XLOC_138468,XLOC_137777,XLOC_127205
GO:0034504	protein localization to nucleus	biological_process	0.28293	1	3	367	90	14153	XLOC_138468,XLOC_127205,XLOC_137777
GO:0044744	protein targeting to nucleus	biological_process	0.28293	1	3	367	90	14153	XLOC_127205,XLOC_137777,XLOC_138468
GO:0051170	nuclear import	biological_process	0.28293	1	3	367	90	14153	XLOC_137777,XLOC_127205,XLOC_138468
GO:1902593	single-organism nuclear import	biological_process	0.28293	1	3	367	90	14153	XLOC_138468,XLOC_127205,XLOC_137777
GO:0044380	protein localization to cytoskeleton	biological_process	0.28437	1	1	367	15	14153	XLOC_075908
GO:0071988	protein localization to spindle pole body	biological_process	0.28437	1	1	367	15	14153	XLOC_075908
GO:0072698	protein localization to microtubule cytoskeleton	biological_process	0.28437	1	1	367	15	14153	XLOC_075908
GO:0051287	NAD binding	molecular_function	0.28463	1	3	367	75	14153	XLOC_055513,XLOC_053233,XLOC_075545
GO:0016874	ligase activity	molecular_function	0.28503	1	8	367	176	14153	XLOC_075394,XLOC_044498,XLOC_201257,XLOC_239596,XLOC_099854,XLOC_207954,XLOC_240937,XLOC_162448
GO:0006364	rRNA processing	biological_process	0.28506	1	4	367	64	14153	XLOC_004357,XLOC_097533,XLOC_180216,XLOC_188625
GO:0016072	rRNA metabolic process	biological_process	0.28506	1	4	367	64	14153	XLOC_188625,XLOC_097533,XLOC_004357,XLOC_180216
GO:0016879	ligase activity, forming carbon-nitrogen bonds	molecular_function	0.28533	1	4	367	59	14153	XLOC_044498,XLOC_162448,XLOC_240937,XLOC_099854
GO:0004017	adenylate kinase activity	molecular_function	0.28541	1	2	367	38	14153	XLOC_178016,XLOC_053711
GO:0003911	DNA ligase (NAD+) activity	molecular_function	0.28604	1	1	367	6	14153	XLOC_207954
GO:0051052	regulation of DNA metabolic process	biological_process	0.28714	1	3	367	27	14153	XLOC_100280,XLOC_061507,XLOC_034247
GO:0004169	dolichyl-phosphate-mannose-protein mannosyltransferase activity	molecular_function	0.28762	1	1	367	2	14153	XLOC_073529
GO:0035268	protein mannosylation	biological_process	0.28762	1	1	367	2	14153	XLOC_073529
GO:0035269	protein O-linked mannosylation	biological_process	0.28762	1	1	367	2	14153	XLOC_073529
GO:0097502	mannosylation	biological_process	0.28762	1	1	367	2	14153	XLOC_073529
GO:0060590	ATPase regulator activity	molecular_function	0.28793	1	4	367	43	14153	XLOC_079409,XLOC_243460,XLOC_144983,XLOC_098612
GO:0071705	nitrogen compound transport	biological_process	0.28853	1	11	367	127	14153	XLOC_211468,XLOC_206617,XLOC_125949,XLOC_224663,XLOC_205894,XLOC_086667,XLOC_156374,XLOC_138110,XLOC_155282,XLOC_267641,XLOC_140658
GO:0022613	ribonucleoprotein complex biogenesis	biological_process	0.28858	1	5	367	114	14153	XLOC_004357,XLOC_097533,XLOC_180216,XLOC_188625,XLOC_090286
GO:0055036	virion membrane	cellular_component	0.28877	1	2	367	10	14153	XLOC_061507,XLOC_069060
GO:0009916	alternative oxidase activity	molecular_function	0.28878	1	2	367	6	14153	XLOC_153637,XLOC_107389
GO:0006367	transcription initiation from RNA polymerase II promoter	biological_process	0.28894	1	2	367	32	14153	XLOC_201881,evm.model.chr6.622
GO:0010564	regulation of cell cycle process	biological_process	0.28922	1	3	367	41	14153	XLOC_102636,XLOC_060160,XLOC_208815
GO:1902580	single-organism cellular localization	biological_process	0.28954	1	12	367	195	14153	XLOC_079409,XLOC_006189,XLOC_184721,XLOC_188837,XLOC_143713,XLOC_127205,XLOC_137777,XLOC_138468,XLOC_254513,XLOC_201177,XLOC_092854,XLOC_019095
GO:0072521	purine-containing compound metabolic process	biological_process	0.28958	1	12	367	175	14153	XLOC_078454,XLOC_061507,XLOC_100498,XLOC_203753,XLOC_048655,XLOC_038709,XLOC_216499,evm.model.ctg376.1,XLOC_158601,XLOC_074461,XLOC_119758,XLOC_099854
GO:0016311	dephosphorylation	biological_process	0.29001	1	6	367	117	14153	XLOC_015642,XLOC_131799,XLOC_154264,XLOC_099854,XLOC_090451,XLOC_215945
GO:0033043	regulation of organelle organization	biological_process	0.29045	1	6	367	98	14153	XLOC_208815,XLOC_138110,XLOC_061507,XLOC_089151,evm.model.chr6.1141,XLOC_102636
GO:0019076	viral release from host cell	biological_process	0.29056	1	1	367	13	14153	XLOC_097401
GO:0009250	glucan biosynthetic process	biological_process	0.29119	1	2	367	12	14153	XLOC_144983,XLOC_192880
GO:0004827	proline-tRNA ligase activity	molecular_function	0.2913	1	1	367	4	14153	XLOC_201257
GO:0006433	prolyl-tRNA aminoacylation	biological_process	0.2913	1	1	367	4	14153	XLOC_201257
GO:0006012	galactose metabolic process	biological_process	0.29142	1	2	367	6	14153	XLOC_029563,XLOC_205966
GO:0072522	purine-containing compound biosynthetic process	biological_process	0.29175	1	9	367	123	14153	XLOC_158601,XLOC_099854,XLOC_100498,XLOC_078454,XLOC_216499,evm.model.ctg376.1,XLOC_048655,XLOC_038709,XLOC_203753
GO:0015711	organic anion transport	biological_process	0.29249	1	5	367	78	14153	XLOC_224663,XLOC_075394,XLOC_206617,XLOC_155282,XLOC_125949
GO:0015849	organic acid transport	biological_process	0.29249	1	5	367	78	14153	XLOC_075394,XLOC_155282,XLOC_125949,XLOC_206617,XLOC_224663
GO:0046942	carboxylic acid transport	biological_process	0.29249	1	5	367	78	14153	XLOC_224663,XLOC_206617,XLOC_155282,XLOC_125949,XLOC_075394
GO:0044702	single organism reproductive process	biological_process	0.29261	1	6	367	104	14153	XLOC_188625,XLOC_100314,XLOC_211861,XLOC_232734,XLOC_131799,XLOC_039708
GO:0031419	cobalamin binding	molecular_function	0.29332	1	1	367	10	14153	XLOC_267641
GO:0019220	regulation of phosphate metabolic process	biological_process	0.2944	1	4	367	30	14153	XLOC_121012,XLOC_057329,XLOC_215945,XLOC_090451
GO:0051174	regulation of phosphorus metabolic process	biological_process	0.2944	1	4	367	30	14153	XLOC_057329,XLOC_121012,XLOC_090451,XLOC_215945
GO:0016568	chromatin modification	biological_process	0.2949	1	5	367	69	14153	XLOC_079761,XLOC_128791,XLOC_016563,XLOC_057013,XLOC_058869
GO:0005737	cytoplasm	cellular_component	0.29521	1	79	367	1524	14153	XLOC_097533,XLOC_079409,XLOC_125949,XLOC_188837,XLOC_156481,XLOC_143713,XLOC_107351,XLOC_090451,XLOC_071402,XLOC_218342,XLOC_019095,XLOC_089282,XLOC_080215,XLOC_055513,XLOC_239596,XLOC_211651,XLOC_086667,XLOC_252490,XLOC_203753,XLOC_016841,evm.model.chr10.70,XLOC_158601,XLOC_211468,XLOC_006359,XLOC_205966,XLOC_215055,XLOC_204646,XLOC_019608,XLOC_104967,XLOC_061507,XLOC_054571,XLOC_206887,XLOC_075…
GO:0070647	protein modification by small protein conjugation or removal	biological_process	0.29537	1	5	367	140	14153	XLOC_159291,XLOC_180216,XLOC_128791,XLOC_137443,XLOC_240937
GO:0045132	meiotic chromosome segregation	biological_process	0.29561	1	2	367	22	14153	XLOC_100314,XLOC_064699
GO:0009165	nucleotide biosynthetic process	biological_process	0.29609	1	10	367	144	14153	XLOC_048655,XLOC_203753,XLOC_038709,evm.model.ctg376.1,XLOC_216499,XLOC_078454,XLOC_100498,XLOC_131799,XLOC_099854,XLOC_158601
GO:1901293	nucleoside phosphate biosynthetic process	biological_process	0.29609	1	10	367	144	14153	XLOC_100498,XLOC_078454,evm.model.ctg376.1,XLOC_216499,XLOC_038709,XLOC_048655,XLOC_203753,XLOC_158601,XLOC_099854,XLOC_131799
GO:0006772	thiamine metabolic process	biological_process	0.29652	1	2	367	9	14153	XLOC_020606,XLOC_039708
GO:0009228	thiamine biosynthetic process	biological_process	0.29652	1	2	367	9	14153	XLOC_020606,XLOC_039708
GO:0042723	thiamine-containing compound metabolic process	biological_process	0.29652	1	2	367	9	14153	XLOC_039708,XLOC_020606
GO:0042724	thiamine-containing compound biosynthetic process	biological_process	0.29652	1	2	367	9	14153	XLOC_020606,XLOC_039708
GO:0030259	lipid glycosylation	biological_process	0.29724	1	1	367	1	14153	XLOC_079409
GO:0005488	binding	molecular_function	0.29864	1	283	367	8875	14153	XLOC_069060,XLOC_075545,XLOC_249029,XLOC_231914,XLOC_232734,XLOC_052934,XLOC_029563,XLOC_068766,XLOC_118546,XLOC_137443,XLOC_087306,XLOC_142417,XLOC_166003,XLOC_100314,XLOC_121012,XLOC_243460,XLOC_252479,XLOC_019317,XLOC_262319,XLOC_020803,XLOC_125199,XLOC_195553,XLOC_079761,XLOC_215463,XLOC_205017,XLOC_006106,XLOC_187941,XLOC_014756,XLOC_199461,XLOC_158486,XLOC_162502,XLOC_057329,XLOC_009053,XLO…
GO:0050776	regulation of immune response	biological_process	0.2989	1	3	367	22	14153	XLOC_043360,XLOC_204646,XLOC_093257
GO:0046058	cAMP metabolic process	biological_process	0.29903	1	1	367	8	14153	XLOC_216499
GO:0016776	phosphotransferase activity, phosphate group as acceptor	molecular_function	0.29929	1	2	367	48	14153	XLOC_178016,XLOC_053711
GO:0060589	nucleoside-triphosphatase regulator activity	molecular_function	0.29933	1	9	367	125	14153	XLOC_079409,XLOC_243967,XLOC_188625,XLOC_098612,XLOC_072314,XLOC_065230,XLOC_144983,XLOC_092773,XLOC_243460
GO:0006188	IMP biosynthetic process	biological_process	0.29969	1	1	367	5	14153	XLOC_099854
GO:0046040	IMP metabolic process	biological_process	0.29969	1	1	367	5	14153	XLOC_099854
GO:0007098	centrosome cycle	biological_process	0.30038	1	1	367	2	14153	XLOC_208815
GO:0010824	regulation of centrosome duplication	biological_process	0.30038	1	1	367	2	14153	XLOC_208815
GO:0010826	negative regulation of centrosome duplication	biological_process	0.30038	1	1	367	2	14153	XLOC_208815
GO:0031513	nonmotile primary cilium	cellular_component	0.30038	1	1	367	2	14153	XLOC_208815
GO:0035869	ciliary transition zone	cellular_component	0.30038	1	1	367	2	14153	XLOC_208815
GO:0036038	TCTN-B9D complex	cellular_component	0.30038	1	1	367	2	14153	XLOC_208815
GO:0046605	regulation of centrosome cycle	biological_process	0.30038	1	1	367	2	14153	XLOC_208815
GO:0046606	negative regulation of centrosome cycle	biological_process	0.30038	1	1	367	2	14153	XLOC_208815
GO:0051298	centrosome duplication	biological_process	0.30038	1	1	367	2	14153	XLOC_208815
GO:0072372	primary cilium	cellular_component	0.30038	1	1	367	2	14153	XLOC_208815
GO:0004371	glycerone kinase activity	molecular_function	0.30049	1	1	367	7	14153	XLOC_092854
GO:0006071	glycerol metabolic process	biological_process	0.30049	1	1	367	7	14153	XLOC_092854
GO:0008535	respiratory chain complex IV assembly	biological_process	0.30076	1	2	367	6	14153	XLOC_061507,XLOC_240937
GO:0033617	mitochondrial respiratory chain complex IV assembly	biological_process	0.30076	1	2	367	6	14153	XLOC_240937,XLOC_061507
GO:0003333	amino acid transmembrane transport	biological_process	0.30141	1	2	367	27	14153	XLOC_125949,XLOC_206617
GO:0000276	mitochondrial proton-transporting ATP synthase complex, coupling factor F(o)	cellular_component	0.30144	1	4	367	29	14153	evm.model.ctg376.1,XLOC_203753,XLOC_078454,XLOC_158601
GO:0023052	signaling	biological_process	0.30154	1	73	367	2243	14153	XLOC_134374,XLOC_166003,XLOC_100314,XLOC_004357,XLOC_203344,XLOC_087306,XLOC_089151,XLOC_201257,XLOC_178016,XLOC_243491,XLOC_226094,XLOC_069060,XLOC_264436,XLOC_119965,evm.model.chr37.343,evm.model.chr9.691,XLOC_135726,XLOC_188625,XLOC_092854,XLOC_199461,XLOC_069053,XLOC_138468,XLOC_158486,XLOC_156374,XLOC_093521,XLOC_014756,XLOC_107389,XLOC_122544,XLOC_128823,XLOC_045267,XLOC_093257,XLOC_215055,…
GO:0005743	mitochondrial inner membrane	cellular_component	0.30155	1	9	367	101	14153	XLOC_074461,XLOC_119758,XLOC_017488,XLOC_158601,XLOC_203753,XLOC_099304,evm.model.ctg376.1,XLOC_078454,XLOC_100498
GO:0006073	cellular glucan metabolic process	biological_process	0.30168	1	2	367	16	14153	XLOC_192880,XLOC_144983
GO:0044042	glucan metabolic process	biological_process	0.30168	1	2	367	16	14153	XLOC_192880,XLOC_144983
GO:0051297	centrosome organization	biological_process	0.30283	1	1	367	3	14153	XLOC_208815
GO:1903825	organic acid transmembrane transport	biological_process	0.30295	1	2	367	28	14153	XLOC_125949,XLOC_206617
GO:0015232	heme transporter activity	molecular_function	0.3035	1	2	367	7	14153	XLOC_205894,XLOC_156374
GO:0016787	hydrolase activity	molecular_function	0.30352	1	111	367	2680	14153	XLOC_038709,XLOC_159929,XLOC_249169,XLOC_141355,XLOC_041396,XLOC_175298,XLOC_100498,XLOC_147549,XLOC_020606,XLOC_224663,XLOC_147977,XLOC_035952,XLOC_141652,XLOC_030969,XLOC_132699,XLOC_061507,XLOC_060285,XLOC_057990,XLOC_182663,XLOC_131799,XLOC_205966,XLOC_204646,XLOC_215052,XLOC_006359,XLOC_048655,XLOC_203753,XLOC_070667,XLOC_251642,XLOC_252387,XLOC_092773,XLOC_189865,XLOC_093491,XLOC_200175,XLO…
GO:0031175	neuron projection development	biological_process	0.30423	1	3	367	28	14153	XLOC_086667,XLOC_158486,XLOC_158601
GO:0048666	neuron development	biological_process	0.30423	1	3	367	28	14153	XLOC_086667,XLOC_158601,XLOC_158486
GO:0005885	Arp2/3 protein complex	cellular_component	0.30453	1	1	367	5	14153	XLOC_138110
GO:0016310	phosphorylation	biological_process	0.30539	1	25	367	596	14153	XLOC_100280,XLOC_074461,XLOC_072726,XLOC_188625,XLOC_252343,XLOC_120667,XLOC_121012,XLOC_025498,XLOC_092854,XLOC_057329,XLOC_229337,XLOC_087306,XLOC_065230,XLOC_060285,XLOC_043914,XLOC_061507,XLOC_083381,XLOC_156374,XLOC_055513,XLOC_119758,XLOC_204301,evm.model.chr4.2167,XLOC_052934,XLOC_020873,XLOC_099304
GO:0004842	ubiquitin-protein transferase activity	molecular_function	0.3055	1	11	367	246	14153	XLOC_243460,XLOC_233639,XLOC_080606,XLOC_128791,XLOC_043914,XLOC_104967,XLOC_204646,XLOC_057560,XLOC_119653,XLOC_118546,XLOC_159291
GO:0019787	ubiquitin-like protein transferase activity	molecular_function	0.3055	1	11	367	246	14153	XLOC_243460,XLOC_128791,XLOC_233639,XLOC_080606,XLOC_043914,XLOC_104967,XLOC_118546,XLOC_204646,XLOC_057560,XLOC_119653,XLOC_159291
GO:0048609	multicellular organismal reproductive process	biological_process	0.30556	1	5	367	83	14153	XLOC_188625,XLOC_131799,XLOC_100314,XLOC_232734,XLOC_211861
GO:0031966	mitochondrial membrane	cellular_component	0.30564	1	13	367	169	14153	XLOC_203753,XLOC_099304,evm.model.ctg376.1,XLOC_019095,XLOC_078454,XLOC_100498,XLOC_153637,XLOC_074461,XLOC_188837,XLOC_119758,XLOC_019608,XLOC_017488,XLOC_158601
GO:0019866	organelle inner membrane	cellular_component	0.30651	1	9	367	105	14153	XLOC_158601,XLOC_074461,XLOC_119758,XLOC_017488,XLOC_078454,XLOC_100498,XLOC_203753,XLOC_099304,evm.model.ctg376.1
GO:0019637	organophosphate metabolic process	biological_process	0.30725	1	21	367	378	14153	XLOC_131799,XLOC_205966,XLOC_074461,XLOC_099854,XLOC_079409,XLOC_158601,XLOC_135726,XLOC_216499,XLOC_154264,XLOC_061507,XLOC_119758,XLOC_203753,XLOC_048655,XLOC_038709,evm.model.ctg376.1,XLOC_189865,XLOC_079761,XLOC_053233,XLOC_080606,XLOC_078454,XLOC_100498
GO:0030182	neuron differentiation	biological_process	0.3074	1	3	367	30	14153	XLOC_158486,XLOC_158601,XLOC_086667
GO:0048699	generation of neurons	biological_process	0.3074	1	3	367	30	14153	XLOC_158486,XLOC_158601,XLOC_086667
GO:0050793	regulation of developmental process	biological_process	0.30749	1	5	367	62	14153	XLOC_178016,XLOC_264436,evm.model.chr6.1141,XLOC_014756,XLOC_056729
GO:0016614	oxidoreductase activity, acting on CH-OH group of donors	molecular_function	0.30798	1	3	367	113	14153	XLOC_129590,XLOC_053233,XLOC_090451
GO:0005977	glycogen metabolic process	biological_process	0.30814	1	1	367	4	14153	XLOC_144983
GO:0005978	glycogen biosynthetic process	biological_process	0.30814	1	1	367	4	14153	XLOC_144983
GO:0015930	glutamate synthase activity	molecular_function	0.30855	1	1	367	5	14153	XLOC_058869
GO:0016853	isomerase activity	molecular_function	0.30869	1	7	367	128	14153	XLOC_249029,XLOC_047969,XLOC_259745,XLOC_079761,XLOC_158486,XLOC_188625,XLOC_204301
GO:0001664	G-protein coupled receptor binding	molecular_function	0.30871	1	2	367	35	14153	XLOC_142358,XLOC_224663
GO:0022008	neurogenesis	biological_process	0.30892	1	3	367	31	14153	XLOC_086667,XLOC_158486,XLOC_158601
GO:0007399	nervous system development	biological_process	0.31041	1	3	367	32	14153	XLOC_086667,XLOC_158601,XLOC_158486
GO:0006112	energy reserve metabolic process	biological_process	0.31056	1	1	367	5	14153	XLOC_144983
GO:0005730	nucleolus	cellular_component	0.31117	1	2	367	20	14153	XLOC_134374,XLOC_097533
GO:0050792	regulation of viral process	biological_process	0.31155	1	2	367	6	14153	XLOC_203044,XLOC_143713
GO:0015225	biotin transporter activity	molecular_function	0.3116	1	1	367	1	14153	XLOC_224663
GO:0015878	biotin transport	biological_process	0.3116	1	1	367	1	14153	XLOC_224663
GO:0009190	cyclic nucleotide biosynthetic process	biological_process	0.31208	1	2	367	23	14153	XLOC_048655,XLOC_216499
GO:0005048	signal sequence binding	molecular_function	0.31208	1	1	367	11	14153	XLOC_143713
GO:0004871	signal transducer activity	molecular_function	0.31209	1	33	367	1176	14153	XLOC_093491,XLOC_016841,XLOC_154620,XLOC_187941,XLOC_014756,XLOC_156374,XLOC_055513,XLOC_151315,evm.model.chr35.425,XLOC_138468,XLOC_151478,XLOC_069053,XLOC_092854,XLOC_013271,XLOC_071402,XLOC_188625,XLOC_159291,XLOC_135726,XLOC_101505,XLOC_164054,XLOC_119965,XLOC_211861,XLOC_226094,XLOC_141355,evm.model.chr4.2167,XLOC_141652,XLOC_224663,XLOC_201257,XLOC_020606,XLOC_089151,XLOC_203344,XLOC_100314…
GO:0009654	photosystem II oxygen evolving complex	cellular_component	0.31243	1	1	367	4	14153	XLOC_204301
GO:0030474	spindle pole body duplication	biological_process	0.31299	1	1	367	24	14153	XLOC_075908
GO:0051300	spindle pole body organization	biological_process	0.31299	1	1	367	24	14153	XLOC_075908
GO:0017080	sodium channel regulator activity	molecular_function	0.313	1	3	367	28	14153	XLOC_121012,XLOC_206887,XLOC_061507
GO:0019871	sodium channel inhibitor activity	molecular_function	0.313	1	3	367	28	14153	XLOC_121012,XLOC_061507,XLOC_206887
GO:0018995	host	cellular_component	0.31332	1	8	367	96	14153	XLOC_075060,XLOC_188625,XLOC_097401,XLOC_100314,XLOC_193435,XLOC_069060,XLOC_080606,XLOC_061507
GO:0043657	host cell	cellular_component	0.31332	1	8	367	96	14153	XLOC_188625,XLOC_075060,XLOC_080606,XLOC_061507,XLOC_069060,XLOC_193435,XLOC_097401,XLOC_100314
GO:0044215	other organism	cellular_component	0.31332	1	8	367	96	14153	XLOC_097401,XLOC_100314,XLOC_193435,XLOC_069060,XLOC_080606,XLOC_061507,XLOC_075060,XLOC_188625
GO:0044216	other organism cell	cellular_component	0.31332	1	8	367	96	14153	XLOC_188625,XLOC_075060,XLOC_080606,XLOC_061507,XLOC_069060,XLOC_193435,XLOC_097401,XLOC_100314
GO:0044217	other organism part	cellular_component	0.31332	1	8	367	96	14153	XLOC_188625,XLOC_075060,XLOC_061507,XLOC_080606,XLOC_069060,XLOC_193435,XLOC_097401,XLOC_100314
GO:0019201	nucleotide kinase activity	molecular_function	0.31372	1	2	367	51	14153	XLOC_053711,XLOC_178016
GO:0003909	DNA ligase activity	molecular_function	0.31373	1	1	367	13	14153	XLOC_207954
GO:0004129	cytochrome-c oxidase activity	molecular_function	0.31452	1	4	367	38	14153	XLOC_140599,XLOC_211468,XLOC_211651,XLOC_100280
GO:0016675	oxidoreductase activity, acting on a heme group of donors	molecular_function	0.31452	1	4	367	38	14153	XLOC_140599,XLOC_211468,XLOC_211651,XLOC_100280
GO:0016676	oxidoreductase activity, acting on a heme group of donors, oxygen as acceptor	molecular_function	0.31452	1	4	367	38	14153	XLOC_211468,XLOC_140599,XLOC_100280,XLOC_211651
GO:0035303	regulation of dephosphorylation	biological_process	0.31464	1	2	367	10	14153	XLOC_090451,XLOC_215945
GO:0035304	regulation of protein dephosphorylation	biological_process	0.31464	1	2	367	10	14153	XLOC_090451,XLOC_215945
GO:0005783	endoplasmic reticulum	cellular_component	0.31484	1	17	367	231	14153	XLOC_201257,XLOC_017216,XLOC_080215,XLOC_184721,XLOC_020873,XLOC_138468,XLOC_158486,XLOC_107351,XLOC_259745,XLOC_004812,XLOC_099854,XLOC_125949,XLOC_205966,XLOC_006359,XLOC_079409,XLOC_257799,XLOC_097533
GO:0005753	mitochondrial proton-transporting ATP synthase complex	cellular_component	0.31506	1	5	367	39	14153	XLOC_100498,XLOC_158601,XLOC_078454,evm.model.ctg376.1,XLOC_203753
GO:0045158	electron transporter, transferring electrons within cytochrome b6/f complex of photosystem II activity	molecular_function	0.31515	1	1	367	4	14153	XLOC_190100
GO:0032502	developmental process	biological_process	0.31566	1	25	367	394	14153	XLOC_158601,XLOC_188625,XLOC_006189,XLOC_004812,XLOC_126716,XLOC_158486,XLOC_013271,XLOC_056729,XLOC_100314,XLOC_178016,XLOC_016563,XLOC_020873,evm.model.ctg2648.3,XLOC_075908,XLOC_014756,XLOC_086667,XLOC_078454,XLOC_208815,XLOC_264436,XLOC_140599,XLOC_201177,evm.model.chr6.1141,XLOC_027572,XLOC_211861,XLOC_232734
GO:0007591	molting cycle, chitin-based cuticle	biological_process	0.31607	1	1	367	2	14153	XLOC_061507
GO:0008255	ecdysis-triggering hormone activity	molecular_function	0.31607	1	1	367	2	14153	XLOC_061507
GO:0018990	ecdysis, chitin-based cuticle	biological_process	0.31607	1	1	367	2	14153	XLOC_061507
GO:0022404	molting cycle process	biological_process	0.31607	1	1	367	2	14153	XLOC_061507
GO:0042303	molting cycle	biological_process	0.31607	1	1	367	2	14153	XLOC_061507
GO:0004623	phospholipase A2 activity	molecular_function	0.31641	1	1	367	3	14153	XLOC_224663
GO:0048037	cofactor binding	molecular_function	0.31679	1	9	367	285	14153	XLOC_224663,XLOC_055513,XLOC_029563,XLOC_215463,XLOC_107389,XLOC_211861,XLOC_129590,XLOC_075545,XLOC_053233
GO:0000776	kinetochore	cellular_component	0.31693	1	4	367	102	14153	XLOC_138468,XLOC_163560,XLOC_156481,XLOC_193145
GO:0044798	nuclear transcription factor complex	cellular_component	0.31696	1	2	367	49	14153	XLOC_201881,XLOC_134374
GO:0033365	protein localization to organelle	biological_process	0.31783	1	10	367	191	14153	XLOC_092854,XLOC_019095,XLOC_127205,XLOC_137777,XLOC_138468,XLOC_201177,XLOC_254513,XLOC_075908,XLOC_188837,XLOC_143713
GO:0030141	secretory granule	cellular_component	0.31813	1	1	367	10	14153	XLOC_107351
GO:0004175	endopeptidase activity	molecular_function	0.31831	1	25	367	516	14153	XLOC_089051,XLOC_098612,XLOC_182663,XLOC_066583,XLOC_073529,XLOC_125949,XLOC_156481,XLOC_099854,XLOC_259745,XLOC_148349,XLOC_087306,XLOC_158486,XLOC_037113,XLOC_057990,XLOC_218342,XLOC_209708,XLOC_019095,XLOC_140174,XLOC_187941,XLOC_005067,XLOC_020606,XLOC_189865,XLOC_093491,XLOC_251642,XLOC_252387
GO:0007249	I-kappaB kinase/NF-kappaB signaling	biological_process	0.31839	1	2	367	23	14153	XLOC_178016,XLOC_264436
GO:0043122	regulation of I-kappaB kinase/NF-kappaB signaling	biological_process	0.31839	1	2	367	23	14153	XLOC_178016,XLOC_264436
GO:0043123	positive regulation of I-kappaB kinase/NF-kappaB signaling	biological_process	0.31839	1	2	367	23	14153	XLOC_264436,XLOC_178016
GO:0004074	biliverdin reductase activity	molecular_function	0.31845	1	1	367	4	14153	XLOC_125199
GO:0042167	heme catabolic process	biological_process	0.31845	1	1	367	4	14153	XLOC_125199
GO:0098798	mitochondrial protein complex	cellular_component	0.31888	1	9	367	95	14153	XLOC_158601,XLOC_188837,XLOC_017488,XLOC_078454,XLOC_100498,XLOC_153637,XLOC_203753,XLOC_019095,evm.model.ctg376.1
GO:0030145	manganese ion binding	molecular_function	0.32062	1	1	367	11	14153	XLOC_107389
GO:0044444	cytoplasmic part	cellular_component	0.32091	1	66	367	1169	14153	XLOC_246328,XLOC_068766,XLOC_201257,XLOC_069060,XLOC_257799,XLOC_252479,XLOC_064699,XLOC_074461,XLOC_004812,XLOC_153637,XLOC_089151,XLOC_255857,XLOC_243460,XLOC_020873,XLOC_122544,XLOC_184721,XLOC_204301,XLOC_119758,XLOC_017216,XLOC_251397,XLOC_203044,XLOC_078454,evm.model.ctg376.1,XLOC_222025,XLOC_188625,XLOC_214937,XLOC_099854,XLOC_259745,XLOC_113310,XLOC_109245,XLOC_158486,XLOC_138468,XLOC_092…
GO:0017038	protein import	biological_process	0.32133	1	6	367	121	14153	XLOC_188837,XLOC_019095,XLOC_137777,XLOC_127205,XLOC_211468,XLOC_138468
GO:0019953	sexual reproduction	biological_process	0.32137	1	7	367	112	14153	XLOC_100314,XLOC_232734,XLOC_211861,XLOC_039708,XLOC_131799,XLOC_188625,XLOC_107351
GO:0044446	intracellular organelle part	cellular_component	0.32148	1	71	367	1476	14153	XLOC_061507,XLOC_141014,XLOC_205966,XLOC_131799,XLOC_019608,XLOC_104967,XLOC_058869,XLOC_158601,XLOC_211468,XLOC_006359,XLOC_057013,XLOC_099304,XLOC_100498,XLOC_020606,XLOC_017488,XLOC_224663,XLOC_193145,XLOC_019095,XLOC_089282,XLOC_128791,XLOC_090451,XLOC_090286,XLOC_188837,XLOC_125949,XLOC_156481,XLOC_097533,XLOC_089051,XLOC_079409,XLOC_075394,XLOC_203753,XLOC_016841,XLOC_201881,XLOC_092773,XLO…
GO:0016556	mRNA modification	biological_process	0.32192	1	1	367	3	14153	XLOC_092854
GO:0080009	mRNA methylation	biological_process	0.32192	1	1	367	3	14153	XLOC_092854
GO:0044703	multi-organism reproductive process	biological_process	0.32213	1	7	367	113	14153	XLOC_039708,XLOC_131799,XLOC_211861,XLOC_100314,XLOC_232734,XLOC_107351,XLOC_188625
GO:0016054	organic acid catabolic process	biological_process	0.32261	1	2	367	27	14153	evm.model.chr4.44,XLOC_029563
GO:0046395	carboxylic acid catabolic process	biological_process	0.32261	1	2	367	27	14153	XLOC_029563,evm.model.chr4.44
GO:0009187	cyclic nucleotide metabolic process	biological_process	0.32271	1	2	367	25	14153	XLOC_216499,XLOC_048655
GO:0005758	mitochondrial intermembrane space	cellular_component	0.32323	1	1	367	5	14153	XLOC_061507
GO:0016530	metallochaperone activity	molecular_function	0.32323	1	1	367	5	14153	XLOC_061507
GO:0016531	copper chaperone activity	molecular_function	0.32323	1	1	367	5	14153	XLOC_061507
GO:0031970	organelle envelope lumen	cellular_component	0.32323	1	1	367	5	14153	XLOC_061507
GO:0048513	organ development	biological_process	0.32414	1	2	367	24	14153	XLOC_014756,XLOC_100314
GO:0044282	small molecule catabolic process	biological_process	0.32415	1	2	367	28	14153	evm.model.chr4.44,XLOC_029563
GO:0006336	DNA replication-independent nucleosome assembly	biological_process	0.32434	1	1	367	7	14153	XLOC_057013
GO:0031055	chromatin remodeling at centromere	biological_process	0.32434	1	1	367	7	14153	XLOC_057013
GO:0034080	CENP-A containing nucleosome assembly	biological_process	0.32434	1	1	367	7	14153	XLOC_057013
GO:0034724	DNA replication-independent nucleosome organization	biological_process	0.32434	1	1	367	7	14153	XLOC_057013
GO:0043486	histone exchange	biological_process	0.32434	1	1	367	7	14153	XLOC_057013
GO:0061641	CENP-A containing chromatin organization	biological_process	0.32434	1	1	367	7	14153	XLOC_057013
GO:0009057	macromolecule catabolic process	biological_process	0.32485	1	10	367	195	14153	XLOC_097401,XLOC_025149,XLOC_060285,XLOC_126716,XLOC_259745,XLOC_224663,XLOC_119965,XLOC_005067,XLOC_020606,XLOC_158601
GO:0003917	DNA topoisomerase type I activity	molecular_function	0.32497	1	1	367	3	14153	XLOC_259745
GO:0043631	RNA polyadenylation	biological_process	0.32536	1	1	367	12	14153	XLOC_098612
GO:0030684	preribosome	cellular_component	0.32555	1	4	367	72	14153	XLOC_029563,XLOC_180216,XLOC_097533,XLOC_079761
GO:0008174	mRNA methyltransferase activity	molecular_function	0.32565	1	1	367	4	14153	XLOC_092854
GO:0017153	sodium:dicarboxylate symporter activity	molecular_function	0.32746	1	1	367	10	14153	XLOC_075394
GO:0004348	glucosylceramidase activity	molecular_function	0.32778	1	1	367	5	14153	XLOC_061507
GO:0005217	intracellular ligand-gated ion channel activity	molecular_function	0.32783	1	3	367	46	14153	XLOC_168841,XLOC_201177,XLOC_157669
GO:0005218	intracellular ligand-gated calcium channel activity	molecular_function	0.32783	1	3	367	46	14153	XLOC_157669,XLOC_201177,XLOC_168841
GO:0005219	ryanodine-sensitive calcium-release channel activity	molecular_function	0.32783	1	3	367	46	14153	XLOC_157669,XLOC_201177,XLOC_168841
GO:0015278	calcium-release channel activity	molecular_function	0.32783	1	3	367	46	14153	XLOC_157669,XLOC_201177,XLOC_168841
GO:0017022	myosin binding	molecular_function	0.32795	1	1	367	24	14153	XLOC_165001
GO:0006874	cellular calcium ion homeostasis	biological_process	0.32903	1	3	367	47	14153	XLOC_201177,XLOC_168841,XLOC_157669
GO:0055074	calcium ion homeostasis	biological_process	0.32903	1	3	367	47	14153	XLOC_157669,XLOC_201177,XLOC_168841
GO:0072503	cellular divalent inorganic cation homeostasis	biological_process	0.32903	1	3	367	47	14153	XLOC_201177,XLOC_168841,XLOC_157669
GO:0072507	divalent inorganic cation homeostasis	biological_process	0.32903	1	3	367	47	14153	XLOC_157669,XLOC_168841,XLOC_201177
GO:0030031	cell projection assembly	biological_process	0.32932	1	3	367	31	14153	XLOC_155448,XLOC_061507,XLOC_208815
GO:0002097	tRNA wobble base modification	biological_process	0.32991	1	1	367	5	14153	XLOC_074461
GO:0002098	tRNA wobble uridine modification	biological_process	0.32991	1	1	367	5	14153	XLOC_074461
GO:0044767	single-organism developmental process	biological_process	0.33047	1	24	367	375	14153	XLOC_004812,XLOC_188625,XLOC_006189,XLOC_158601,XLOC_100314,XLOC_056729,XLOC_013271,XLOC_158486,XLOC_126716,XLOC_086667,XLOC_014756,evm.model.ctg2648.3,XLOC_075908,XLOC_178016,XLOC_020873,XLOC_211861,XLOC_232734,evm.model.chr6.1141,XLOC_027572,XLOC_264436,XLOC_140599,XLOC_201177,XLOC_078454,XLOC_208815
GO:0019060	intracellular transport of viral protein in host cell	biological_process	0.33153	1	1	367	2	14153	XLOC_203044
GO:0030581	symbiont intracellular protein transport in host	biological_process	0.33153	1	1	367	2	14153	XLOC_203044
GO:0046719	regulation by virus of viral protein levels in host cell	biological_process	0.33153	1	1	367	2	14153	XLOC_203044
GO:0051708	intracellular protein transport in other organism involved in symbiotic interaction	biological_process	0.33153	1	1	367	2	14153	XLOC_203044
GO:0034227	tRNA thio-modification	biological_process	0.33225	1	1	367	6	14153	XLOC_074461
GO:0005310	dicarboxylic acid transmembrane transporter activity	molecular_function	0.33242	1	1	367	12	14153	XLOC_075394
GO:0006468	protein phosphorylation	biological_process	0.3325	1	21	367	525	14153	XLOC_252343,XLOC_120667,XLOC_188625,XLOC_072726,XLOC_100280,XLOC_060285,XLOC_043914,XLOC_087306,XLOC_065230,XLOC_092854,XLOC_229337,XLOC_121012,XLOC_025498,XLOC_020873,XLOC_204301,evm.model.chr4.2167,XLOC_052934,XLOC_055513,XLOC_083381,XLOC_156374,XLOC_099304
GO:0006303	double-strand break repair via nonhomologous end joining	biological_process	0.33343	1	1	367	13	14153	XLOC_092773
GO:0000785	chromatin	cellular_component	0.33368	1	2	367	31	14153	XLOC_092773,XLOC_131799
GO:0042558	pteridine-containing compound metabolic process	biological_process	0.33388	1	2	367	28	14153	XLOC_017488,XLOC_158486
GO:0019205	nucleobase-containing compound kinase activity	molecular_function	0.33479	1	2	367	63	14153	XLOC_053711,XLOC_178016
GO:0006636	unsaturated fatty acid biosynthetic process	biological_process	0.33484	1	1	367	5	14153	XLOC_040188
GO:0006690	icosanoid metabolic process	biological_process	0.33484	1	1	367	5	14153	XLOC_040188
GO:0006691	leukotriene metabolic process	biological_process	0.33484	1	1	367	5	14153	XLOC_040188
GO:0019370	leukotriene biosynthetic process	biological_process	0.33484	1	1	367	5	14153	XLOC_040188
GO:0033559	unsaturated fatty acid metabolic process	biological_process	0.33484	1	1	367	5	14153	XLOC_040188
GO:0046456	icosanoid biosynthetic process	biological_process	0.33484	1	1	367	5	14153	XLOC_040188
GO:1901568	fatty acid derivative metabolic process	biological_process	0.33484	1	1	367	5	14153	XLOC_040188
GO:1901570	fatty acid derivative biosynthetic process	biological_process	0.33484	1	1	367	5	14153	XLOC_040188
GO:0033588	Elongator holoenzyme complex	cellular_component	0.3352	1	1	367	8	14153	XLOC_193438
GO:0051701	interaction with host	biological_process	0.33522	1	11	367	111	14153	XLOC_019317,XLOC_156374,XLOC_259745,XLOC_203044,XLOC_231675,XLOC_040801,XLOC_069053,XLOC_208815,XLOC_107351,XLOC_132699,XLOC_211861
GO:0007067	mitotic nuclear division	biological_process	0.33544	1	3	367	71	14153	XLOC_163560,XLOC_102636,XLOC_193145
GO:0000726	non-recombinational repair	biological_process	0.33576	1	1	367	14	14153	XLOC_092773
GO:0008705	methionine synthase activity	molecular_function	0.33625	1	1	367	2	14153	XLOC_017488
GO:0042084	5-methyltetrahydrofolate-dependent methyltransferase activity	molecular_function	0.33625	1	1	367	2	14153	XLOC_017488
GO:0033202	DNA helicase complex	cellular_component	0.33698	1	1	367	7	14153	XLOC_156481
GO:0032504	multicellular organism reproduction	biological_process	0.33713	1	5	367	87	14153	XLOC_188625,XLOC_100314,XLOC_211861,XLOC_232734,XLOC_131799
GO:0008830	dTDP-4-dehydrorhamnose 3,5-epimerase activity	molecular_function	0.3373	1	1	367	4	14153	XLOC_158486
GO:0002253	activation of immune response	biological_process	0.33763	1	1	367	7	14153	XLOC_204646
GO:0030260	entry into host cell	biological_process	0.33775	1	2	367	30	14153	XLOC_156374,XLOC_231675
GO:0044409	entry into host	biological_process	0.33775	1	2	367	30	14153	XLOC_156374,XLOC_231675
GO:0046718	viral entry into host cell	biological_process	0.33775	1	2	367	30	14153	XLOC_156374,XLOC_231675
GO:0051806	entry into cell of other organism involved in symbiotic interaction	biological_process	0.33775	1	2	367	30	14153	XLOC_156374,XLOC_231675
GO:0051828	entry into other organism involved in symbiotic interaction	biological_process	0.33775	1	2	367	30	14153	XLOC_231675,XLOC_156374
GO:0019748	secondary metabolic process	biological_process	0.33941	1	3	367	24	14153	XLOC_086667,XLOC_211651,XLOC_048110
GO:0070887	cellular response to chemical stimulus	biological_process	0.33951	1	2	367	64	14153	XLOC_201239,XLOC_016841
GO:0051094	positive regulation of developmental process	biological_process	0.33981	1	3	367	29	14153	XLOC_056729,XLOC_264436,XLOC_178016
GO:0015171	amino acid transmembrane transporter activity	molecular_function	0.34137	1	2	367	26	14153	XLOC_206617,XLOC_155282
GO:0051345	positive regulation of hydrolase activity	biological_process	0.34206	1	2	367	13	14153	XLOC_158486,XLOC_214937
GO:0006869	lipid transport	biological_process	0.34211	1	4	367	75	14153	XLOC_159291,XLOC_049240,XLOC_211468,XLOC_055000
GO:0016591	DNA-directed RNA polymerase II, holoenzyme	cellular_component	0.34277	1	3	367	73	14153	XLOC_079761,XLOC_201881,XLOC_045267
GO:0006022	aminoglycan metabolic process	biological_process	0.34419	1	4	367	40	14153	XLOC_179305,XLOC_025149,XLOC_164054,XLOC_020606
GO:0051726	regulation of cell cycle	biological_process	0.34454	1	6	367	101	14153	XLOC_121012,XLOC_102636,XLOC_177836,XLOC_208815,XLOC_137443,XLOC_060160
GO:0019838	growth factor binding	molecular_function	0.3453	1	1	367	23	14153	XLOC_019095
GO:0019089	transmission of virus	biological_process	0.34537	1	1	367	8	14153	XLOC_211861
GO:0044007	dissemination or transmission of symbiont from host	biological_process	0.34537	1	1	367	8	14153	XLOC_211861
GO:0051821	dissemination or transmission of organism from other organism involved in symbiotic interaction	biological_process	0.34537	1	1	367	8	14153	XLOC_211861
GO:0030153	bacteriocin immunity	biological_process	0.34546	1	2	367	7	14153	XLOC_086667,XLOC_048110
GO:0005667	transcription factor complex	cellular_component	0.34578	1	2	367	61	14153	XLOC_134374,XLOC_201881
GO:0019898	extrinsic component of membrane	cellular_component	0.34586	1	4	367	79	14153	evm.model.chr35.425,XLOC_204301,XLOC_138768,XLOC_138468
GO:0098796	membrane protein complex	cellular_component	0.34605	1	36	367	575	14153	XLOC_017488,XLOC_020606,XLOC_068766,XLOC_215945,XLOC_192880,XLOC_100498,XLOC_058869,XLOC_205966,XLOC_158601,XLOC_100449,XLOC_252479,XLOC_255857,XLOC_153637,XLOC_061507,XLOC_017216,evm.model.chr35.425,XLOC_204301,XLOC_060160,XLOC_184721,evm.model.chr29.311,evm.model.ctg376.1,XLOC_222025,XLOC_016841,XLOC_203753,XLOC_075394,XLOC_252490,XLOC_078454,XLOC_188837,XLOC_125949,XLOC_188625,XLOC_079409,XLOC…
GO:0005791	rough endoplasmic reticulum	cellular_component	0.34628	1	2	367	19	14153	XLOC_184721,XLOC_079409
GO:0030867	rough endoplasmic reticulum membrane	cellular_component	0.34628	1	2	367	19	14153	XLOC_079409,XLOC_184721
GO:0009967	positive regulation of signal transduction	biological_process	0.34635	1	4	367	45	14153	XLOC_093257,XLOC_264436,XLOC_178016,XLOC_043360
GO:0010647	positive regulation of cell communication	biological_process	0.34635	1	4	367	45	14153	XLOC_178016,XLOC_264436,XLOC_093257,XLOC_043360
GO:0023056	positive regulation of signaling	biological_process	0.34635	1	4	367	45	14153	XLOC_043360,XLOC_178016,XLOC_093257,XLOC_264436
GO:0044038	cell wall macromolecule biosynthetic process	biological_process	0.34673	1	1	367	5	14153	XLOC_179305
GO:0070589	cellular component macromolecule biosynthetic process	biological_process	0.34673	1	1	367	5	14153	XLOC_179305
GO:0072594	establishment of protein localization to organelle	biological_process	0.34675	1	9	367	167	14153	XLOC_138468,XLOC_254513,XLOC_201177,XLOC_127205,XLOC_137777,XLOC_019095,XLOC_092854,XLOC_143713,XLOC_188837
GO:0004673	protein histidine kinase activity	molecular_function	0.34822	1	3	367	40	14153	XLOC_205966,XLOC_251116,XLOC_060285
GO:0016775	phosphotransferase activity, nitrogenous group as acceptor	molecular_function	0.34822	1	3	367	40	14153	XLOC_060285,XLOC_205966,XLOC_251116
GO:0036459	ubiquitinyl hydrolase activity	molecular_function	0.34877	1	3	367	62	14153	XLOC_060285,XLOC_180216,XLOC_137443
GO:0051539	4 iron, 4 sulfur cluster binding	molecular_function	0.34916	1	2	367	20	14153	XLOC_113310,XLOC_061507
GO:0005747	mitochondrial respiratory chain complex I	cellular_component	0.3501	1	1	367	13	14153	XLOC_017488
GO:0030964	NADH dehydrogenase complex	cellular_component	0.3501	1	1	367	13	14153	XLOC_017488
GO:0045271	respiratory chain complex I	cellular_component	0.3501	1	1	367	13	14153	XLOC_017488
GO:0019955	cytokine binding	molecular_function	0.3502	1	1	367	6	14153	XLOC_147366
GO:0061695	transferase complex, transferring phosphorus-containing groups	cellular_component	0.35042	1	6	367	118	14153	XLOC_138768,XLOC_097533,XLOC_079761,XLOC_045267,XLOC_224663,XLOC_201881
GO:0044441	ciliary part	cellular_component	0.35104	1	1	367	4	14153	XLOC_208815
GO:0019684	photosynthesis, light reaction	biological_process	0.35168	1	2	367	16	14153	XLOC_147977,XLOC_211468
GO:0016788	hydrolase activity, acting on ester bonds	molecular_function	0.35225	1	38	367	846	14153	XLOC_080606,XLOC_231675,XLOC_203753,XLOC_207138,evm.model.ctg376.1,XLOC_187941,XLOC_151315,XLOC_086667,XLOC_156817,XLOC_154264,evm.model.chr9.691,XLOC_188625,XLOC_049240,XLOC_072726,evm.model.chr4.1602,XLOC_031499,XLOC_058992,XLOC_205894,XLOC_143713,XLOC_099854,XLOC_041396,XLOC_075545,XLOC_175298,XLOC_147549,XLOC_015642,XLOC_020606,XLOC_224663,XLOC_157669,XLOC_061507,XLOC_089151,XLOC_085816,XLOC_…
GO:0006397	mRNA processing	biological_process	0.35256	1	7	367	159	14153	XLOC_158486,XLOC_090286,XLOC_201177,XLOC_097533,XLOC_099854,XLOC_027572,XLOC_075394
GO:0009888	tissue development	biological_process	0.35356	1	4	367	59	14153	XLOC_014756,XLOC_232734,XLOC_211861,XLOC_016563
GO:0030855	epithelial cell differentiation	biological_process	0.35405	1	2	367	34	14153	XLOC_232734,XLOC_211861
GO:0003857	3-hydroxyacyl-CoA dehydrogenase activity	molecular_function	0.35406	1	1	367	24	14153	XLOC_053233
GO:0042181	ketone biosynthetic process	biological_process	0.35449	1	1	367	6	14153	XLOC_215055
GO:0016021	integral component of membrane	cellular_component	0.35525	1	88	367	2613	14153	XLOC_218342,XLOC_128791,XLOC_107351,XLOC_151478,XLOC_227549,XLOC_125949,evm.model.chr33.134,XLOC_159291,XLOC_034606,XLOC_044498,XLOC_079409,evm.model.chr10.70,XLOC_201881,XLOC_154620,XLOC_070667,XLOC_075394,XLOC_206156,XLOC_201177,XLOC_075060,XLOC_080215,XLOC_179033,evm.model.chr29.311,XLOC_054571,XLOC_061507,XLOC_117703,XLOC_204646,XLOC_182663,XLOC_205966,XLOC_006359,XLOC_013424,XLOC_100449,XLOC…
GO:0046915	transition metal ion transmembrane transporter activity	molecular_function	0.35658	1	3	367	98	14153	XLOC_122544,XLOC_206156,XLOC_128823
GO:0006120	mitochondrial electron transport, NADH to ubiquinone	biological_process	0.35692	1	2	367	11	14153	XLOC_061507,XLOC_119758
GO:0032507	maintenance of protein location in cell	biological_process	0.35698	1	2	367	25	14153	XLOC_060160,XLOC_215945
GO:0045185	maintenance of protein location	biological_process	0.35698	1	2	367	25	14153	XLOC_060160,XLOC_215945
GO:0051651	maintenance of location in cell	biological_process	0.35698	1	2	367	25	14153	XLOC_060160,XLOC_215945
GO:0032886	regulation of microtubule-based process	biological_process	0.35711	1	2	367	27	14153	XLOC_089151,XLOC_208815
GO:0070507	regulation of microtubule cytoskeleton organization	biological_process	0.35711	1	2	367	27	14153	XLOC_089151,XLOC_208815
GO:0000105	histidine biosynthetic process	biological_process	0.35842	1	1	367	14	14153	XLOC_131799
GO:0006547	histidine metabolic process	biological_process	0.35842	1	1	367	14	14153	XLOC_131799
GO:0052803	imidazole-containing compound metabolic process	biological_process	0.35842	1	1	367	14	14153	XLOC_131799
GO:0003690	double-stranded DNA binding	molecular_function	0.35846	1	2	367	34	14153	XLOC_150348,XLOC_118546
GO:0009372	quorum sensing	biological_process	0.35847	1	2	367	9	14153	XLOC_159929,XLOC_222025
GO:0048872	homeostasis of number of cells	biological_process	0.35847	1	2	367	9	14153	XLOC_159929,XLOC_222025
GO:0048874	homeostasis of number of cells in a free-living population	biological_process	0.35847	1	2	367	9	14153	XLOC_159929,XLOC_222025
GO:0000124	SAGA complex	cellular_component	0.35882	1	1	367	5	14153	XLOC_075394
GO:0006555	methionine metabolic process	biological_process	0.35919	1	2	367	9	14153	XLOC_089051,XLOC_017488
GO:0004536	deoxyribonuclease activity	molecular_function	0.35946	1	5	367	176	14153	XLOC_188625,XLOC_147549,XLOC_157669,XLOC_086667,XLOC_156817
GO:0009036	Type II site-specific deoxyribonuclease activity	molecular_function	0.35966	1	2	367	16	14153	XLOC_188625,XLOC_086667
GO:0009307	DNA restriction-modification system	biological_process	0.35966	1	2	367	16	14153	XLOC_188625,XLOC_086667
GO:0015666	restriction endodeoxyribonuclease activity	molecular_function	0.35966	1	2	367	16	14153	XLOC_086667,XLOC_188625
GO:0044355	clearance of foreign intracellular DNA	biological_process	0.35966	1	2	367	16	14153	XLOC_086667,XLOC_188625
GO:0048870	cell motility	biological_process	0.36014	1	7	367	159	14153	evm.model.chr6.1141,XLOC_112244,evm.model.chr13.329,XLOC_107351,XLOC_138468,evm.model.chr3.1575,XLOC_060160
GO:0051674	localization of cell	biological_process	0.36014	1	7	367	159	14153	evm.model.chr3.1575,XLOC_138468,XLOC_060160,XLOC_107351,evm.model.chr13.329,XLOC_112244,evm.model.chr6.1141
GO:0003688	DNA replication origin binding	molecular_function	0.36021	1	1	367	6	14153	XLOC_017216
GO:1901136	carbohydrate derivative catabolic process	biological_process	0.36092	1	3	367	29	14153	XLOC_053233,XLOC_025149,XLOC_020606
GO:0097034	mitochondrial respiratory chain complex IV biogenesis	biological_process	0.3616	1	2	367	8	14153	XLOC_240937,XLOC_061507
GO:0006050	mannosamine metabolic process	biological_process	0.36166	1	1	367	3	14153	XLOC_188625
GO:0006051	N-acetylmannosamine metabolic process	biological_process	0.36166	1	1	367	3	14153	XLOC_188625
GO:0047465	N-acylglucosamine-6-phosphate 2-epimerase activity	molecular_function	0.36166	1	1	367	3	14153	XLOC_188625
GO:0051130	positive regulation of cellular component organization	biological_process	0.3618	1	3	367	25	14153	evm.model.chr6.1141,XLOC_089151,XLOC_138110
GO:0006030	chitin metabolic process	biological_process	0.36198	1	3	367	15	14153	XLOC_020606,XLOC_025149,XLOC_164054
GO:1901071	glucosamine-containing compound metabolic process	biological_process	0.36198	1	3	367	15	14153	XLOC_164054,XLOC_025149,XLOC_020606
GO:0071103	DNA conformation change	biological_process	0.36211	1	6	367	67	14153	XLOC_204301,XLOC_047969,XLOC_057013,XLOC_249029,XLOC_259745,XLOC_092773
GO:0033643	host cell part	cellular_component	0.36222	1	7	367	92	14153	XLOC_069060,XLOC_188625,XLOC_061507,XLOC_080606,XLOC_097401,XLOC_100314,XLOC_193435
GO:0008610	lipid biosynthetic process	biological_process	0.36222	1	10	367	165	14153	XLOC_201257,XLOC_014756,XLOC_020606,XLOC_205966,XLOC_136710,XLOC_135726,XLOC_040188,XLOC_129590,XLOC_112244,XLOC_079761
GO:0009117	nucleotide metabolic process	biological_process	0.36265	1	14	367	230	14153	XLOC_158601,XLOC_099854,XLOC_119758,XLOC_131799,XLOC_074461,XLOC_100498,XLOC_061507,XLOC_189865,XLOC_078454,evm.model.ctg376.1,XLOC_216499,XLOC_203753,XLOC_048655,XLOC_038709
GO:0044700	single organism signaling	biological_process	0.36308	1	71	367	2233	14153	XLOC_058869,XLOC_228606,XLOC_204646,XLOC_205966,XLOC_215055,XLOC_123961,XLOC_146501,XLOC_196930,XLOC_060285,XLOC_061507,XLOC_224663,XLOC_020606,XLOC_075908,XLOC_211861,XLOC_141355,XLOC_147549,evm.model.chr27.83,XLOC_205894,XLOC_206617,XLOC_079409,XLOC_261177,XLOC_097533,XLOC_216499,evm.model.chr4.60,XLOC_071402,evm.model.chr16.340,XLOC_128791,XLOC_151478,XLOC_201239,evm.model.chr35.425,XLOC_15131…
GO:1901607	alpha-amino acid biosynthetic process	biological_process	0.36339	1	4	367	70	14153	XLOC_017488,XLOC_226094,XLOC_131799,XLOC_218342
GO:0005942	phosphatidylinositol 3-kinase complex	cellular_component	0.36347	1	1	367	15	14153	XLOC_138768
GO:0005944	phosphatidylinositol 3-kinase complex, class IB	cellular_component	0.36347	1	1	367	15	14153	XLOC_138768
GO:0035014	phosphatidylinositol 3-kinase regulator activity	molecular_function	0.36347	1	1	367	15	14153	XLOC_138768
GO:0046935	1-phosphatidylinositol-3-kinase regulator activity	molecular_function	0.36347	1	1	367	15	14153	XLOC_138768
GO:0097651	phosphatidylinositol 3-kinase complex, class I	cellular_component	0.36347	1	1	367	15	14153	XLOC_138768
GO:0043903	regulation of symbiosis, encompassing mutualism through parasitism	biological_process	0.36395	1	2	367	8	14153	XLOC_203044,XLOC_143713
GO:0043044	ATP-dependent chromatin remodeling	biological_process	0.36408	1	1	367	9	14153	XLOC_057013
GO:0008488	gamma-glutamyl carboxylase activity	molecular_function	0.36439	1	1	367	4	14153	XLOC_097533
GO:0017187	peptidyl-glutamic acid carboxylation	biological_process	0.36439	1	1	367	4	14153	XLOC_097533
GO:0018200	peptidyl-glutamic acid modification	biological_process	0.36439	1	1	367	4	14153	XLOC_097533
GO:0018214	protein carboxylation	biological_process	0.36439	1	1	367	4	14153	XLOC_097533
GO:0009274	peptidoglycan-based cell wall	cellular_component	0.36485	1	1	367	5	14153	XLOC_061507
GO:0009276	Gram-negative-bacterium-type cell wall	cellular_component	0.36485	1	1	367	5	14153	XLOC_061507
GO:0030354	melanin-concentrating hormone activity	molecular_function	0.36528	1	1	367	4	14153	XLOC_079409
GO:0031160	spore wall	cellular_component	0.36615	1	1	367	2	14153	XLOC_020873
GO:0042710	biofilm formation	biological_process	0.36654	1	1	367	6	14153	XLOC_079761
GO:0043086	negative regulation of catalytic activity	biological_process	0.36845	1	3	367	57	14153	XLOC_243460,XLOC_215945,XLOC_090451
GO:0044092	negative regulation of molecular function	biological_process	0.36845	1	3	367	57	14153	XLOC_243460,XLOC_215945,XLOC_090451
GO:0043385	mycotoxin metabolic process	biological_process	0.36873	1	1	367	2	14153	XLOC_211651
GO:0043386	mycotoxin biosynthetic process	biological_process	0.36873	1	1	367	2	14153	XLOC_211651
GO:0045122	aflatoxin biosynthetic process	biological_process	0.36873	1	1	367	2	14153	XLOC_211651
GO:0046222	aflatoxin metabolic process	biological_process	0.36873	1	1	367	2	14153	XLOC_211651
GO:1901376	organic heteropentacyclic compound metabolic process	biological_process	0.36873	1	1	367	2	14153	XLOC_211651
GO:1901378	organic heteropentacyclic compound biosynthetic process	biological_process	0.36873	1	1	367	2	14153	XLOC_211651
GO:0005267	potassium channel activity	molecular_function	0.36928	1	5	367	84	14153	XLOC_080215,XLOC_079409,XLOC_138110,XLOC_257799,XLOC_017488
GO:0048584	positive regulation of response to stimulus	biological_process	0.36939	1	5	367	56	14153	XLOC_043360,XLOC_204646,XLOC_178016,XLOC_093257,XLOC_264436
GO:0005179	hormone activity	molecular_function	0.36962	1	8	367	123	14153	XLOC_079409,XLOC_054439,XLOC_064699,XLOC_190100,XLOC_155446,XLOC_061507,XLOC_158486,XLOC_084042
GO:0007154	cell communication	biological_process	0.37006	1	73	367	2282	14153	XLOC_020606,XLOC_075908,XLOC_224663,XLOC_141355,XLOC_211861,evm.model.chr27.83,XLOC_147549,XLOC_205966,XLOC_215055,XLOC_204646,XLOC_058869,XLOC_228606,XLOC_123961,XLOC_146501,XLOC_196930,XLOC_061507,XLOC_060285,XLOC_043360,XLOC_151315,evm.model.chr35.425,XLOC_201239,XLOC_193435,XLOC_084042,XLOC_048655,XLOC_201881,XLOC_016841,XLOC_154620,XLOC_070667,XLOC_092773,XLOC_206156,XLOC_206617,XLOC_205894,…
GO:0006614	SRP-dependent cotranslational protein targeting to membrane	biological_process	0.37065	1	4	367	41	14153	XLOC_201177,XLOC_254513,XLOC_092854,XLOC_143713
GO:0045047	protein targeting to ER	biological_process	0.37065	1	4	367	41	14153	XLOC_092854,XLOC_143713,XLOC_201177,XLOC_254513
GO:0072599	establishment of protein localization to endoplasmic reticulum	biological_process	0.37065	1	4	367	41	14153	XLOC_201177,XLOC_254513,XLOC_143713,XLOC_092854
GO:0034470	ncRNA processing	biological_process	0.37236	1	11	367	221	14153	XLOC_097533,XLOC_107389,XLOC_180216,XLOC_188625,XLOC_205966,XLOC_240937,XLOC_074461,XLOC_239596,XLOC_004357,XLOC_155282,XLOC_045267
GO:0008649	rRNA methyltransferase activity	molecular_function	0.37274	1	1	367	7	14153	XLOC_188625
GO:1902578	single-organism localization	biological_process	0.37355	1	73	367	1723	14153	XLOC_143713,XLOC_205894,XLOC_188837,XLOC_206617,XLOC_125949,XLOC_044498,XLOC_159291,XLOC_097533,XLOC_079409,XLOC_019095,XLOC_193145,XLOC_144983,XLOC_267641,XLOC_086667,XLOC_060160,XLOC_080215,XLOC_147366,XLOC_075394,XLOC_203753,XLOC_016841,XLOC_070667,XLOC_201177,XLOC_206156,XLOC_058869,XLOC_205966,XLOC_211468,XLOC_100449,XLOC_158601,XLOC_123620,XLOC_061507,XLOC_017488,XLOC_118067,XLOC_224663,XLO…
GO:0004014	adenosylmethionine decarboxylase activity	molecular_function	0.37469	1	1	367	6	14153	XLOC_035952
GO:0006595	polyamine metabolic process	biological_process	0.37469	1	1	367	6	14153	XLOC_035952
GO:0006596	polyamine biosynthetic process	biological_process	0.37469	1	1	367	6	14153	XLOC_035952
GO:0008216	spermidine metabolic process	biological_process	0.37469	1	1	367	6	14153	XLOC_035952
GO:0008295	spermidine biosynthetic process	biological_process	0.37469	1	1	367	6	14153	XLOC_035952
GO:0009309	amine biosynthetic process	biological_process	0.37469	1	1	367	6	14153	XLOC_035952
GO:0042401	cellular biogenic amine biosynthetic process	biological_process	0.37469	1	1	367	6	14153	XLOC_035952
GO:0097164	ammonium ion metabolic process	biological_process	0.37469	1	1	367	6	14153	XLOC_035952
GO:0008193	tRNA guanylyltransferase activity	molecular_function	0.375	1	1	367	3	14153	XLOC_155282
GO:0008324	cation transmembrane transporter activity	molecular_function	0.37503	1	32	367	714	14153	XLOC_211651,XLOC_122544,XLOC_080215,XLOC_147366,evm.model.ctg376.1,XLOC_203753,XLOC_075394,XLOC_128823,XLOC_070667,XLOC_201177,XLOC_206156,XLOC_138110,XLOC_078454,XLOC_100280,XLOC_159291,XLOC_097533,XLOC_079409,XLOC_168841,XLOC_017488,XLOC_157669,XLOC_147977,XLOC_038709,XLOC_157906,XLOC_069060,XLOC_147549,XLOC_140599,XLOC_211468,XLOC_257799,XLOC_158601,XLOC_100449,XLOC_097401,XLOC_061507
GO:0009403	toxin biosynthetic process	biological_process	0.37534	1	1	367	5	14153	XLOC_211651
GO:0022843	voltage-gated cation channel activity	molecular_function	0.37537	1	5	367	79	14153	XLOC_017488,XLOC_080215,XLOC_257799,XLOC_138110,XLOC_079409
GO:0046782	regulation of viral transcription	biological_process	0.37543	1	1	367	2	14153	XLOC_143713
GO:1903900	regulation of viral life cycle	biological_process	0.37543	1	1	367	2	14153	XLOC_143713
GO:0004838	L-tyrosine:2-oxoglutarate aminotransferase activity	molecular_function	0.37546	1	1	367	3	14153	XLOC_029563
GO:0070547	L-tyrosine aminotransferase activity	molecular_function	0.37546	1	1	367	3	14153	XLOC_029563
GO:0000347	THO complex	cellular_component	0.3756	1	2	367	24	14153	XLOC_086667,XLOC_211468
GO:0098656	anion transmembrane transport	biological_process	0.37581	1	2	367	31	14153	XLOC_125949,XLOC_206617
GO:1901135	carbohydrate derivative metabolic process	biological_process	0.37607	1	26	367	443	14153	XLOC_071402,XLOC_112244,XLOC_216499,XLOC_061507,XLOC_025149,XLOC_073529,XLOC_074461,XLOC_205966,XLOC_079062,XLOC_099854,XLOC_158601,XLOC_179305,XLOC_188625,XLOC_135726,XLOC_164054,XLOC_203753,XLOC_038709,XLOC_048655,evm.model.ctg376.1,XLOC_053233,XLOC_078454,XLOC_189865,XLOC_100498,XLOC_020606,XLOC_119758,XLOC_136710
GO:0042168	heme metabolic process	biological_process	0.37635	1	2	367	29	14153	XLOC_061507,XLOC_125199
GO:0000096	sulfur amino acid metabolic process	biological_process	0.3764	1	2	367	14	14153	XLOC_089051,XLOC_017488
GO:0051181	cofactor transport	biological_process	0.37704	1	3	367	19	14153	XLOC_156374,XLOC_205894,XLOC_224663
GO:0031589	cell-substrate adhesion	biological_process	0.37761	1	1	367	10	14153	evm.model.chr6.1141
GO:0008202	steroid metabolic process	biological_process	0.37794	1	1	367	24	14153	XLOC_129590
GO:0016628	oxidoreductase activity, acting on the CH-CH group of donors, NAD or NADP as acceptor	molecular_function	0.37799	1	2	367	31	14153	XLOC_125199,XLOC_061507
GO:0004520	endodeoxyribonuclease activity	molecular_function	0.37958	1	3	367	42	14153	XLOC_188625,XLOC_086667,XLOC_156817
GO:0033108	mitochondrial respiratory chain complex assembly	biological_process	0.37991	1	2	367	8	14153	XLOC_240937,XLOC_061507
GO:0005643	nuclear pore	cellular_component	0.37996	1	1	367	14	14153	XLOC_140658
GO:0006576	cellular biogenic amine metabolic process	biological_process	0.38008	1	2	367	55	14153	XLOC_035952,XLOC_128823
GO:0044106	cellular amine metabolic process	biological_process	0.38008	1	2	367	55	14153	XLOC_128823,XLOC_035952
GO:0000079	regulation of cyclin-dependent protein serine/threonine kinase activity	biological_process	0.38039	1	1	367	6	14153	XLOC_121012
GO:0071900	regulation of protein serine/threonine kinase activity	biological_process	0.38039	1	1	367	6	14153	XLOC_121012
GO:1904029	regulation of cyclin-dependent protein kinase activity	biological_process	0.38039	1	1	367	6	14153	XLOC_121012
GO:0009719	response to endogenous stimulus	biological_process	0.38105	1	2	367	60	14153	XLOC_201239,XLOC_016841
GO:0006334	nucleosome assembly	biological_process	0.38168	1	2	367	21	14153	XLOC_057013,XLOC_092773
GO:0031497	chromatin assembly	biological_process	0.38168	1	2	367	21	14153	XLOC_092773,XLOC_057013
GO:0034728	nucleosome organization	biological_process	0.38168	1	2	367	21	14153	XLOC_057013,XLOC_092773
GO:0044765	single-organism transport	biological_process	0.38177	1	71	367	1689	14153	XLOC_086667,XLOC_147366,XLOC_080215,XLOC_060160,XLOC_203753,XLOC_075394,XLOC_070667,XLOC_016841,XLOC_201177,XLOC_206156,XLOC_206617,XLOC_188837,XLOC_125949,XLOC_143713,XLOC_205894,XLOC_097533,XLOC_079409,XLOC_044498,XLOC_159291,XLOC_144983,XLOC_267641,XLOC_193145,XLOC_019095,XLOC_017488,XLOC_118067,XLOC_224663,XLOC_038709,evm.model.chr6.1141,XLOC_147549,XLOC_205966,XLOC_058869,XLOC_158601,XLOC_10…
GO:0044770	cell cycle phase transition	biological_process	0.38218	1	2	367	35	14153	XLOC_102636,XLOC_060160
GO:0044772	mitotic cell cycle phase transition	biological_process	0.38218	1	2	367	35	14153	XLOC_102636,XLOC_060160
GO:1901987	regulation of cell cycle phase transition	biological_process	0.38218	1	2	367	35	14153	XLOC_060160,XLOC_102636
GO:1901990	regulation of mitotic cell cycle phase transition	biological_process	0.38218	1	2	367	35	14153	XLOC_102636,XLOC_060160
GO:0031012	extracellular matrix	cellular_component	0.38261	1	9	367	182	14153	XLOC_123961,evm.model.chr4.2167,XLOC_006189,XLOC_122544,XLOC_004812,XLOC_259745,evm.model.chr27.83,XLOC_140599,XLOC_201881
GO:0006261	DNA-dependent DNA replication	biological_process	0.38283	1	4	367	92	14153	XLOC_100280,XLOC_163560,XLOC_034247,XLOC_079761
GO:0009126	purine nucleoside monophosphate metabolic process	biological_process	0.38325	1	10	367	119	14153	XLOC_158601,XLOC_119758,XLOC_074461,XLOC_099854,XLOC_061507,XLOC_078454,XLOC_100498,XLOC_038709,XLOC_203753,evm.model.ctg376.1
GO:0009161	ribonucleoside monophosphate metabolic process	biological_process	0.38325	1	10	367	119	14153	XLOC_158601,XLOC_099854,XLOC_119758,XLOC_074461,XLOC_100498,XLOC_061507,XLOC_078454,evm.model.ctg376.1,XLOC_038709,XLOC_203753
GO:0009167	purine ribonucleoside monophosphate metabolic process	biological_process	0.38325	1	10	367	119	14153	XLOC_100498,XLOC_078454,XLOC_061507,evm.model.ctg376.1,XLOC_038709,XLOC_203753,XLOC_158601,XLOC_099854,XLOC_074461,XLOC_119758
GO:0006753	nucleoside phosphate metabolic process	biological_process	0.38368	1	14	367	234	14153	XLOC_158601,XLOC_099854,XLOC_119758,XLOC_131799,XLOC_074461,XLOC_100498,XLOC_061507,XLOC_189865,XLOC_078454,evm.model.ctg376.1,XLOC_216499,XLOC_203753,XLOC_038709,XLOC_048655
GO:0016857	racemase and epimerase activity, acting on carbohydrates and derivatives	molecular_function	0.38399	1	2	367	16	14153	XLOC_188625,XLOC_158486
GO:0052636	arabinosyltransferase activity	molecular_function	0.38481	1	1	367	3	14153	XLOC_158486
GO:0071766	Actinobacterium-type cell wall biogenesis	biological_process	0.38481	1	1	367	3	14153	XLOC_158486
GO:0022892	substrate-specific transporter activity	molecular_function	0.38554	1	46	367	1069	14153	XLOC_155282,XLOC_097401,XLOC_055000,XLOC_061507,XLOC_123620,XLOC_064699,XLOC_257799,XLOC_158601,XLOC_100449,XLOC_211468,XLOC_038709,XLOC_157906,XLOC_141355,XLOC_127205,XLOC_069060,XLOC_147549,XLOC_140599,XLOC_029563,XLOC_017488,XLOC_157669,XLOC_147977,XLOC_016563,XLOC_090451,XLOC_158486,XLOC_138468,XLOC_206617,XLOC_100280,XLOC_097533,XLOC_079409,evm.model.ctg1779.5,XLOC_168841,XLOC_159291,XLOC_07…
GO:0001948	glycoprotein binding	molecular_function	0.38573	1	2	367	13	14153	XLOC_259745,evm.model.chr4.2167
GO:0043394	proteoglycan binding	molecular_function	0.38573	1	2	367	13	14153	evm.model.chr4.2167,XLOC_259745
GO:0043395	heparan sulfate proteoglycan binding	molecular_function	0.38573	1	2	367	13	14153	evm.model.chr4.2167,XLOC_259745
GO:0008138	protein tyrosine/serine/threonine phosphatase activity	molecular_function	0.38633	1	3	367	83	14153	XLOC_099854,XLOC_015642,XLOC_131799
GO:0008417	fucosyltransferase activity	molecular_function	0.38796	1	1	367	6	14153	XLOC_154208
GO:0070972	protein localization to endoplasmic reticulum	biological_process	0.38807	1	4	367	46	14153	XLOC_201177,XLOC_254513,XLOC_143713,XLOC_092854
GO:0080134	regulation of response to stress	biological_process	0.38905	1	2	367	26	14153	XLOC_100449,XLOC_155448
GO:0008757	S-adenosylmethionine-dependent methyltransferase activity	molecular_function	0.38952	1	4	367	78	14153	XLOC_140950,XLOC_227549,XLOC_092854,XLOC_188625
GO:0030435	sporulation resulting in formation of a cellular spore	biological_process	0.39049	1	2	367	9	14153	XLOC_056729,XLOC_020873
GO:0016638	oxidoreductase activity, acting on the CH-NH2 group of donors	molecular_function	0.391	1	3	367	31	14153	XLOC_148189,XLOC_216499,XLOC_058869
GO:0044425	membrane part	cellular_component	0.39271	1	112	367	3090	14153	XLOC_249029,XLOC_226094,XLOC_068766,XLOC_157669,XLOC_016563,XLOC_155282,XLOC_255857,XLOC_166003,XLOC_100314,XLOC_203344,evm.model.chr32.256,XLOC_153637,XLOC_089151,XLOC_073529,XLOC_004812,XLOC_252479,XLOC_257799,XLOC_128823,XLOC_222025,XLOC_229897,evm.model.ctg376.1,XLOC_194914,evm.model.chr20.358,XLOC_079761,XLOC_195553,XLOC_138110,XLOC_078454,evm.model.chr12.1144,XLOC_119758,XLOC_014756,XLOC_01…
GO:0008483	transaminase activity	molecular_function	0.39275	1	1	367	11	14153	XLOC_029563
GO:0001539	cilium or flagellum-dependent cell motility	biological_process	0.39293	1	3	367	66	14153	XLOC_138468,XLOC_107351,evm.model.chr13.329
GO:0071973	bacterial-type flagellum-dependent cell motility	biological_process	0.39293	1	3	367	66	14153	XLOC_107351,XLOC_138468,evm.model.chr13.329
GO:0097588	archaeal or bacterial-type flagellum-dependent cell motility	biological_process	0.39293	1	3	367	66	14153	XLOC_107351,XLOC_138468,evm.model.chr13.329
GO:0008565	protein transporter activity	molecular_function	0.39294	1	3	367	57	14153	XLOC_127205,XLOC_138468,XLOC_029563
GO:0052126	movement in host environment	biological_process	0.39297	1	3	367	38	14153	XLOC_069053,XLOC_231675,XLOC_156374
GO:0052192	movement in environment of other organism involved in symbiotic interaction	biological_process	0.39297	1	3	367	38	14153	XLOC_231675,XLOC_069053,XLOC_156374
GO:0008242	omega peptidase activity	molecular_function	0.39446	1	1	367	11	14153	XLOC_148349
GO:0016769	transferase activity, transferring nitrogenous groups	molecular_function	0.39488	1	1	367	12	14153	XLOC_029563
GO:0000270	peptidoglycan metabolic process	biological_process	0.39507	1	1	367	6	14153	XLOC_179305
GO:0004651	polynucleotide 5'-phosphatase activity	molecular_function	0.39541	1	1	367	3	14153	XLOC_072726
GO:0098518	polynucleotide phosphatase activity	molecular_function	0.39541	1	1	367	3	14153	XLOC_072726
GO:0098813	nuclear chromosome segregation	biological_process	0.3955	1	4	367	93	14153	XLOC_138468,XLOC_156481,XLOC_100314,XLOC_064699
GO:0031514	motile cilium	cellular_component	0.39643	1	3	367	79	14153	XLOC_138468,evm.model.chr3.1575,XLOC_112244
GO:0000184	nuclear-transcribed mRNA catabolic process, nonsense-mediated decay	biological_process	0.39665	1	1	367	6	14153	XLOC_119965
GO:0008137	NADH dehydrogenase (ubiquinone) activity	molecular_function	0.39808	1	3	367	35	14153	XLOC_119758,XLOC_074461,XLOC_078454
GO:0050136	NADH dehydrogenase (quinone) activity	molecular_function	0.39808	1	3	367	35	14153	XLOC_119758,XLOC_074461,XLOC_078454
GO:0006892	post-Golgi vesicle-mediated transport	biological_process	0.39851	1	1	367	5	14153	evm.model.chr6.1141
GO:0008081	phosphoric diester hydrolase activity	molecular_function	0.39856	1	4	367	67	14153	XLOC_205894,XLOC_056729,evm.model.chr9.691,XLOC_187941
GO:0009360	DNA polymerase III complex	cellular_component	0.39866	1	1	367	9	14153	XLOC_224663
GO:0042575	DNA polymerase complex	cellular_component	0.39866	1	1	367	9	14153	XLOC_224663
GO:0071826	ribonucleoprotein complex subunit organization	biological_process	0.39901	1	1	367	33	14153	XLOC_090286
GO:0003954	NADH dehydrogenase activity	molecular_function	0.39965	1	3	367	36	14153	XLOC_119758,XLOC_074461,XLOC_078454
GO:0000139	Golgi membrane	cellular_component	0.39975	1	2	367	39	14153	XLOC_068766,XLOC_017216
GO:0031400	negative regulation of protein modification process	biological_process	0.40084	1	2	367	35	14153	XLOC_090451,XLOC_215945
GO:0006733	oxidoreduction coenzyme metabolic process	biological_process	0.40136	1	1	367	26	14153	XLOC_131799
GO:0019842	vitamin binding	molecular_function	0.40273	1	1	367	32	14153	XLOC_267641
GO:0004181	metallocarboxypeptidase activity	molecular_function	0.40329	1	1	367	24	14153	XLOC_085816
GO:0004857	enzyme inhibitor activity	molecular_function	0.40373	1	11	367	164	14153	evm.model.chr26.661,XLOC_144983,XLOC_243460,XLOC_019095,XLOC_016563,XLOC_079409,XLOC_100449,XLOC_020803,XLOC_179033,XLOC_029563,XLOC_098612
GO:0008373	sialyltransferase activity	molecular_function	0.40405	1	1	367	23	14153	XLOC_079062
GO:0009432	SOS response	biological_process	0.40423	1	1	367	13	14153	XLOC_061507
GO:1901988	negative regulation of cell cycle phase transition	biological_process	0.40481	1	1	367	26	14153	XLOC_060160
GO:1901991	negative regulation of mitotic cell cycle phase transition	biological_process	0.40481	1	1	367	26	14153	XLOC_060160
GO:0000956	nuclear-transcribed mRNA catabolic process	biological_process	0.40508	1	1	367	10	14153	XLOC_119965
GO:0051129	negative regulation of cellular component organization	biological_process	0.40523	1	2	367	54	14153	XLOC_208815,evm.model.chr6.1141
GO:0070085	glycosylation	biological_process	0.40662	1	5	367	98	14153	XLOC_071402,XLOC_073529,XLOC_079062,XLOC_079409,XLOC_025149
GO:0031224	intrinsic component of membrane	cellular_component	0.40672	1	88	367	2630	14153	XLOC_203344,evm.model.chr32.256,XLOC_089151,XLOC_155282,XLOC_166003,XLOC_100314,XLOC_257799,XLOC_073529,XLOC_004812,XLOC_249029,XLOC_226094,XLOC_016563,XLOC_157669,XLOC_069053,XLOC_113310,XLOC_138468,XLOC_158486,XLOC_057329,XLOC_092854,evm.model.chr18.191,XLOC_154264,XLOC_168841,XLOC_006189,XLOC_101505,XLOC_135726,XLOC_031499,XLOC_099854,XLOC_259745,XLOC_138110,XLOC_195553,XLOC_079761,evm.model.c…
GO:0006023	aminoglycan biosynthetic process	biological_process	0.40693	1	1	367	18	14153	XLOC_179305
GO:0016641	oxidoreductase activity, acting on the CH-NH2 group of donors, oxygen as acceptor	molecular_function	0.40771	1	1	367	12	14153	XLOC_148189
GO:0009289	pilus	cellular_component	0.40772	1	1	367	2	14153	XLOC_158486
GO:0009127	purine nucleoside monophosphate biosynthetic process	biological_process	0.4078	1	7	367	70	14153	XLOC_100498,XLOC_078454,XLOC_158601,evm.model.ctg376.1,XLOC_099854,XLOC_038709,XLOC_203753
GO:0009156	ribonucleoside monophosphate biosynthetic process	biological_process	0.4078	1	7	367	70	14153	XLOC_203753,XLOC_038709,XLOC_099854,evm.model.ctg376.1,XLOC_158601,XLOC_078454,XLOC_100498
GO:0009168	purine ribonucleoside monophosphate biosynthetic process	biological_process	0.4078	1	7	367	70	14153	evm.model.ctg376.1,XLOC_099854,XLOC_203753,XLOC_038709,XLOC_100498,XLOC_158601,XLOC_078454
GO:0044455	mitochondrial membrane part	cellular_component	0.40793	1	9	367	102	14153	XLOC_153637,XLOC_100498,XLOC_078454,evm.model.ctg376.1,XLOC_019095,XLOC_203753,XLOC_158601,XLOC_017488,XLOC_188837
GO:0030414	peptidase inhibitor activity	molecular_function	0.40817	1	6	367	102	14153	XLOC_016563,XLOC_100449,XLOC_020803,evm.model.chr26.661,XLOC_029563,XLOC_019095
GO:0061134	peptidase regulator activity	molecular_function	0.40817	1	6	367	102	14153	XLOC_020803,evm.model.chr26.661,XLOC_016563,XLOC_100449,XLOC_019095,XLOC_029563
GO:0008080	N-acetyltransferase activity	molecular_function	0.40848	1	3	367	55	14153	XLOC_226094,XLOC_155448,XLOC_252479
GO:0075733	intracellular transport of virus	biological_process	0.40946	1	1	367	5	14153	XLOC_203044
GO:1902583	multi-organism intracellular transport	biological_process	0.40946	1	1	367	5	14153	XLOC_203044
GO:0006403	RNA localization	biological_process	0.40961	1	4	367	52	14153	XLOC_211468,XLOC_138110,XLOC_140658,XLOC_086667
GO:0050657	nucleic acid transport	biological_process	0.40961	1	4	367	52	14153	XLOC_140658,XLOC_086667,XLOC_138110,XLOC_211468
GO:0050658	RNA transport	biological_process	0.40961	1	4	367	52	14153	XLOC_211468,XLOC_138110,XLOC_086667,XLOC_140658
GO:0051236	establishment of RNA localization	biological_process	0.40961	1	4	367	52	14153	XLOC_086667,XLOC_140658,XLOC_211468,XLOC_138110
GO:0035737	injection of substance in to other organism	biological_process	0.41022	1	1	367	3	14153	XLOC_034247
GO:0035738	envenomation resulting in modification of morphology or physiology of other organism	biological_process	0.41022	1	1	367	3	14153	XLOC_034247
GO:0044559	envenomation resulting in modulation of voltage-gated potassium channel activity in other organism	biological_process	0.41022	1	1	367	3	14153	XLOC_034247
GO:0044560	envenomation resulting in modulation of ion channel activity in other organism	biological_process	0.41022	1	1	367	3	14153	XLOC_034247
GO:0044562	envenomation resulting in negative regulation of voltage-gated potassium channel activity in other organism	biological_process	0.41022	1	1	367	3	14153	XLOC_034247
GO:0044564	envenomation resulting in occlusion of the pore of voltage-gated potassium channel in other organism	biological_process	0.41022	1	1	367	3	14153	XLOC_034247
GO:0007165	signal transduction	biological_process	0.4105	1	69	367	2217	14153	XLOC_203344,XLOC_004357,XLOC_087306,XLOC_089151,XLOC_166003,XLOC_100314,XLOC_178016,XLOC_243491,XLOC_201257,XLOC_069060,XLOC_264436,XLOC_226094,evm.model.chr9.691,XLOC_135726,XLOC_188625,XLOC_119965,evm.model.chr37.343,XLOC_199461,XLOC_069053,XLOC_138468,XLOC_158486,XLOC_092854,XLOC_107389,XLOC_122544,XLOC_156374,XLOC_093521,XLOC_014756,XLOC_093257,XLOC_128823,XLOC_045267,XLOC_146501,XLOC_123961,…
GO:0015931	nucleobase-containing compound transport	biological_process	0.41078	1	4	367	53	14153	XLOC_211468,XLOC_138110,XLOC_140658,XLOC_086667
GO:0006891	intra-Golgi vesicle-mediated transport	biological_process	0.4121	1	2	367	36	14153	XLOC_089151,XLOC_138468
GO:0060089	molecular transducer activity	molecular_function	0.41309	1	35	367	1259	14153	XLOC_187941,XLOC_156374,XLOC_014756,XLOC_151315,XLOC_055513,evm.model.chr35.425,XLOC_093491,XLOC_252387,XLOC_016841,XLOC_154620,XLOC_101505,XLOC_135726,XLOC_164054,XLOC_159291,XLOC_188625,XLOC_119965,XLOC_138468,XLOC_069053,XLOC_151478,XLOC_071402,XLOC_013271,XLOC_092854,evm.model.chr4.2167,XLOC_141652,XLOC_224663,XLOC_201257,XLOC_020606,XLOC_141355,XLOC_211861,XLOC_226094,XLOC_205966,XLOC_264446…
GO:0051336	regulation of hydrolase activity	biological_process	0.41412	1	6	367	62	14153	XLOC_090451,XLOC_141014,XLOC_215945,XLOC_158486,XLOC_214937,XLOC_243460
GO:0042254	ribosome biogenesis	biological_process	0.41612	1	4	367	84	14153	XLOC_188625,XLOC_004357,XLOC_097533,XLOC_180216
GO:0034508	centromere complex assembly	biological_process	0.41654	1	2	367	47	14153	XLOC_201177,XLOC_057013
GO:0030545	receptor regulator activity	molecular_function	0.41771	1	1	367	5	14153	XLOC_069060
GO:0030547	receptor inhibitor activity	molecular_function	0.41771	1	1	367	5	14153	XLOC_069060
GO:0030548	acetylcholine receptor regulator activity	molecular_function	0.41771	1	1	367	5	14153	XLOC_069060
GO:0030550	acetylcholine receptor inhibitor activity	molecular_function	0.41771	1	1	367	5	14153	XLOC_069060
GO:0043085	positive regulation of catalytic activity	biological_process	0.41817	1	2	367	19	14153	XLOC_214937,XLOC_158486
GO:0004133	glycogen debranching enzyme activity	molecular_function	0.41847	1	1	367	6	14153	XLOC_218342
GO:0004134	4-alpha-glucanotransferase activity	molecular_function	0.41847	1	1	367	6	14153	XLOC_218342
GO:0061025	membrane fusion	biological_process	0.42022	1	3	367	59	14153	XLOC_034606,XLOC_231675,XLOC_156374
GO:0065004	protein-DNA complex assembly	biological_process	0.42108	1	3	367	61	14153	XLOC_092773,XLOC_057013,XLOC_201177
GO:0071824	protein-DNA complex subunit organization	biological_process	0.42108	1	3	367	61	14153	XLOC_201177,XLOC_057013,XLOC_092773
GO:0071554	cell wall organization or biogenesis	biological_process	0.42294	1	3	367	22	14153	XLOC_154208,XLOC_158486,XLOC_179305
GO:0001906	cell killing	biological_process	0.42303	1	2	367	18	14153	XLOC_019317,XLOC_047969
GO:0051179	localization	biological_process	0.42408	1	97	367	2318	14153	XLOC_257799,XLOC_252479,XLOC_098612,XLOC_064699,XLOC_004812,XLOC_055000,XLOC_153637,XLOC_037113,XLOC_089151,XLOC_155282,XLOC_255857,XLOC_029563,XLOC_068766,XLOC_001468,XLOC_127205,XLOC_069060,XLOC_006189,XLOC_049240,XLOC_188625,XLOC_259745,XLOC_069053,XLOC_222514,XLOC_199461,XLOC_254513,XLOC_158486,XLOC_138468,XLOC_112244,evm.model.chr13.329,XLOC_057329,XLOC_013271,XLOC_092854,XLOC_009053,XLOC_14…
GO:0006298	mismatch repair	biological_process	0.42493	1	2	367	24	14153	XLOC_150348,XLOC_118546
GO:0008115	sarcosine oxidase activity	molecular_function	0.42515	1	1	367	3	14153	XLOC_158486
GO:0016647	oxidoreductase activity, acting on the CH-NH group of donors, oxygen as acceptor	molecular_function	0.42515	1	1	367	3	14153	XLOC_158486
GO:0046653	tetrahydrofolate metabolic process	biological_process	0.42515	1	1	367	3	14153	XLOC_158486
GO:0016701	oxidoreductase activity, acting on single donors with incorporation of molecular oxygen	molecular_function	0.42533	1	3	367	35	14153	XLOC_080215,evm.model.chr4.44,XLOC_224533
GO:0004843	ubiquitin-specific protease activity	molecular_function	0.42548	1	1	367	11	14153	XLOC_060285
GO:0008608	attachment of spindle microtubules to kinetochore	biological_process	0.42628	1	2	367	43	14153	XLOC_138468,XLOC_156481
GO:0003980	UDP-glucose:glycoprotein glucosyltransferase activity	molecular_function	0.42735	1	1	367	3	14153	XLOC_025149
GO:0015630	microtubule cytoskeleton	cellular_component	0.42756	1	9	367	166	14153	XLOC_193145,XLOC_200175,XLOC_138468,XLOC_089151,XLOC_163560,XLOC_119758,XLOC_205966,XLOC_156481,XLOC_215463
GO:0051128	regulation of cellular component organization	biological_process	0.42757	1	7	367	136	14153	XLOC_208815,XLOC_138110,XLOC_061507,XLOC_089151,evm.model.chr6.1141,XLOC_102636,XLOC_019095
GO:0015144	carbohydrate transmembrane transporter activity	molecular_function	0.42778	1	2	367	27	14153	XLOC_090451,XLOC_016563
GO:1901476	carbohydrate transporter activity	molecular_function	0.42778	1	2	367	27	14153	XLOC_090451,XLOC_016563
GO:0042775	mitochondrial ATP synthesis coupled electron transport	biological_process	0.42859	1	2	367	17	14153	XLOC_119758,XLOC_061507
GO:0043566	structure-specific DNA binding	molecular_function	0.42948	1	2	367	62	14153	XLOC_118546,XLOC_150348
GO:0051301	cell division	biological_process	0.43066	1	5	367	147	14153	XLOC_102636,XLOC_119758,XLOC_182663,XLOC_061507,XLOC_158601
GO:0007129	synapsis	biological_process	0.43236	1	1	367	15	14153	XLOC_100314
GO:0007130	synaptonemal complex assembly	biological_process	0.43236	1	1	367	15	14153	XLOC_100314
GO:0045143	homologous chromosome segregation	biological_process	0.43236	1	1	367	15	14153	XLOC_100314
GO:0070192	chromosome organization involved in meiosis	biological_process	0.43236	1	1	367	15	14153	XLOC_100314
GO:0070193	synaptonemal complex organization	biological_process	0.43236	1	1	367	15	14153	XLOC_100314
GO:0016407	acetyltransferase activity	molecular_function	0.43239	1	3	367	62	14153	XLOC_252479,XLOC_155448,XLOC_226094
GO:0090407	organophosphate biosynthetic process	biological_process	0.43241	1	14	367	227	14153	XLOC_079409,XLOC_158601,XLOC_135726,XLOC_131799,XLOC_205966,XLOC_099854,XLOC_079761,XLOC_078454,XLOC_100498,XLOC_038709,XLOC_203753,XLOC_048655,XLOC_216499,evm.model.ctg376.1
GO:0007267	cell-cell signaling	biological_process	0.43241	1	2	367	20	14153	XLOC_141355,XLOC_079409
GO:0003972	RNA ligase (ATP) activity	molecular_function	0.43274	1	1	367	4	14153	XLOC_239596
GO:0016747	transferase activity, transferring acyl groups other than amino-acyl groups	molecular_function	0.43283	1	6	367	137	14153	XLOC_053763,XLOC_006189,XLOC_252479,XLOC_226094,XLOC_155448,XLOC_144983
GO:0031300	intrinsic component of organelle membrane	cellular_component	0.43329	1	5	367	72	14153	XLOC_184721,XLOC_006359,XLOC_079409,XLOC_099854,XLOC_205966
GO:0031301	integral component of organelle membrane	cellular_component	0.43329	1	5	367	72	14153	XLOC_099854,XLOC_205966,XLOC_006359,XLOC_184721,XLOC_079409
GO:0043228	non-membrane-bounded organelle	cellular_component	0.43332	1	43	367	951	14153	XLOC_246328,XLOC_206887,XLOC_224663,XLOC_075545,XLOC_057013,XLOC_249029,XLOC_134374,XLOC_205966,XLOC_131799,XLOC_064699,XLOC_004812,XLOC_141014,XLOC_089151,XLOC_163560,XLOC_243460,XLOC_215463,XLOC_122544,XLOC_204301,XLOC_119758,XLOC_207954,XLOC_055513,XLOC_239596,XLOC_156374,XLOC_203044,XLOC_251397,XLOC_086667,XLOC_138110,XLOC_200175,XLOC_092773,XLOC_097533,XLOC_079409,XLOC_159291,XLOC_165001,XLO…
GO:0009279	cell outer membrane	cellular_component	0.43387	1	1	367	6	14153	XLOC_061507
GO:0048522	positive regulation of cellular process	biological_process	0.43505	1	12	367	218	14153	XLOC_043360,XLOC_214937,XLOC_178016,XLOC_056729,evm.model.chr6.1141,XLOC_158486,XLOC_093257,XLOC_264436,XLOC_089151,XLOC_141014,XLOC_061507,XLOC_138110
GO:0007281	germ cell development	biological_process	0.43543	1	2	367	37	14153	XLOC_232734,XLOC_211861
GO:0007017	microtubule-based process	biological_process	0.43626	1	11	367	193	14153	XLOC_215463,XLOC_158601,XLOC_119758,XLOC_075908,XLOC_156481,XLOC_070018,XLOC_208815,XLOC_200175,XLOC_138468,XLOC_089151,XLOC_056729
GO:0008544	epidermis development	biological_process	0.43772	1	1	367	7	14153	XLOC_016563
GO:0015078	hydrogen ion transmembrane transporter activity	molecular_function	0.43862	1	14	367	213	14153	XLOC_078454,XLOC_061507,XLOC_069060,XLOC_140599,XLOC_157906,XLOC_203753,XLOC_075394,XLOC_038709,evm.model.ctg376.1,XLOC_100449,XLOC_158601,XLOC_211468,XLOC_100280,XLOC_211651
GO:0008452	RNA ligase activity	molecular_function	0.43869	1	1	367	7	14153	XLOC_239596
GO:0019882	antigen processing and presentation	biological_process	0.43903	1	1	367	18	14153	XLOC_135415
GO:0009123	nucleoside monophosphate metabolic process	biological_process	0.4395	1	10	367	124	14153	evm.model.ctg376.1,XLOC_203753,XLOC_038709,XLOC_100498,XLOC_078454,XLOC_061507,XLOC_099854,XLOC_074461,XLOC_119758,XLOC_158601
GO:0051234	establishment of localization	biological_process	0.44051	1	92	367	2210	14153	XLOC_156374,XLOC_017216,XLOC_203044,XLOC_020873,XLOC_122544,XLOC_184721,XLOC_128823,XLOC_229897,XLOC_222025,XLOC_194914,evm.model.ctg376.1,XLOC_137777,XLOC_138110,XLOC_208632,XLOC_078454,evm.model.chr12.1144,XLOC_259745,XLOC_006189,XLOC_188625,XLOC_049240,XLOC_057329,XLOC_092854,XLOC_013271,XLOC_009053,XLOC_140658,XLOC_222514,XLOC_199461,XLOC_069053,XLOC_254513,XLOC_158486,XLOC_138468,XLOC_029563…
GO:0046983	protein dimerization activity	molecular_function	0.44155	1	9	367	253	14153	XLOC_206156,XLOC_025149,XLOC_153637,evm.model.chr13.329,XLOC_141355,XLOC_147366,evm.model.chr4.781,evm.model.chr3.1575,XLOC_182663
GO:0006109	regulation of carbohydrate metabolic process	biological_process	0.4417	1	1	367	9	14153	XLOC_205966
GO:0033227	dsRNA transport	biological_process	0.44345	1	1	367	14	14153	XLOC_138110
GO:0051032	nucleic acid transmembrane transporter activity	molecular_function	0.44345	1	1	367	14	14153	XLOC_138110
GO:0051033	RNA transmembrane transporter activity	molecular_function	0.44345	1	1	367	14	14153	XLOC_138110
GO:0000150	recombinase activity	molecular_function	0.44374	1	1	367	3	14153	XLOC_205966
GO:0004484	mRNA guanylyltransferase activity	molecular_function	0.44512	1	1	367	8	14153	XLOC_072726
GO:0016567	protein ubiquitination	biological_process	0.44523	1	2	367	82	14153	XLOC_159291,XLOC_128791
GO:0022890	inorganic cation transmembrane transporter activity	molecular_function	0.44636	1	30	367	657	14153	evm.model.ctg376.1,XLOC_157906,XLOC_203753,XLOC_128823,XLOC_075394,XLOC_038709,XLOC_147549,XLOC_201177,XLOC_140599,XLOC_206156,XLOC_069060,XLOC_078454,XLOC_138110,XLOC_157669,XLOC_211651,XLOC_017488,XLOC_080215,XLOC_122544,XLOC_147977,XLOC_147366,XLOC_061507,XLOC_100280,XLOC_159291,XLOC_211468,XLOC_100449,XLOC_158601,XLOC_079409,XLOC_168841,XLOC_097533,XLOC_257799
GO:0009066	aspartate family amino acid metabolic process	biological_process	0.44638	1	2	367	17	14153	XLOC_089051,XLOC_017488
GO:0009124	nucleoside monophosphate biosynthetic process	biological_process	0.44699	1	7	367	73	14153	XLOC_100498,XLOC_078454,XLOC_158601,XLOC_099854,evm.model.ctg376.1,XLOC_038709,XLOC_203753
GO:0072528	pyrimidine-containing compound biosynthetic process	biological_process	0.44803	1	3	367	37	14153	XLOC_039708,XLOC_020606,XLOC_201881
GO:0055086	nucleobase-containing small molecule metabolic process	biological_process	0.44811	1	15	367	269	14153	XLOC_158601,XLOC_131799,XLOC_119758,XLOC_074461,XLOC_099854,XLOC_189865,XLOC_061507,XLOC_078454,XLOC_100498,XLOC_048655,XLOC_203753,XLOC_038709,XLOC_201881,evm.model.ctg376.1,XLOC_216499
GO:0010629	negative regulation of gene expression	biological_process	0.44838	1	4	367	47	14153	XLOC_090451,XLOC_187941,XLOC_255857,XLOC_222025
GO:0007601	visual perception	biological_process	0.44976	1	1	367	5	14153	XLOC_056729
GO:0030551	cyclic nucleotide binding	molecular_function	0.44976	1	1	367	5	14153	XLOC_056729
GO:0030553	cGMP binding	molecular_function	0.44976	1	1	367	5	14153	XLOC_056729
GO:0050953	sensory perception of light stimulus	biological_process	0.44976	1	1	367	5	14153	XLOC_056729
GO:0006493	protein O-linked glycosylation	biological_process	0.451	1	1	367	7	14153	XLOC_073529
GO:0044802	single-organism membrane organization	biological_process	0.45104	1	7	367	117	14153	XLOC_143713,XLOC_092854,XLOC_254513,XLOC_006189,XLOC_201177,XLOC_184721,XLOC_079409
GO:0006928	movement of cell or subcellular component	biological_process	0.4514	1	14	367	251	14153	XLOC_070018,XLOC_086667,evm.model.chr3.1575,XLOC_060160,XLOC_158601,XLOC_215463,evm.model.chr6.1141,evm.model.chr13.329,XLOC_057013,XLOC_112244,XLOC_138468,XLOC_158486,XLOC_200175,XLOC_107351
GO:0004553	hydrolase activity, hydrolyzing O-glycosyl compounds	molecular_function	0.45193	1	9	367	154	14153	XLOC_205966,XLOC_029563,XLOC_020606,XLOC_204646,XLOC_205894,XLOC_038709,XLOC_262347,XLOC_249169,XLOC_061507
GO:0004252	serine-type endopeptidase activity	molecular_function	0.4535	1	10	367	179	14153	XLOC_259745,XLOC_073529,XLOC_020606,XLOC_125949,XLOC_089051,XLOC_252387,XLOC_209708,XLOC_057990,XLOC_037113,XLOC_093491
GO:0046149	pigment catabolic process	biological_process	0.45441	1	1	367	12	14153	XLOC_125199
GO:0007059	chromosome segregation	biological_process	0.45516	1	5	367	118	14153	XLOC_100314,XLOC_156481,XLOC_064699,XLOC_138468,XLOC_201177
GO:0031342	negative regulation of cell killing	biological_process	0.45586	1	1	367	4	14153	XLOC_047969
GO:0006470	protein dephosphorylation	biological_process	0.45604	1	5	367	109	14153	XLOC_131799,XLOC_015642,XLOC_099854,XLOC_090451,XLOC_215945
GO:0030126	COPI vesicle coat	cellular_component	0.45631	1	1	367	8	14153	XLOC_017216
GO:0030137	COPI-coated vesicle	cellular_component	0.45631	1	1	367	8	14153	XLOC_017216
GO:0030663	COPI-coated vesicle membrane	cellular_component	0.45631	1	1	367	8	14153	XLOC_017216
GO:0016163	nitrogenase activity	molecular_function	0.45674	1	1	367	3	14153	XLOC_177836
GO:0016732	oxidoreductase activity, acting on iron-sulfur proteins as donors, dinitrogen as acceptor	molecular_function	0.45674	1	1	367	3	14153	XLOC_177836
GO:0000030	mannosyltransferase activity	molecular_function	0.45678	1	1	367	10	14153	XLOC_073529
GO:0008170	N-methyltransferase activity	molecular_function	0.45689	1	2	367	34	14153	XLOC_140950,XLOC_188625
GO:0022891	substrate-specific transmembrane transporter activity	molecular_function	0.45725	1	42	367	1006	14153	XLOC_079409,evm.model.ctg1779.5,XLOC_168841,XLOC_097533,XLOC_159291,XLOC_100280,XLOC_206617,XLOC_090451,XLOC_158486,XLOC_147366,XLOC_080215,XLOC_122544,XLOC_184721,XLOC_211651,XLOC_078454,XLOC_138110,XLOC_201177,XLOC_206156,XLOC_070667,XLOC_203753,XLOC_075394,XLOC_128823,evm.model.ctg376.1,XLOC_100449,XLOC_158601,XLOC_257799,XLOC_211468,XLOC_064699,XLOC_061507,XLOC_123620,XLOC_155282,XLOC_097401,…
GO:0022884	macromolecule transmembrane transporter activity	molecular_function	0.45749	1	1	367	19	14153	XLOC_138110
GO:1901137	carbohydrate derivative biosynthetic process	biological_process	0.45906	1	18	367	302	14153	XLOC_078454,XLOC_100498,XLOC_203753,XLOC_048655,XLOC_038709,evm.model.ctg376.1,XLOC_136710,XLOC_025149,XLOC_071402,XLOC_112244,XLOC_216499,XLOC_179305,XLOC_158601,XLOC_135726,XLOC_205966,XLOC_073529,XLOC_079062,XLOC_099854
GO:0006787	porphyrin-containing compound catabolic process	biological_process	0.46013	1	1	367	15	14153	XLOC_125199
GO:0033015	tetrapyrrole catabolic process	biological_process	0.46013	1	1	367	15	14153	XLOC_125199
GO:0006032	chitin catabolic process	biological_process	0.46022	1	2	367	9	14153	XLOC_020606,XLOC_025149
GO:0046348	amino sugar catabolic process	biological_process	0.46022	1	2	367	9	14153	XLOC_020606,XLOC_025149
GO:1901072	glucosamine-containing compound catabolic process	biological_process	0.46022	1	2	367	9	14153	XLOC_020606,XLOC_025149
GO:0051205	protein insertion into membrane	biological_process	0.46082	1	1	367	11	14153	XLOC_006189
GO:0051270	regulation of cellular component movement	biological_process	0.46089	1	2	367	26	14153	evm.model.chr6.1141,XLOC_060160
GO:2000145	regulation of cell motility	biological_process	0.46089	1	2	367	26	14153	evm.model.chr6.1141,XLOC_060160
GO:0098803	respiratory chain complex	cellular_component	0.46179	1	1	367	19	14153	XLOC_017488
GO:0048285	organelle fission	biological_process	0.46203	1	5	367	113	14153	XLOC_102636,XLOC_100314,XLOC_193145,XLOC_064699,XLOC_163560
GO:0051187	cofactor catabolic process	biological_process	0.46214	1	1	367	16	14153	XLOC_125199
GO:0040012	regulation of locomotion	biological_process	0.4624	1	2	367	27	14153	XLOC_060160,evm.model.chr6.1141
GO:0044766	multi-organism transport	biological_process	0.46259	1	2	367	13	14153	XLOC_069053,XLOC_203044
GO:0046794	transport of virus	biological_process	0.46259	1	2	367	13	14153	XLOC_069053,XLOC_203044
GO:1902579	multi-organism localization	biological_process	0.46259	1	2	367	13	14153	XLOC_203044,XLOC_069053
GO:0015085	calcium ion transmembrane transporter activity	molecular_function	0.46289	1	4	367	62	14153	XLOC_157669,XLOC_201177,XLOC_168841,XLOC_147977
GO:0016410	N-acyltransferase activity	molecular_function	0.46295	1	3	367	66	14153	XLOC_226094,XLOC_155448,XLOC_252479
GO:0000723	telomere maintenance	biological_process	0.46358	1	1	367	10	14153	XLOC_158486
GO:0032200	telomere organization	biological_process	0.46358	1	1	367	10	14153	XLOC_158486
GO:0060249	anatomical structure homeostasis	biological_process	0.46358	1	1	367	10	14153	XLOC_158486
GO:0006810	transport	biological_process	0.46362	1	91	367	2201	14153	XLOC_122544,XLOC_184721,XLOC_020873,XLOC_156374,XLOC_203044,XLOC_017216,evm.model.chr12.1144,XLOC_137777,XLOC_138110,XLOC_208632,XLOC_078454,XLOC_194914,XLOC_222025,XLOC_229897,evm.model.ctg376.1,XLOC_128823,XLOC_188625,XLOC_049240,XLOC_259745,XLOC_254513,XLOC_158486,XLOC_138468,XLOC_222514,XLOC_199461,XLOC_069053,XLOC_140658,XLOC_009053,XLOC_057329,XLOC_092854,XLOC_013271,XLOC_029563,XLOC_001468…
GO:0005343	organic acid:sodium symporter activity	molecular_function	0.46393	1	1	367	11	14153	XLOC_075394
GO:0015296	anion:cation symporter activity	molecular_function	0.46393	1	1	367	11	14153	XLOC_075394
GO:0035064	methylated histone binding	molecular_function	0.46597	1	1	367	5	14153	XLOC_006189
GO:0008531	riboflavin kinase activity	molecular_function	0.46608	1	1	367	4	14153	XLOC_199461
GO:0098589	membrane region	cellular_component	0.46748	1	1	367	11	14153	XLOC_068766
GO:0009968	negative regulation of signal transduction	biological_process	0.46852	1	1	367	13	14153	XLOC_215055
GO:0042578	phosphoric ester hydrolase activity	molecular_function	0.4703	1	14	367	340	14153	XLOC_132699,XLOC_243460,XLOC_154264,XLOC_121012,XLOC_056729,XLOC_015642,XLOC_187941,XLOC_072726,evm.model.chr9.691,XLOC_204646,XLOC_099854,XLOC_205894,XLOC_131799,XLOC_020606
GO:0043248	proteasome assembly	biological_process	0.47116	1	2	367	31	14153	XLOC_017216,XLOC_072626
GO:0046034	ATP metabolic process	biological_process	0.47137	1	9	367	113	14153	XLOC_074461,XLOC_119758,XLOC_158601,evm.model.ctg376.1,XLOC_038709,XLOC_203753,XLOC_100498,XLOC_078454,XLOC_061507
GO:0000981	RNA polymerase II transcription factor activity, sequence-specific DNA binding	molecular_function	0.47233	1	1	367	16	14153	XLOC_252387
GO:0004725	protein tyrosine phosphatase activity	molecular_function	0.47234	1	4	367	101	14153	XLOC_015642,XLOC_131799,XLOC_204646,XLOC_099854
GO:0016881	acid-amino acid ligase activity	molecular_function	0.47301	1	2	367	26	14153	XLOC_240937,XLOC_162448
GO:0005102	receptor binding	molecular_function	0.47335	1	22	367	499	14153	XLOC_201519,XLOC_142358,XLOC_224663,XLOC_155446,XLOC_190100,XLOC_043360,XLOC_093257,XLOC_231675,XLOC_147549,XLOC_135415,XLOC_084042,XLOC_054439,XLOC_079409,XLOC_097533,XLOC_261177,XLOC_073529,XLOC_064699,XLOC_138468,XLOC_158486,evm.model.chr16.340,XLOC_069053,XLOC_061507
GO:0034660	ncRNA metabolic process	biological_process	0.47397	1	13	367	294	14153	XLOC_004357,XLOC_075394,XLOC_155282,XLOC_045267,XLOC_097533,XLOC_107389,XLOC_180216,XLOC_188625,XLOC_240937,XLOC_205966,XLOC_074461,XLOC_239596,XLOC_201257
GO:0006825	copper ion transport	biological_process	0.47427	1	1	367	15	14153	XLOC_061507
GO:0009451	RNA modification	biological_process	0.47551	1	5	367	137	14153	XLOC_155282,XLOC_092854,XLOC_074461,XLOC_045267,XLOC_113310
GO:0030695	GTPase regulator activity	molecular_function	0.47772	1	5	367	84	14153	XLOC_092773,XLOC_188625,XLOC_065230,XLOC_072314,XLOC_243967
GO:0009521	photosystem	cellular_component	0.47789	1	8	367	71	14153	XLOC_061507,XLOC_218342,XLOC_204301,XLOC_079409,evm.model.chr29.311,XLOC_058869,XLOC_020606,XLOC_205966
GO:0009144	purine nucleoside triphosphate metabolic process	biological_process	0.47885	1	9	367	122	14153	evm.model.ctg376.1,XLOC_203753,XLOC_038709,XLOC_100498,XLOC_078454,XLOC_061507,XLOC_074461,XLOC_119758,XLOC_158601
GO:0009199	ribonucleoside triphosphate metabolic process	biological_process	0.47885	1	9	367	122	14153	evm.model.ctg376.1,XLOC_038709,XLOC_203753,XLOC_100498,XLOC_078454,XLOC_061507,XLOC_074461,XLOC_119758,XLOC_158601
GO:0009205	purine ribonucleoside triphosphate metabolic process	biological_process	0.47885	1	9	367	122	14153	XLOC_158601,XLOC_074461,XLOC_119758,XLOC_100498,XLOC_078454,XLOC_061507,evm.model.ctg376.1,XLOC_203753,XLOC_038709
GO:0003707	steroid hormone receptor activity	molecular_function	0.48084	1	1	367	16	14153	XLOC_016841
GO:0005496	steroid binding	molecular_function	0.48084	1	1	367	16	14153	XLOC_016841
GO:0008083	growth factor activity	molecular_function	0.48104	1	4	367	89	14153	XLOC_224663,XLOC_201519,XLOC_261177,XLOC_079409
GO:0051186	cofactor metabolic process	biological_process	0.48144	1	6	367	162	14153	XLOC_227549,XLOC_131799,XLOC_158486,XLOC_061507,XLOC_125199,XLOC_079409
GO:0016831	carboxy-lyase activity	molecular_function	0.48162	1	6	367	81	14153	XLOC_159291,XLOC_097533,XLOC_107351,XLOC_035952,XLOC_215055,XLOC_218342
GO:0001881	receptor recycling	biological_process	0.48183	1	1	367	6	14153	XLOC_107351
GO:0000049	tRNA binding	molecular_function	0.48199	1	1	367	15	14153	XLOC_074461
GO:0051183	vitamin transporter activity	molecular_function	0.48202	1	1	367	2	14153	XLOC_224663
GO:0034457	Mpp10 complex	cellular_component	0.48213	1	1	367	11	14153	XLOC_097533
GO:0006778	porphyrin-containing compound metabolic process	biological_process	0.48227	1	3	367	59	14153	XLOC_125199,XLOC_061507,XLOC_227549
GO:0006813	potassium ion transport	biological_process	0.4831	1	4	367	93	14153	XLOC_079409,XLOC_257799,XLOC_138110,XLOC_080215
GO:0016854	racemase and epimerase activity	molecular_function	0.48319	1	2	367	20	14153	XLOC_188625,XLOC_158486
GO:0006119	oxidative phosphorylation	biological_process	0.48372	1	3	367	31	14153	XLOC_061507,XLOC_074461,XLOC_119758
GO:0042773	ATP synthesis coupled electron transport	biological_process	0.48372	1	3	367	31	14153	XLOC_061507,XLOC_119758,XLOC_074461
GO:0030686	90S preribosome	cellular_component	0.48395	1	1	367	12	14153	XLOC_097533
GO:0051239	regulation of multicellular organismal process	biological_process	0.48502	1	4	367	75	14153	XLOC_155448,XLOC_014756,XLOC_178016,XLOC_264436
GO:0031647	regulation of protein stability	biological_process	0.48521	1	2	367	12	14153	XLOC_100314,XLOC_058869
GO:0050821	protein stabilization	biological_process	0.48521	1	2	367	12	14153	XLOC_058869,XLOC_100314
GO:0008238	exopeptidase activity	molecular_function	0.48526	1	6	367	125	14153	XLOC_107389,XLOC_085816,XLOC_020606,XLOC_211651,XLOC_252387,XLOC_148349
GO:0044093	positive regulation of molecular function	biological_process	0.48621	1	2	367	21	14153	XLOC_158486,XLOC_214937
GO:0010033	response to organic substance	biological_process	0.48678	1	2	367	68	14153	XLOC_201239,XLOC_016841
GO:0005244	voltage-gated ion channel activity	molecular_function	0.48822	1	5	367	92	14153	XLOC_080215,XLOC_138110,XLOC_257799,XLOC_079409,XLOC_017488
GO:0022832	voltage-gated channel activity	molecular_function	0.48822	1	5	367	92	14153	XLOC_017488,XLOC_079409,XLOC_257799,XLOC_138110,XLOC_080215
GO:0016798	hydrolase activity, acting on glycosyl bonds	molecular_function	0.48824	1	10	367	179	14153	XLOC_205966,XLOC_029563,XLOC_020606,XLOC_204646,XLOC_205894,XLOC_061507,XLOC_038709,XLOC_249169,XLOC_262347,XLOC_132699
GO:0016682	oxidoreductase activity, acting on diphenols and related substances as donors, oxygen as acceptor	molecular_function	0.48831	1	2	367	10	14153	XLOC_153637,XLOC_107389
GO:1901700	response to oxygen-containing compound	biological_process	0.4884	1	1	367	24	14153	XLOC_100449
GO:0022412	cellular process involved in reproduction in multicellular organism	biological_process	0.4886	1	2	367	41	14153	XLOC_232734,XLOC_211861
GO:0044272	sulfur compound biosynthetic process	biological_process	0.48878	1	3	367	36	14153	XLOC_017488,XLOC_039708,XLOC_020606
GO:0042325	regulation of phosphorylation	biological_process	0.48969	1	2	367	20	14153	XLOC_057329,XLOC_121012
GO:0016573	histone acetylation	biological_process	0.49084	1	1	367	13	14153	XLOC_058869
GO:0030529	ribonucleoprotein complex	cellular_component	0.49109	1	19	367	398	14153	XLOC_079761,XLOC_029563,XLOC_055513,XLOC_239596,XLOC_203044,XLOC_086667,XLOC_251397,XLOC_246328,XLOC_071402,XLOC_092854,XLOC_109245,XLOC_090286,XLOC_205966,XLOC_214937,XLOC_143713,XLOC_259745,XLOC_097533,XLOC_079409,XLOC_180216
GO:0051640	organelle localization	biological_process	0.49163	1	1	367	11	14153	evm.model.chr6.1141
GO:0004620	phospholipase activity	molecular_function	0.49169	1	2	367	32	14153	XLOC_224663,XLOC_080606
GO:0051090	regulation of sequence-specific DNA binding transcription factor activity	biological_process	0.49223	1	1	367	9	14153	XLOC_049240
GO:0006473	protein acetylation	biological_process	0.49263	1	1	367	14	14153	XLOC_058869
GO:0006475	internal protein amino acid acetylation	biological_process	0.49263	1	1	367	14	14153	XLOC_058869
GO:0018393	internal peptidyl-lysine acetylation	biological_process	0.49263	1	1	367	14	14153	XLOC_058869
GO:0018394	peptidyl-lysine acetylation	biological_process	0.49263	1	1	367	14	14153	XLOC_058869
GO:0043543	protein acylation	biological_process	0.49263	1	1	367	14	14153	XLOC_058869
GO:0010876	lipid localization	biological_process	0.49289	1	4	367	86	14153	XLOC_159291,XLOC_049240,XLOC_211468,XLOC_055000
GO:0000075	cell cycle checkpoint	biological_process	0.49327	1	2	367	45	14153	XLOC_004812,XLOC_079409
GO:0009308	amine metabolic process	biological_process	0.49356	1	2	367	62	14153	XLOC_035952,XLOC_128823
GO:0045892	negative regulation of transcription, DNA-templated	biological_process	0.49361	1	3	367	33	14153	XLOC_255857,XLOC_090451,XLOC_187941
GO:0051253	negative regulation of RNA metabolic process	biological_process	0.49361	1	3	367	33	14153	XLOC_255857,XLOC_187941,XLOC_090451
GO:1902679	negative regulation of RNA biosynthetic process	biological_process	0.49361	1	3	367	33	14153	XLOC_187941,XLOC_090451,XLOC_255857
GO:1903507	negative regulation of nucleic acid-templated transcription	biological_process	0.49361	1	3	367	33	14153	XLOC_090451,XLOC_187941,XLOC_255857
GO:0015075	ion transmembrane transporter activity	molecular_function	0.49388	1	40	367	970	14153	XLOC_069060,XLOC_147549,XLOC_140599,XLOC_141355,XLOC_038709,XLOC_157906,XLOC_147977,XLOC_017488,XLOC_157669,XLOC_123620,XLOC_061507,XLOC_097401,XLOC_155282,XLOC_211468,XLOC_257799,XLOC_158601,XLOC_100449,XLOC_064699,XLOC_201177,XLOC_206156,XLOC_138110,XLOC_078454,evm.model.ctg376.1,XLOC_203753,XLOC_075394,XLOC_128823,XLOC_070667,XLOC_122544,XLOC_184721,XLOC_080215,XLOC_147366,XLOC_211651,XLOC_158…
GO:0004813	alanine-tRNA ligase activity	molecular_function	0.49419	1	1	367	7	14153	XLOC_075394
GO:0006419	alanyl-tRNA aminoacylation	biological_process	0.49419	1	1	367	7	14153	XLOC_075394
GO:0007218	neuropeptide signaling pathway	biological_process	0.49457	1	2	367	26	14153	XLOC_061507,XLOC_004357
GO:0006206	pyrimidine nucleobase metabolic process	biological_process	0.49537	1	1	367	7	14153	XLOC_201881
GO:0019856	pyrimidine nucleobase biosynthetic process	biological_process	0.49537	1	1	367	7	14153	XLOC_201881
GO:2001070	starch binding	molecular_function	0.49622	1	1	367	10	14153	XLOC_229897
GO:0042180	cellular ketone metabolic process	biological_process	0.49686	1	1	367	10	14153	XLOC_215055
GO:0005742	mitochondrial outer membrane translocase complex	cellular_component	0.49694	1	3	367	29	14153	XLOC_019095,XLOC_188837,XLOC_153637
GO:0008237	metallopeptidase activity	molecular_function	0.49695	1	8	367	182	14153	XLOC_107389,XLOC_040188,XLOC_140174,XLOC_099854,XLOC_158486,XLOC_019095,XLOC_085816,XLOC_251642
GO:0016625	oxidoreductase activity, acting on the aldehyde or oxo group of donors, iron-sulfur protein as acceptor	molecular_function	0.49701	1	1	367	4	14153	XLOC_151315
GO:0005732	small nucleolar ribonucleoprotein complex	cellular_component	0.49729	1	1	367	15	14153	XLOC_097533
GO:0042277	peptide binding	molecular_function	0.49818	1	1	367	14	14153	XLOC_143713
GO:0003746	translation elongation factor activity	molecular_function	0.49998	1	2	367	16	14153	XLOC_054571,XLOC_143713
GO:0042278	purine nucleoside metabolic process	biological_process	0.50037	1	9	367	143	14153	evm.model.ctg376.1,XLOC_203753,XLOC_038709,XLOC_100498,XLOC_078454,XLOC_061507,XLOC_074461,XLOC_119758,XLOC_158601
GO:0046128	purine ribonucleoside metabolic process	biological_process	0.50037	1	9	367	143	14153	XLOC_158601,XLOC_119758,XLOC_074461,XLOC_100498,XLOC_061507,XLOC_078454,evm.model.ctg376.1,XLOC_038709,XLOC_203753
GO:0072527	pyrimidine-containing compound metabolic process	biological_process	0.50187	1	4	367	59	14153	XLOC_189865,XLOC_039708,XLOC_020606,XLOC_201881
GO:0005976	polysaccharide metabolic process	biological_process	0.50225	1	5	367	46	14153	XLOC_144983,XLOC_112244,XLOC_205966,XLOC_192880,XLOC_136710
GO:0016705	oxidoreductase activity, acting on paired donors, with incorporation or reduction of molecular oxygen	molecular_function	0.50276	1	3	367	118	14153	XLOC_156197,XLOC_080215,evm.model.chr17.834
GO:0033218	amide binding	molecular_function	0.50344	1	1	367	17	14153	XLOC_143713
GO:0051028	mRNA transport	biological_process	0.50368	1	3	367	37	14153	XLOC_086667,XLOC_140658,XLOC_211468
GO:0098805	whole membrane	cellular_component	0.5039	1	9	367	153	14153	XLOC_068766,XLOC_188837,XLOC_017216,XLOC_019608,XLOC_188625,XLOC_016841,XLOC_019095,XLOC_009053,XLOC_153637
GO:0006414	translational elongation	biological_process	0.50408	1	2	367	18	14153	XLOC_054571,XLOC_143713
GO:0016010	dystrophin-associated glycoprotein complex	cellular_component	0.50537	1	2	367	27	14153	XLOC_215945,XLOC_060160
GO:0009141	nucleoside triphosphate metabolic process	biological_process	0.50586	1	10	367	141	14153	XLOC_100498,XLOC_189865,XLOC_061507,XLOC_078454,evm.model.ctg376.1,XLOC_203753,XLOC_038709,XLOC_158601,XLOC_119758,XLOC_074461
GO:0007126	meiotic nuclear division	biological_process	0.50622	1	2	367	31	14153	XLOC_064699,XLOC_100314
GO:1903046	meiotic cell cycle process	biological_process	0.50622	1	2	367	31	14153	XLOC_064699,XLOC_100314
GO:0048869	cellular developmental process	biological_process	0.50839	1	10	367	147	14153	XLOC_020873,XLOC_158601,XLOC_086667,XLOC_208815,XLOC_078454,XLOC_158486,evm.model.chr6.1141,XLOC_211861,XLOC_056729,XLOC_232734
GO:0030131	clathrin adaptor complex	cellular_component	0.51027	1	1	367	11	14153	XLOC_013271
GO:0008855	exodeoxyribonuclease VII activity	molecular_function	0.51038	1	2	367	132	14153	XLOC_147549,XLOC_157669
GO:0042440	pigment metabolic process	biological_process	0.51091	1	3	367	62	14153	XLOC_227549,XLOC_125199,XLOC_061507
GO:0051494	negative regulation of cytoskeleton organization	biological_process	0.51161	1	1	367	19	14153	XLOC_208815
GO:0019354	siroheme biosynthetic process	biological_process	0.51173	1	1	367	19	14153	XLOC_061507
GO:0043115	precorrin-2 dehydrogenase activity	molecular_function	0.51173	1	1	367	19	14153	XLOC_061507
GO:0046156	siroheme metabolic process	biological_process	0.51173	1	1	367	19	14153	XLOC_061507
GO:0004529	exodeoxyribonuclease activity	molecular_function	0.51258	1	2	367	134	14153	XLOC_157669,XLOC_147549
GO:0016895	exodeoxyribonuclease activity, producing 5'-phosphomonoesters	molecular_function	0.51258	1	2	367	134	14153	XLOC_157669,XLOC_147549
GO:0006732	coenzyme metabolic process	biological_process	0.51324	1	3	367	102	14153	XLOC_079409,XLOC_158486,XLOC_131799
GO:0044723	single-organism carbohydrate metabolic process	biological_process	0.51401	1	14	367	234	14153	XLOC_025149,XLOC_079761,XLOC_192880,XLOC_112244,XLOC_144983,XLOC_071402,XLOC_092854,XLOC_136710,XLOC_184721,XLOC_079409,XLOC_079062,XLOC_205966,XLOC_029563,XLOC_073529
GO:0052689	carboxylic ester hydrolase activity	molecular_function	0.51497	1	2	367	35	14153	XLOC_224663,XLOC_058992
GO:0006754	ATP biosynthetic process	biological_process	0.51697	1	6	367	64	14153	XLOC_203753,XLOC_038709,evm.model.ctg376.1,XLOC_158601,XLOC_078454,XLOC_100498
GO:0031399	regulation of protein modification process	biological_process	0.51781	1	3	367	51	14153	XLOC_121012,XLOC_215945,XLOC_090451
GO:0019901	protein kinase binding	molecular_function	0.51811	1	1	367	31	14153	XLOC_121012
GO:0008061	chitin binding	molecular_function	0.51845	1	2	367	19	14153	XLOC_164054,XLOC_025149
GO:0030420	establishment of competence for transformation	biological_process	0.51853	1	1	367	7	14153	XLOC_090286
GO:0030119	AP-type membrane coat adaptor complex	cellular_component	0.51879	1	1	367	16	14153	XLOC_013271
GO:0015079	potassium ion transmembrane transporter activity	molecular_function	0.5192	1	5	367	88	14153	XLOC_017488,XLOC_079409,XLOC_257799,XLOC_138110,XLOC_080215
GO:0010942	positive regulation of cell death	biological_process	0.51931	1	2	367	24	14153	XLOC_214937,XLOC_158486
GO:0043065	positive regulation of apoptotic process	biological_process	0.51931	1	2	367	24	14153	XLOC_214937,XLOC_158486
GO:0043068	positive regulation of programmed cell death	biological_process	0.51931	1	2	367	24	14153	XLOC_214937,XLOC_158486
GO:0031341	regulation of cell killing	biological_process	0.51964	1	1	367	6	14153	XLOC_047969
GO:0051240	positive regulation of multicellular organismal process	biological_process	0.51987	1	2	367	34	14153	XLOC_178016,XLOC_264436
GO:0006310	DNA recombination	biological_process	0.5203	1	6	367	132	14153	XLOC_205966,XLOC_125949,XLOC_156481,XLOC_154208,XLOC_100314,XLOC_006359
GO:0004568	chitinase activity	molecular_function	0.52165	1	1	367	4	14153	XLOC_020606
GO:0006790	sulfur compound metabolic process	biological_process	0.52185	1	4	367	68	14153	XLOC_017488,XLOC_039708,XLOC_020606,XLOC_089051
GO:0007020	microtubule nucleation	biological_process	0.52196	1	1	367	9	14153	XLOC_089151
GO:0010968	regulation of microtubule nucleation	biological_process	0.52196	1	1	367	9	14153	XLOC_089151
GO:0031112	positive regulation of microtubule polymerization or depolymerization	biological_process	0.52196	1	1	367	9	14153	XLOC_089151
GO:0031113	regulation of microtubule polymerization	biological_process	0.52196	1	1	367	9	14153	XLOC_089151
GO:0031116	positive regulation of microtubule polymerization	biological_process	0.52196	1	1	367	9	14153	XLOC_089151
GO:0046785	microtubule polymerization	biological_process	0.52196	1	1	367	9	14153	XLOC_089151
GO:0090063	positive regulation of microtubule nucleation	biological_process	0.52196	1	1	367	9	14153	XLOC_089151
GO:0009579	thylakoid	cellular_component	0.52213	1	9	367	89	14153	XLOC_061507,XLOC_218342,evm.model.chr29.311,XLOC_079409,XLOC_204301,XLOC_205966,XLOC_190100,XLOC_020606,XLOC_058869
GO:0044436	thylakoid part	cellular_component	0.52213	1	9	367	89	14153	evm.model.chr29.311,XLOC_079409,XLOC_204301,XLOC_205966,XLOC_190100,XLOC_020606,XLOC_058869,XLOC_061507,XLOC_218342
GO:0034453	microtubule anchoring	biological_process	0.52238	1	2	367	47	14153	XLOC_156481,XLOC_138468
GO:0000002	mitochondrial genome maintenance	biological_process	0.5226	1	1	367	2	14153	XLOC_075394
GO:0001897	cytolysis by symbiont of host cells	biological_process	0.52561	1	1	367	10	14153	XLOC_019317
GO:0019836	hemolysis by symbiont of host erythrocytes	biological_process	0.52561	1	1	367	10	14153	XLOC_019317
GO:0004888	transmembrane signaling receptor activity	molecular_function	0.52564	1	22	367	959	14153	XLOC_093491,XLOC_154620,XLOC_211861,XLOC_226094,XLOC_141355,XLOC_141652,evm.model.chr4.2167,XLOC_187941,XLOC_055513,XLOC_151315,XLOC_020606,XLOC_014756,XLOC_069053,XLOC_151478,XLOC_203344,XLOC_092854,XLOC_013271,XLOC_188625,XLOC_159291,XLOC_164054,XLOC_101505,XLOC_119965
GO:0044003	modification by symbiont of host morphology or physiology	biological_process	0.52567	1	6	367	53	14153	XLOC_040801,XLOC_208815,XLOC_019317,XLOC_107351,XLOC_132699,XLOC_259745
GO:0006644	phospholipid metabolic process	biological_process	0.52619	1	5	367	109	14153	XLOC_154264,XLOC_205966,XLOC_135726,XLOC_080606,XLOC_079761
GO:0007131	reciprocal meiotic recombination	biological_process	0.5269	1	1	367	14	14153	XLOC_100314
GO:0035825	reciprocal DNA recombination	biological_process	0.5269	1	1	367	14	14153	XLOC_100314
GO:0009142	nucleoside triphosphate biosynthetic process	biological_process	0.527	1	6	367	73	14153	evm.model.ctg376.1,XLOC_038709,XLOC_203753,XLOC_100498,XLOC_158601,XLOC_078454
GO:0009145	purine nucleoside triphosphate biosynthetic process	biological_process	0.527	1	6	367	73	14153	evm.model.ctg376.1,XLOC_038709,XLOC_203753,XLOC_100498,XLOC_078454,XLOC_158601
GO:0009201	ribonucleoside triphosphate biosynthetic process	biological_process	0.527	1	6	367	73	14153	evm.model.ctg376.1,XLOC_038709,XLOC_203753,XLOC_100498,XLOC_078454,XLOC_158601
GO:0009206	purine ribonucleoside triphosphate biosynthetic process	biological_process	0.527	1	6	367	73	14153	XLOC_158601,XLOC_078454,XLOC_100498,XLOC_203753,XLOC_038709,evm.model.ctg376.1
GO:0051817	modification of morphology or physiology of other organism involved in symbiotic interaction	biological_process	0.52714	1	6	367	54	14153	XLOC_107351,XLOC_019317,XLOC_208815,XLOC_040801,XLOC_259745,XLOC_132699
GO:0044179	hemolysis in other organism	biological_process	0.52727	1	1	367	11	14153	XLOC_019317
GO:0051715	cytolysis in other organism	biological_process	0.52727	1	1	367	11	14153	XLOC_019317
GO:0051801	cytolysis in other organism involved in symbiotic interaction	biological_process	0.52727	1	1	367	11	14153	XLOC_019317
GO:0052331	hemolysis in other organism involved in symbiotic interaction	biological_process	0.52727	1	1	367	11	14153	XLOC_019317
GO:0043938	positive regulation of sporulation	biological_process	0.52744	1	1	367	5	14153	XLOC_056729
GO:0045597	positive regulation of cell differentiation	biological_process	0.52744	1	1	367	5	14153	XLOC_056729
GO:0045881	positive regulation of sporulation resulting in formation of a cellular spore	biological_process	0.52744	1	1	367	5	14153	XLOC_056729
GO:0071944	cell periphery	cellular_component	0.52816	1	25	367	466	14153	XLOC_089051,XLOC_188837,XLOC_125949,XLOC_259745,XLOC_204646,XLOC_061507,XLOC_089151,XLOC_092854,XLOC_154264,XLOC_216499,XLOC_020873,XLOC_035952,XLOC_206887,XLOC_215945,XLOC_060160,evm.model.chr35.425,evm.model.ctg2648.3,XLOC_055513,XLOC_068766,XLOC_224663,XLOC_195553,XLOC_137777,XLOC_192880,XLOC_232734,XLOC_211861
GO:0035821	modification of morphology or physiology of other organism	biological_process	0.52857	1	6	367	55	14153	XLOC_132699,XLOC_259745,XLOC_208815,XLOC_040801,XLOC_019317,XLOC_107351
GO:0042173	regulation of sporulation resulting in formation of a cellular spore	biological_process	0.52909	1	1	367	6	14153	XLOC_056729
GO:0043937	regulation of sporulation	biological_process	0.52909	1	1	367	6	14153	XLOC_056729
GO:0051274	beta-glucan biosynthetic process	biological_process	0.52943	1	1	367	8	14153	XLOC_192880
GO:0044242	cellular lipid catabolic process	biological_process	0.52999	1	1	367	20	14153	XLOC_080606
GO:0038023	signaling receptor activity	molecular_function	0.53044	1	24	367	1006	14153	XLOC_159291,XLOC_188625,XLOC_101505,XLOC_164054,XLOC_119965,XLOC_205966,XLOC_203344,XLOC_151478,XLOC_069053,XLOC_092854,XLOC_013271,evm.model.chr4.2167,XLOC_141652,XLOC_187941,XLOC_055513,XLOC_151315,XLOC_020606,XLOC_014756,XLOC_093491,XLOC_016841,XLOC_154620,XLOC_226094,XLOC_211861,XLOC_141355
GO:0070461	SAGA-type complex	cellular_component	0.53066	1	1	367	7	14153	XLOC_075394
GO:0005882	intermediate filament	cellular_component	0.53089	1	4	367	166	14153	XLOC_165001,XLOC_207954,XLOC_224663,XLOC_138468
GO:0045111	intermediate filament cytoskeleton	cellular_component	0.53089	1	4	367	166	14153	XLOC_138468,XLOC_165001,XLOC_207954,XLOC_224663
GO:0045202	synapse	cellular_component	0.53094	1	1	367	12	14153	XLOC_138468
GO:0032403	protein complex binding	molecular_function	0.53304	1	8	367	209	14153	evm.model.chr6.1141,XLOC_071402,evm.model.chr13.329,XLOC_070018,XLOC_073529,XLOC_135726,XLOC_158601,XLOC_179305
GO:0031683	G-protein beta/gamma-subunit complex binding	molecular_function	0.53565	1	2	367	72	14153	XLOC_071402,XLOC_135726
GO:0051188	cofactor biosynthetic process	biological_process	0.53633	1	4	367	118	14153	XLOC_131799,XLOC_227549,XLOC_061507,XLOC_079409
GO:0008173	RNA methyltransferase activity	molecular_function	0.53683	1	2	367	43	14153	XLOC_188625,XLOC_092854
GO:0008201	heparin binding	molecular_function	0.53707	1	1	367	14	14153	XLOC_142358
GO:0051273	beta-glucan metabolic process	biological_process	0.53731	1	1	367	12	14153	XLOC_192880
GO:0015370	solute:sodium symporter activity	molecular_function	0.53735	1	1	367	29	14153	XLOC_075394
GO:0004721	phosphoprotein phosphatase activity	molecular_function	0.53769	1	4	367	111	14153	XLOC_099854,XLOC_204646,XLOC_131799,XLOC_015642
GO:0019783	ubiquitin-like protein-specific protease activity	molecular_function	0.53773	1	1	367	22	14153	XLOC_060285
GO:0006486	protein glycosylation	biological_process	0.53859	1	4	367	97	14153	XLOC_025149,XLOC_079062,XLOC_071402,XLOC_073529
GO:0043413	macromolecule glycosylation	biological_process	0.53859	1	4	367	97	14153	XLOC_025149,XLOC_079062,XLOC_073529,XLOC_071402
GO:0007346	regulation of mitotic cell cycle	biological_process	0.53948	1	2	367	41	14153	XLOC_102636,XLOC_060160
GO:0051782	negative regulation of cell division	biological_process	0.53952	1	1	367	31	14153	XLOC_061507
GO:0005261	cation channel activity	molecular_function	0.54031	1	10	367	198	14153	XLOC_097401,XLOC_201177,XLOC_138110,XLOC_157669,XLOC_017488,XLOC_080215,XLOC_168841,XLOC_079409,XLOC_257799,XLOC_147366
GO:0030203	glycosaminoglycan metabolic process	biological_process	0.541	1	1	367	25	14153	XLOC_179305
GO:0044550	secondary metabolite biosynthetic process	biological_process	0.5414	1	1	367	11	14153	XLOC_211651
GO:0034357	photosynthetic membrane	cellular_component	0.54163	1	8	367	79	14153	XLOC_205966,XLOC_020606,XLOC_058869,evm.model.chr29.311,XLOC_079409,XLOC_204301,XLOC_218342,XLOC_061507
GO:0005199	structural constituent of cell wall	molecular_function	0.54212	1	1	367	4	14153	XLOC_188837
GO:0000922	spindle pole	cellular_component	0.54271	1	1	367	19	14153	XLOC_089151
GO:0009101	glycoprotein biosynthetic process	biological_process	0.54302	1	4	367	102	14153	XLOC_073529,XLOC_071402,XLOC_079062,XLOC_025149
GO:0032780	negative regulation of ATPase activity	biological_process	0.54325	1	1	367	15	14153	XLOC_243460
GO:0016830	carbon-carbon lyase activity	molecular_function	0.54414	1	6	367	93	14153	XLOC_215055,XLOC_218342,XLOC_159291,XLOC_097533,XLOC_035952,XLOC_107351
GO:0009100	glycoprotein metabolic process	biological_process	0.54464	1	4	367	104	14153	XLOC_025149,XLOC_079062,XLOC_071402,XLOC_073529
GO:0006779	porphyrin-containing compound biosynthetic process	biological_process	0.54537	1	2	367	39	14153	XLOC_061507,XLOC_227549
GO:0008171	O-methyltransferase activity	molecular_function	0.54665	1	1	367	34	14153	XLOC_227549
GO:0000428	DNA-directed RNA polymerase complex	cellular_component	0.54755	1	4	367	96	14153	XLOC_097533,XLOC_079761,XLOC_201881,XLOC_045267
GO:0030880	RNA polymerase complex	cellular_component	0.54755	1	4	367	96	14153	XLOC_045267,XLOC_201881,XLOC_079761,XLOC_097533
GO:0055029	nuclear DNA-directed RNA polymerase complex	cellular_component	0.54755	1	4	367	96	14153	XLOC_079761,XLOC_097533,XLOC_201881,XLOC_045267
GO:0032270	positive regulation of cellular protein metabolic process	biological_process	0.54776	1	2	367	19	14153	XLOC_158486,XLOC_214937
GO:0051247	positive regulation of protein metabolic process	biological_process	0.54776	1	2	367	19	14153	XLOC_158486,XLOC_214937
GO:0009297	pilus assembly	biological_process	0.54793	1	1	367	9	14153	XLOC_061507
GO:0043711	pilus organization	biological_process	0.54793	1	1	367	9	14153	XLOC_061507
GO:0044036	cell wall macromolecule metabolic process	biological_process	0.54797	1	1	367	10	14153	XLOC_179305
GO:0002682	regulation of immune system process	biological_process	0.54872	1	3	367	37	14153	XLOC_093257,XLOC_204646,XLOC_043360
GO:0015293	symporter activity	molecular_function	0.54876	1	1	367	34	14153	XLOC_075394
GO:0015294	solute:cation symporter activity	molecular_function	0.54876	1	1	367	34	14153	XLOC_075394
GO:0042651	thylakoid membrane	cellular_component	0.54881	1	1	367	13	14153	XLOC_204301
GO:0042451	purine nucleoside biosynthetic process	biological_process	0.54958	1	6	367	92	14153	evm.model.ctg376.1,XLOC_203753,XLOC_038709,XLOC_100498,XLOC_158601,XLOC_078454
GO:0046129	purine ribonucleoside biosynthetic process	biological_process	0.54958	1	6	367	92	14153	evm.model.ctg376.1,XLOC_038709,XLOC_203753,XLOC_100498,XLOC_158601,XLOC_078454
GO:0006816	calcium ion transport	biological_process	0.54989	1	3	367	24	14153	XLOC_098612,XLOC_144983,XLOC_079409
GO:0036094	small molecule binding	molecular_function	0.55044	1	66	367	1813	14153	XLOC_006359,XLOC_211468,XLOC_205966,XLOC_182663,XLOC_060285,XLOC_054571,XLOC_025498,XLOC_147977,XLOC_035952,XLOC_224663,XLOC_083381,XLOC_100498,XLOC_099304,XLOC_211861,XLOC_252343,XLOC_100280,XLOC_156481,XLOC_218342,XLOC_267641,XLOC_071402,XLOC_151315,XLOC_055513,XLOC_239596,XLOC_048110,XLOC_053233,XLOC_206156,XLOC_201177,XLOC_075394,XLOC_120667,XLOC_262319,XLOC_055000,XLOC_037113,XLOC_065230,XLO…
GO:0016679	oxidoreductase activity, acting on diphenols and related substances as donors	molecular_function	0.55069	1	3	367	30	14153	XLOC_107389,XLOC_153637,XLOC_157906
GO:0045263	proton-transporting ATP synthase complex, coupling factor F(o)	cellular_component	0.55183	1	4	367	39	14153	evm.model.ctg376.1,XLOC_203753,XLOC_158601,XLOC_078454
GO:0006276	plasmid maintenance	biological_process	0.55277	1	1	367	9	14153	XLOC_138765
GO:0015662	ATPase activity, coupled to transmembrane movement of ions, phosphorylative mechanism	molecular_function	0.5537	1	1	367	7	14153	XLOC_147977
GO:0043232	intracellular non-membrane-bounded organelle	cellular_component	0.55411	1	40	367	898	14153	XLOC_131799,XLOC_205966,XLOC_064699,XLOC_004812,XLOC_134374,XLOC_243460,XLOC_163560,XLOC_089151,XLOC_224663,XLOC_246328,XLOC_206887,XLOC_057013,XLOC_249029,XLOC_075545,XLOC_165001,XLOC_214937,XLOC_156481,XLOC_259745,XLOC_097533,XLOC_079409,XLOC_159291,XLOC_071402,XLOC_156817,XLOC_193145,XLOC_128791,XLOC_109245,XLOC_138468,XLOC_119758,XLOC_055513,XLOC_207954,XLOC_239596,XLOC_251397,XLOC_203044,XLO…
GO:0031344	regulation of cell projection organization	biological_process	0.55413	1	1	367	7	14153	XLOC_061507
GO:0060491	regulation of cell projection assembly	biological_process	0.55413	1	1	367	7	14153	XLOC_061507
GO:1902115	regulation of organelle assembly	biological_process	0.55413	1	1	367	7	14153	XLOC_061507
GO:1902208	regulation of bacterial-type flagellum assembly	biological_process	0.55413	1	1	367	7	14153	XLOC_061507
GO:0042886	amide transport	biological_process	0.55426	1	1	367	7	14153	XLOC_224663
GO:0008033	tRNA processing	biological_process	0.55434	1	7	367	167	14153	XLOC_239596,XLOC_045267,XLOC_240937,XLOC_205966,XLOC_074461,XLOC_155282,XLOC_107389
GO:0006026	aminoglycan catabolic process	biological_process	0.55473	1	2	367	12	14153	XLOC_025149,XLOC_020606
GO:2000026	regulation of multicellular organismal development	biological_process	0.55708	1	3	367	50	14153	XLOC_014756,XLOC_178016,XLOC_264436
GO:0007283	spermatogenesis	biological_process	0.55769	1	2	367	39	14153	XLOC_100314,XLOC_131799
GO:0048232	male gamete generation	biological_process	0.55769	1	2	367	39	14153	XLOC_100314,XLOC_131799
GO:0008009	chemokine activity	molecular_function	0.55844	1	1	367	23	14153	XLOC_224663
GO:0042379	chemokine receptor binding	molecular_function	0.55844	1	1	367	23	14153	XLOC_224663
GO:0006771	riboflavin metabolic process	biological_process	0.55844	1	1	367	9	14153	XLOC_199461
GO:0009231	riboflavin biosynthetic process	biological_process	0.55844	1	1	367	9	14153	XLOC_199461
GO:0042726	flavin-containing compound metabolic process	biological_process	0.55844	1	1	367	9	14153	XLOC_199461
GO:0042727	flavin-containing compound biosynthetic process	biological_process	0.55844	1	1	367	9	14153	XLOC_199461
GO:0046813	receptor-mediated virion attachment to host cell	biological_process	0.55849	1	1	367	10	14153	XLOC_034606
GO:0016730	oxidoreductase activity, acting on iron-sulfur proteins as donors	molecular_function	0.55854	1	1	367	5	14153	XLOC_177836
GO:0019829	cation-transporting ATPase activity	molecular_function	0.55869	1	2	367	25	14153	XLOC_147977,XLOC_038709
GO:0042625	ATPase activity, coupled to transmembrane movement of ions	molecular_function	0.55869	1	2	367	25	14153	XLOC_038709,XLOC_147977
GO:0007224	smoothened signaling pathway	biological_process	0.56102	1	1	367	11	14153	XLOC_199461
GO:0003896	DNA primase activity	molecular_function	0.56118	1	1	367	19	14153	XLOC_044498
GO:0015718	monocarboxylic acid transport	biological_process	0.56148	1	1	367	17	14153	XLOC_224663
GO:0005815	microtubule organizing center	cellular_component	0.56177	1	2	367	56	14153	XLOC_205966,XLOC_089151
GO:0009878	nodule morphogenesis	biological_process	0.56198	1	1	367	7	14153	XLOC_188625
GO:0009886	post-embryonic morphogenesis	biological_process	0.56198	1	1	367	7	14153	XLOC_188625
GO:0044111	development involved in symbiotic interaction	biological_process	0.56198	1	1	367	7	14153	XLOC_188625
GO:0010927	cellular component assembly involved in morphogenesis	biological_process	0.56409	1	1	367	7	14153	XLOC_208815
GO:0042384	cilium assembly	biological_process	0.56409	1	1	367	7	14153	XLOC_208815
GO:0060271	cilium morphogenesis	biological_process	0.56409	1	1	367	7	14153	XLOC_208815
GO:0016579	protein deubiquitination	biological_process	0.56425	1	2	367	57	14153	XLOC_180216,XLOC_137443
GO:0070646	protein modification by small protein removal	biological_process	0.56425	1	2	367	57	14153	XLOC_180216,XLOC_137443
GO:0032324	molybdopterin cofactor biosynthetic process	biological_process	0.56445	1	1	367	20	14153	XLOC_079409
GO:0043545	molybdopterin cofactor metabolic process	biological_process	0.56445	1	1	367	20	14153	XLOC_079409
GO:0004022	alcohol dehydrogenase (NAD) activity	molecular_function	0.5648	1	1	367	6	14153	XLOC_090451
GO:0015945	methanol metabolic process	biological_process	0.5648	1	1	367	6	14153	XLOC_090451
GO:0015946	methanol oxidation	biological_process	0.5648	1	1	367	6	14153	XLOC_090451
GO:0034308	primary alcohol metabolic process	biological_process	0.5648	1	1	367	6	14153	XLOC_090451
GO:0030162	regulation of proteolysis	biological_process	0.56482	1	2	367	46	14153	XLOC_214937,XLOC_158486
GO:0046488	phosphatidylinositol metabolic process	biological_process	0.56517	1	2	367	62	14153	XLOC_135726,XLOC_154264
GO:0004812	aminoacyl-tRNA ligase activity	molecular_function	0.56526	1	2	367	65	14153	XLOC_075394,XLOC_201257
GO:0009112	nucleobase metabolic process	biological_process	0.56555	1	1	367	10	14153	XLOC_201881
GO:0046112	nucleobase biosynthetic process	biological_process	0.56555	1	1	367	10	14153	XLOC_201881
GO:0015886	heme transport	biological_process	0.56559	1	2	367	18	14153	XLOC_156374,XLOC_205894
GO:1901678	iron coordination entity transport	biological_process	0.56559	1	2	367	18	14153	XLOC_205894,XLOC_156374
GO:0044782	cilium organization	biological_process	0.56562	1	1	367	8	14153	XLOC_208815
GO:0031090	organelle membrane	cellular_component	0.56596	1	26	367	432	14153	XLOC_184721,XLOC_119758,XLOC_068766,XLOC_017488,XLOC_017216,XLOC_078454,XLOC_100498,XLOC_203753,XLOC_016841,evm.model.ctg376.1,XLOC_099304,XLOC_097533,XLOC_158601,XLOC_079409,XLOC_006359,XLOC_188625,XLOC_205966,XLOC_074461,XLOC_188837,XLOC_125949,XLOC_099854,XLOC_019608,XLOC_004812,XLOC_153637,XLOC_009053,XLOC_019095
GO:0051189	prosthetic group metabolic process	biological_process	0.56598	1	1	367	21	14153	XLOC_079409
GO:0010648	negative regulation of cell communication	biological_process	0.56709	1	1	367	15	14153	XLOC_215055
GO:0023057	negative regulation of signaling	biological_process	0.56709	1	1	367	15	14153	XLOC_215055
GO:0005672	transcription factor TFIIA complex	cellular_component	0.56821	1	1	367	25	14153	XLOC_201881
GO:0030154	cell differentiation	biological_process	0.56909	1	8	367	112	14153	XLOC_086667,XLOC_020873,XLOC_158601,evm.model.chr6.1141,XLOC_056729,XLOC_232734,XLOC_211861,XLOC_158486
GO:0008509	anion transmembrane transporter activity	molecular_function	0.56976	1	3	367	91	14153	XLOC_075394,XLOC_155282,XLOC_206617
GO:0016569	covalent chromatin modification	biological_process	0.57057	1	2	367	42	14153	XLOC_079761,XLOC_058869
GO:0016570	histone modification	biological_process	0.57057	1	2	367	42	14153	XLOC_058869,XLOC_079761
GO:0003684	damaged DNA binding	molecular_function	0.57078	1	1	367	23	14153	XLOC_182663
GO:0009119	ribonucleoside metabolic process	biological_process	0.57147	1	9	367	153	14153	XLOC_061507,XLOC_078454,XLOC_100498,XLOC_203753,XLOC_038709,evm.model.ctg376.1,XLOC_158601,XLOC_119758,XLOC_074461
GO:0006665	sphingolipid metabolic process	biological_process	0.5715	1	1	367	13	14153	XLOC_061507
GO:0008716	D-alanine-D-alanine ligase activity	molecular_function	0.57189	1	1	367	9	14153	XLOC_162448
GO:0005921	gap junction	cellular_component	0.57247	1	1	367	10	14153	XLOC_243460
GO:0015995	chlorophyll biosynthetic process	biological_process	0.57262	1	1	367	9	14153	XLOC_227549
GO:0045095	keratin filament	cellular_component	0.57294	1	1	367	9	14153	XLOC_224663
GO:0004526	ribonuclease P activity	molecular_function	0.57348	1	1	367	7	14153	XLOC_061507
GO:0051321	meiotic cell cycle	biological_process	0.57478	1	2	367	37	14153	XLOC_064699,XLOC_100314
GO:0003918	DNA topoisomerase type II (ATP-hydrolyzing) activity	molecular_function	0.575	1	1	367	14	14153	XLOC_249029
GO:0061505	DNA topoisomerase II activity	molecular_function	0.575	1	1	367	14	14153	XLOC_249029
GO:0005834	heterotrimeric G-protein complex	cellular_component	0.5754	1	1	367	16	14153	evm.model.chr35.425
GO:0019897	extrinsic component of plasma membrane	cellular_component	0.5754	1	1	367	16	14153	evm.model.chr35.425
GO:0031234	extrinsic component of cytoplasmic side of plasma membrane	cellular_component	0.5754	1	1	367	16	14153	evm.model.chr35.425
GO:0019318	hexose metabolic process	biological_process	0.57558	1	3	367	40	14153	XLOC_205966,XLOC_071402,XLOC_029563
GO:0045259	proton-transporting ATP synthase complex	cellular_component	0.57562	1	5	367	53	14153	XLOC_100498,XLOC_158601,XLOC_078454,evm.model.ctg376.1,XLOC_203753
GO:0006650	glycerophospholipid metabolic process	biological_process	0.57745	1	2	367	71	14153	XLOC_154264,XLOC_135726
GO:0043934	sporulation	biological_process	0.57775	1	3	367	23	14153	XLOC_056729,XLOC_020873,XLOC_158486
GO:0051235	maintenance of location	biological_process	0.57797	1	2	367	36	14153	XLOC_215945,XLOC_060160
GO:0016298	lipase activity	molecular_function	0.57831	1	2	367	36	14153	XLOC_080606,XLOC_224663
GO:0000166	nucleotide binding	molecular_function	0.57948	1	65	367	1782	14153	XLOC_252343,XLOC_100280,XLOC_156481,XLOC_218342,XLOC_071402,XLOC_055513,XLOC_151315,XLOC_239596,XLOC_053233,XLOC_048110,XLOC_206156,XLOC_201177,XLOC_075394,XLOC_006359,XLOC_211468,XLOC_205966,XLOC_182663,XLOC_060285,XLOC_054571,XLOC_025498,XLOC_035952,XLOC_147977,XLOC_083381,XLOC_224663,XLOC_100498,XLOC_099304,XLOC_211861,XLOC_072726,XLOC_188625,XLOC_006189,XLOC_135726,XLOC_119965,evm.model.chr37…
GO:1901265	nucleoside phosphate binding	molecular_function	0.57948	1	65	367	1782	14153	XLOC_239596,XLOC_151315,XLOC_055513,XLOC_206156,XLOC_201177,XLOC_053233,XLOC_048110,XLOC_075394,XLOC_252343,XLOC_156481,XLOC_100280,XLOC_071402,XLOC_218342,XLOC_147977,XLOC_035952,XLOC_224663,XLOC_083381,XLOC_100498,XLOC_099304,XLOC_211861,XLOC_211468,XLOC_006359,XLOC_182663,XLOC_205966,XLOC_054571,XLOC_060285,XLOC_025498,XLOC_204301,XLOC_107389,XLOC_020873,XLOC_140174,XLOC_150348,XLOC_215463,XLO…
GO:0019048	modulation by virus of host morphology or physiology	biological_process	0.58012	1	5	367	43	14153	XLOC_259745,XLOC_132699,XLOC_107351,XLOC_208815,XLOC_040801
GO:0016829	lyase activity	molecular_function	0.58094	1	11	367	237	14153	XLOC_097533,XLOC_035952,XLOC_034606,XLOC_159291,XLOC_188625,XLOC_215055,XLOC_113310,XLOC_107351,XLOC_048655,XLOC_218342,XLOC_216499
GO:0016706	oxidoreductase activity, acting on paired donors, with incorporation or reduction of molecular oxygen, 2-oxoglutarate as one donor, and incorporation of one atom each of oxygen into both donors	molecular_function	0.58095	1	1	367	23	14153	XLOC_080215
GO:0005057	receptor signaling protein activity	molecular_function	0.58101	1	3	367	46	14153	XLOC_205966,XLOC_156374,XLOC_201257
GO:0001907	killing by symbiont of host cells	biological_process	0.58123	1	1	367	12	14153	XLOC_019317
GO:0044004	disruption by symbiont of host cell	biological_process	0.58123	1	1	367	12	14153	XLOC_019317
GO:0046486	glycerolipid metabolic process	biological_process	0.58154	1	2	367	75	14153	XLOC_135726,XLOC_154264
GO:0019199	transmembrane receptor protein kinase activity	molecular_function	0.5821	1	2	367	35	14153	XLOC_188625,evm.model.chr4.2167
GO:0009401	phosphoenolpyruvate-dependent sugar phosphotransferase system	biological_process	0.58254	1	1	367	25	14153	XLOC_211468
GO:0051818	disruption of cells of other organism involved in symbiotic interaction	biological_process	0.5827	1	1	367	13	14153	XLOC_019317
GO:0051883	killing of cells in other organism involved in symbiotic interaction	biological_process	0.5827	1	1	367	13	14153	XLOC_019317
GO:0009416	response to light stimulus	biological_process	0.58325	1	1	367	8	14153	XLOC_158486
GO:0046527	glucosyltransferase activity	molecular_function	0.58407	1	2	367	16	14153	XLOC_025149,XLOC_192880
GO:0031640	killing of cells of other organism	biological_process	0.58416	1	1	367	14	14153	XLOC_019317
GO:0044364	disruption of cells of other organism	biological_process	0.58416	1	1	367	14	14153	XLOC_019317
GO:0048518	positive regulation of biological process	biological_process	0.5852	1	13	367	249	14153	XLOC_178016,XLOC_043360,XLOC_214937,XLOC_204646,XLOC_061507,XLOC_138110,XLOC_158486,XLOC_093257,XLOC_089151,XLOC_264436,XLOC_141014,evm.model.chr6.1141,XLOC_056729
GO:0098799	outer mitochondrial membrane protein complex	cellular_component	0.58581	1	3	367	32	14153	XLOC_153637,XLOC_188837,XLOC_019095
GO:0007005	mitochondrion organization	biological_process	0.58582	1	6	367	80	14153	XLOC_019095,XLOC_075394,XLOC_240937,XLOC_188837,XLOC_158486,XLOC_061507
GO:0003735	structural constituent of ribosome	molecular_function	0.58678	1	13	367	256	14153	XLOC_246328,XLOC_079409,XLOC_239596,XLOC_086667,XLOC_259745,XLOC_203044,XLOC_251397,XLOC_205966,XLOC_214937,XLOC_055513,XLOC_264446,XLOC_109245,XLOC_071402
GO:0005515	protein binding	molecular_function	0.58836	1	175	367	4910	14153	XLOC_231914,XLOC_262347,XLOC_069060,XLOC_075545,XLOC_264436,XLOC_127205,XLOC_118546,XLOC_243620,XLOC_222395,XLOC_068766,evm.model.chr4.2167,XLOC_122532,XLOC_166003,XLOC_100314,XLOC_121012,XLOC_243460,XLOC_155282,XLOC_089151,XLOC_087306,XLOC_119653,XLOC_073529,XLOC_020803,XLOC_072626,XLOC_252479,XLOC_194914,XLOC_222025,XLOC_229897,XLOC_093257,XLOC_195553,XLOC_093521,XLOC_006106,XLOC_187941,XLOC_20…
GO:0005741	mitochondrial outer membrane	cellular_component	0.58893	1	4	367	69	14153	XLOC_188837,XLOC_019608,XLOC_019095,XLOC_153637
GO:0031968	organelle outer membrane	cellular_component	0.58893	1	4	367	69	14153	XLOC_188837,XLOC_019608,XLOC_019095,XLOC_153637
GO:0016593	Cdc73/Paf1 complex	cellular_component	0.58905	1	1	367	19	14153	XLOC_079761
GO:0090544	BAF-type complex	cellular_component	0.58945	1	1	367	7	14153	XLOC_016563
GO:0006400	tRNA modification	biological_process	0.59157	1	3	367	92	14153	XLOC_074461,XLOC_155282,XLOC_045267
GO:0015932	nucleobase-containing compound transmembrane transporter activity	molecular_function	0.59246	1	1	367	21	14153	XLOC_138110
GO:0044877	macromolecular complex binding	molecular_function	0.59283	1	9	367	264	14153	evm.model.chr6.1141,evm.model.chr13.329,XLOC_071402,XLOC_162502,XLOC_073529,XLOC_070018,XLOC_158601,XLOC_179305,XLOC_135726
GO:0051302	regulation of cell division	biological_process	0.59351	1	2	367	44	14153	XLOC_061507,XLOC_102636
GO:0016791	phosphatase activity	molecular_function	0.59419	1	10	367	269	14153	XLOC_131799,XLOC_020606,XLOC_204646,XLOC_099854,XLOC_072726,XLOC_015642,XLOC_132699,XLOC_243460,XLOC_121012,XLOC_154264
GO:0042393	histone binding	molecular_function	0.59775	1	1	367	14	14153	XLOC_006189
GO:0098797	plasma membrane protein complex	cellular_component	0.59872	1	5	367	94	14153	XLOC_192880,evm.model.chr35.425,XLOC_068766,XLOC_060160,XLOC_215945
GO:0004180	carboxypeptidase activity	molecular_function	0.59993	1	1	367	38	14153	XLOC_085816
GO:0043549	regulation of kinase activity	biological_process	0.60061	1	1	367	14	14153	XLOC_121012
GO:0045859	regulation of protein kinase activity	biological_process	0.60061	1	1	367	14	14153	XLOC_121012
GO:0016796	exonuclease activity, active with either ribo- or deoxyribonucleic acids and producing 5'-phosphomonoesters	molecular_function	0.60079	1	2	367	150	14153	XLOC_147549,XLOC_157669
GO:0004064	arylesterase activity	molecular_function	0.60095	1	1	367	8	14153	XLOC_058992
GO:0009512	cytochrome b6f complex	cellular_component	0.60121	1	1	367	10	14153	XLOC_190100
GO:0009116	nucleoside metabolic process	biological_process	0.60214	1	9	367	169	14153	XLOC_078454,XLOC_061507,XLOC_100498,XLOC_038709,XLOC_203753,evm.model.ctg376.1,XLOC_158601,XLOC_074461,XLOC_119758
GO:0031109	microtubule polymerization or depolymerization	biological_process	0.60249	1	1	367	25	14153	XLOC_089151
GO:0031110	regulation of microtubule polymerization or depolymerization	biological_process	0.60249	1	1	367	25	14153	XLOC_089151
GO:0032561	guanyl ribonucleotide binding	molecular_function	0.60307	1	12	367	408	14153	XLOC_135726,evm.model.chr37.343,XLOC_182663,XLOC_254513,XLOC_206156,XLOC_201177,XLOC_087306,XLOC_054571,XLOC_056729,XLOC_045267,XLOC_071402,XLOC_128823
GO:1901657	glycosyl compound metabolic process	biological_process	0.60363	1	9	367	170	14153	XLOC_158601,XLOC_074461,XLOC_119758,XLOC_078454,XLOC_061507,XLOC_100498,XLOC_203753,XLOC_038709,evm.model.ctg376.1
GO:0019083	viral transcription	biological_process	0.60437	1	1	367	11	14153	XLOC_143713
GO:0030058	amine dehydrogenase activity	molecular_function	0.6056	1	1	367	5	14153	XLOC_216499
GO:0015077	monovalent inorganic cation transmembrane transporter activity	molecular_function	0.60754	1	21	367	391	14153	XLOC_061507,XLOC_100280,XLOC_100449,XLOC_079409,XLOC_158601,XLOC_257799,XLOC_159291,XLOC_211468,XLOC_157906,XLOC_203753,XLOC_038709,XLOC_075394,evm.model.ctg376.1,XLOC_078454,XLOC_138110,XLOC_140599,XLOC_069060,XLOC_211651,XLOC_017488,XLOC_147366,XLOC_080215
GO:0009294	DNA mediated transformation	biological_process	0.60836	1	1	367	10	14153	XLOC_090286
GO:0005911	cell-cell junction	cellular_component	0.60885	1	1	367	16	14153	XLOC_243460
GO:0006783	heme biosynthetic process	biological_process	0.60904	1	1	367	22	14153	XLOC_061507
GO:0033646	host intracellular part	cellular_component	0.60949	1	5	367	74	14153	XLOC_188625,XLOC_061507,XLOC_080606,XLOC_100314,XLOC_193435
GO:0043656	intracellular region of host	cellular_component	0.60949	1	5	367	74	14153	XLOC_193435,XLOC_100314,XLOC_061507,XLOC_080606,XLOC_188625
GO:0030151	molybdenum ion binding	molecular_function	0.6096	1	1	367	9	14153	XLOC_043360
GO:0009292	genetic transfer	biological_process	0.60973	1	1	367	11	14153	XLOC_090286
GO:0090575	RNA polymerase II transcription factor complex	cellular_component	0.61315	1	1	367	47	14153	XLOC_201881
GO:0005096	GTPase activator activity	molecular_function	0.61348	1	4	367	75	14153	XLOC_092773,XLOC_188625,XLOC_072314,XLOC_243967
GO:0001510	RNA methylation	biological_process	0.61471	1	1	367	36	14153	XLOC_092854
GO:0004930	G-protein coupled receptor activity	molecular_function	0.61481	1	14	367	840	14153	XLOC_013271,XLOC_092854,XLOC_154620,XLOC_211861,XLOC_226094,XLOC_203344,XLOC_093491,XLOC_151478,XLOC_069053,XLOC_020606,XLOC_151315,XLOC_119965,XLOC_014756,XLOC_164054
GO:0009314	response to radiation	biological_process	0.6153	1	1	367	10	14153	XLOC_158486
GO:0016051	carbohydrate biosynthetic process	biological_process	0.61705	1	6	367	75	14153	XLOC_136710,XLOC_079761,XLOC_192880,XLOC_144983,XLOC_112244,XLOC_205966
GO:0016846	carbon-sulfur lyase activity	molecular_function	0.61771	1	1	367	13	14153	XLOC_113310
GO:0016893	endonuclease activity, active with either ribo- or deoxyribonucleic acids and producing 5'-phosphomonoesters	molecular_function	0.61928	1	8	367	127	14153	XLOC_031499,XLOC_086667,XLOC_188625,XLOC_156817,XLOC_203753,evm.model.ctg376.1,XLOC_061507,XLOC_175298
GO:0030246	carbohydrate binding	molecular_function	0.61975	1	3	367	71	14153	XLOC_229897,evm.model.chr2.179,XLOC_203344
GO:0000921	septin ring assembly	biological_process	0.61978	1	1	367	32	14153	XLOC_089151
GO:0005940	septin ring	cellular_component	0.61978	1	1	367	32	14153	XLOC_089151
GO:0031106	septin ring organization	biological_process	0.61978	1	1	367	32	14153	XLOC_089151
GO:0032156	septin cytoskeleton	cellular_component	0.61978	1	1	367	32	14153	XLOC_089151
GO:0032185	septin cytoskeleton organization	biological_process	0.61978	1	1	367	32	14153	XLOC_089151
GO:0016875	ligase activity, forming carbon-oxygen bonds	molecular_function	0.61999	1	2	367	69	14153	XLOC_075394,XLOC_201257
GO:0016876	ligase activity, forming aminoacyl-tRNA and related compounds	molecular_function	0.61999	1	2	367	69	14153	XLOC_075394,XLOC_201257
GO:0042025	host cell nucleus	cellular_component	0.62082	1	4	367	62	14153	XLOC_193435,XLOC_188625,XLOC_061507,XLOC_080606
GO:0009628	response to abiotic stimulus	biological_process	0.62167	1	1	367	14	14153	XLOC_158486
GO:0009378	four-way junction helicase activity	molecular_function	0.62381	1	1	367	51	14153	XLOC_156481
GO:0072348	sulfur compound transport	biological_process	0.6252	1	1	367	12	14153	XLOC_224663
GO:0019069	viral capsid assembly	biological_process	0.62533	1	1	367	73	14153	XLOC_147549
GO:0008236	serine-type peptidase activity	molecular_function	0.62573	1	10	367	253	14153	XLOC_073529,XLOC_020606,XLOC_125949,XLOC_259745,XLOC_089051,XLOC_209708,XLOC_252387,XLOC_093491,XLOC_057990,XLOC_037113
GO:0017171	serine hydrolase activity	molecular_function	0.62573	1	10	367	253	14153	XLOC_252387,XLOC_209708,XLOC_057990,XLOC_037113,XLOC_093491,XLOC_259745,XLOC_073529,XLOC_125949,XLOC_020606,XLOC_089051
GO:0005635	nuclear envelope	cellular_component	0.62577	1	1	367	21	14153	XLOC_140658
GO:0046873	metal ion transmembrane transporter activity	molecular_function	0.62622	1	17	367	458	14153	XLOC_138110,XLOC_147549,XLOC_206156,XLOC_201177,XLOC_075394,XLOC_128823,XLOC_147366,XLOC_147977,XLOC_122544,XLOC_080215,XLOC_017488,XLOC_157669,XLOC_257799,XLOC_097533,XLOC_079409,XLOC_168841,XLOC_159291
GO:0046148	pigment biosynthetic process	biological_process	0.6268	1	2	367	47	14153	XLOC_061507,XLOC_227549
GO:0009991	response to extracellular stimulus	biological_process	0.62837	1	2	367	40	14153	XLOC_090286,XLOC_061507
GO:0031668	cellular response to extracellular stimulus	biological_process	0.62837	1	2	367	40	14153	XLOC_061507,XLOC_090286
GO:0071496	cellular response to external stimulus	biological_process	0.62837	1	2	367	40	14153	XLOC_061507,XLOC_090286
GO:0006402	mRNA catabolic process	biological_process	0.62837	1	1	367	29	14153	XLOC_119965
GO:0015985	energy coupled proton transport, down electrochemical gradient	biological_process	0.62878	1	5	367	58	14153	XLOC_158601,XLOC_078454,evm.model.ctg376.1,XLOC_203753,XLOC_038709
GO:0015986	ATP synthesis coupled proton transport	biological_process	0.62878	1	5	367	58	14153	XLOC_038709,XLOC_203753,evm.model.ctg376.1,XLOC_078454,XLOC_158601
GO:0000746	conjugation	biological_process	0.62943	1	1	367	20	14153	XLOC_101306
GO:0000275	mitochondrial proton-transporting ATP synthase complex, catalytic core F(1)	cellular_component	0.62969	1	1	367	10	14153	XLOC_100498
GO:0019001	guanyl nucleotide binding	molecular_function	0.63096	1	12	367	411	14153	XLOC_182663,evm.model.chr37.343,XLOC_135726,XLOC_071402,XLOC_128823,XLOC_056729,XLOC_045267,XLOC_254513,XLOC_206156,XLOC_201177,XLOC_054571,XLOC_087306
GO:0000910	cytokinesis	biological_process	0.63146	1	2	367	91	14153	XLOC_158601,XLOC_061507
GO:0045930	negative regulation of mitotic cell cycle	biological_process	0.63226	1	1	367	31	14153	XLOC_060160
GO:0006760	folic acid-containing compound metabolic process	biological_process	0.63303	1	1	367	25	14153	XLOC_158486
GO:0005215	transporter activity	molecular_function	0.63422	1	52	367	1321	14153	XLOC_070667,XLOC_203753,XLOC_075394,XLOC_128823,XLOC_194914,evm.model.ctg376.1,XLOC_078454,XLOC_138110,XLOC_206156,XLOC_201177,XLOC_156374,XLOC_211651,XLOC_147366,XLOC_080215,XLOC_184721,XLOC_122544,XLOC_057329,XLOC_090451,XLOC_138468,XLOC_158486,XLOC_100280,XLOC_206617,XLOC_205894,XLOC_079409,evm.model.ctg1779.5,XLOC_168841,XLOC_097533,XLOC_159291,XLOC_157906,XLOC_038709,XLOC_141355,XLOC_127205,…
GO:0006955	immune response	biological_process	0.63432	1	9	367	190	14153	XLOC_043360,XLOC_224663,XLOC_204646,XLOC_207138,XLOC_078454,XLOC_135415,XLOC_069053,XLOC_158486,XLOC_093257
GO:0044270	cellular nitrogen compound catabolic process	biological_process	0.63436	1	2	367	64	14153	XLOC_119965,XLOC_125199
GO:0046700	heterocycle catabolic process	biological_process	0.63436	1	2	367	64	14153	XLOC_125199,XLOC_119965
GO:0042151	nematocyst	cellular_component	0.63505	1	1	367	9	14153	XLOC_206887
GO:0009163	nucleoside biosynthetic process	biological_process	0.63558	1	6	367	102	14153	XLOC_038709,XLOC_203753,evm.model.ctg376.1,XLOC_158601,XLOC_078454,XLOC_100498
GO:0042455	ribonucleoside biosynthetic process	biological_process	0.63558	1	6	367	102	14153	XLOC_078454,XLOC_158601,XLOC_100498,XLOC_203753,XLOC_038709,evm.model.ctg376.1
GO:0008318	protein prenyltransferase activity	molecular_function	0.6359	1	1	367	11	14153	XLOC_061507
GO:0018342	protein prenylation	biological_process	0.6359	1	1	367	11	14153	XLOC_061507
GO:0097354	prenylation	biological_process	0.6359	1	1	367	11	14153	XLOC_061507
GO:0005158	insulin receptor binding	molecular_function	0.63623	1	1	367	14	14153	XLOC_073529
GO:0000314	organellar small ribosomal subunit	cellular_component	0.63676	1	1	367	6	14153	XLOC_259745
GO:0005763	mitochondrial small ribosomal subunit	cellular_component	0.63676	1	1	367	6	14153	XLOC_259745
GO:0015935	small ribosomal subunit	cellular_component	0.63676	1	1	367	6	14153	XLOC_259745
GO:1901659	glycosyl compound biosynthetic process	biological_process	0.63734	1	6	367	103	14153	XLOC_078454,XLOC_158601,XLOC_100498,XLOC_203753,XLOC_038709,evm.model.ctg376.1
GO:0009271	phage shock	biological_process	0.63738	1	1	367	16	14153	XLOC_125949
GO:0098586	cellular response to virus	biological_process	0.63738	1	1	367	16	14153	XLOC_125949
[truncated: 388 more rows]
