# Supplementary material for: Association between Yili goose sperm motility and expression profiles of mRNA and miRNA in testis
Source: BMC Genomics. 2023 Oct 24;24:640. doi: 10.1186/s12864-023-09727-1 (PMC10599010; doi:10.1186/s12864-023-09727-1)
Supplement: Supplementary file 9 — Additional file 9: Supplementary Table S8. GO analysis of target mRNAs of differentially expressed miRNAs between HFR and LFR groups. [file 12864_2023_9727_MOESM9_ESM.xls]

## Sheet: GO analysis of miRNA
Supplementary Table S8 GO analysis of target mRNAs of differentially expressed miRNAs between HFR and LFR groups
GO_accession	Description	Term_type	Over_represented_pValue	Corrected_pValue	DEG_item	DEG_list	Bg_item	Bg_list	Gene_ID	Gene_names
GO:0005200	structural constituent of cytoskeleton	molecular_function	3.28e-09	1.49e-05	38	1879	81	12861	evm.model.ctg631.10,evm.model.ctg2524.8,evm.model.chr2.2110,evm.model.chr37.193,evm.model.chr37.186,evm.model.chr23.403,evm.model.ctg764.2,evm.model.ctg764.28,evm.model.ctg2524.32,evm.model.ctg631.25,evm.model.chr12.1199,evm.model.chr31.124,evm.model.ctg764.4,evm.model.ctg631.11,evm.model.ctg2578.20,evm.model.chr37.127,evm.model.ctg1330.2,evm.model.chr37.146,evm.model.chr37.106,evm.model.chr37.11…	BKJ,-,VPS51,-,-,TBC1D2,-,-,-,-,TLN1,-,-,BKJ,-,-,-,-,-,-,-,-,-,-,-,-,-,-,CREB3L1,-,-,-,-,-,Gtsf1,-,-,-
GO:0005882	intermediate filament	cellular_component	0.00013109	0.19812	44	1879	152	12861	evm.model.chr26.430,evm.model.chr10.1233,evm.model.ctg764.4,evm.model.chr31.124,evm.model.ctg631.25,evm.model.chr37.384,evm.model.ctg2524.32,evm.model.ctg764.2,evm.model.ctg764.28,evm.model.chr37.186,evm.model.chr37.193,evm.model.chr38.104,evm.model.chr4.231,evm.model.ctg2524.8,evm.model.ctg631.10,evm.model.ctg631.19,evm.model.ctg631.21,evm.model.ctg1000.4,evm.model.chr8.245,evm.model.ctg631.28,e…	MYH7,BFSP1,-,-,-,Krt23,-,-,-,-,-,Krt8,Iffo1,-,BKJ,-,-,-,COLEC12,-,Gtsf1,-,-,-,-,-,BFSP2,-,-,-,-,-,-,-,SUN2,-,-,-,KRT18,-,-,BKJ,-,-
GO:0045111	intermediate filament cytoskeleton	cellular_component	0.00013109	0.19812	44	1879	152	12861	evm.model.chr38.104,evm.model.chr4.231,evm.model.ctg2524.8,evm.model.ctg631.10,evm.model.chr37.186,evm.model.chr37.193,evm.model.ctg764.2,evm.model.ctg764.28,evm.model.ctg2524.32,evm.model.chr31.124,evm.model.ctg631.25,evm.model.chr37.384,evm.model.chr10.1233,evm.model.chr26.430,evm.model.ctg764.4,evm.model.ctg2578.20,evm.model.ctg631.11,evm.model.chr37.127,evm.model.chr37.146,evm.model.ctg1330.2…	Krt8,Iffo1,-,BKJ,-,-,-,-,-,-,-,Krt23,BFSP1,MYH7,-,-,BKJ,-,-,-,KRT18,-,SUN2,-,-,-,-,-,-,BFSP2,-,-,-,-,-,-,-,-,-,-,-,-,Gtsf1,COLEC12
GO:0005488	binding	molecular_function	0.00044087	0.49972	1185	1879	7919	12861	evm.model.chr9.633,evm.model.chr3.1454,evm.model.chr5.1239,evm.model.chr24.305,evm.model.chr26.517,evm.model.chr9.866,evm.model.chr2.2104,evm.model.ctg794.6,evm.model.chr4.63,evm.model.chr26.580,evm.model.ctg2468.9,evm.model.ctg1904.2,evm.model.chr37.384,evm.model.chr27.335,evm.model.chr19.147,evm.model.chr35.500,evm.model.chr1.2563,evm.model.chr6.556,evm.model.ctg1262.1,evm.model.chr22.529,evm.m…	BMP7,-,SLC22A13,Tmco6,Lpin3,GSTO1,SMTNL1,pol,TRIM45,Nfs1,loxl3b,MYH6,Krt23,Psmd9,RAB11A,Shc2,TBP,Fgf20,CDC6,FGF16,P4htm,BMP8A,Otx2,TAGLN3,HSD3B,Camk1,OLFML3,SOS1,ACAP3,SUN2,Znf467,Hes5,ERICH6,SEMA4A,Tmprss3,PPA1,EML4,TOMM34,AARS,MUL1,Asb13,TOPORS,DAZAP1,KCNH4,Klhl11,Igsf9,btbd17,H2AFX,Pax1,abcb6,DNAJA2,GIMAP7,ZSWIM4,CDK1,Onecut1,H2A-IX,SEMA6C,Atad2,DMBX1,MYO5C,Cd84,-,HECTD1,RHOF,Soga1,Trim39,EFCC…
GO:0005244	voltage-gated ion channel activity	molecular_function	0.00098197	0.67613	23	1879	79	12861	evm.model.chr13.869,evm.model.chr16.279,evm.model.chr14.169,evm.model.chr38.42,evm.model.chr18.476,evm.model.chr35.479,evm.model.chr6.361,evm.model.chr31.471,evm.model.chr13.875,evm.model.chr22.492,evm.model.chr25.535,evm.model.chr28.294,evm.model.chr27.100,evm.model.ctg1901.43,evm.model.ctg1794.2,evm.model.chr28.261,evm.model.ctg1816.17,evm.model.chr7.1086,evm.model.chr13.888,evm.model.chr2.914,…	KCNE3,CLCN2,RGS2,Scn8a,WNT5A,ARID3A,CLCN3,KCNJ5,KCNE3,KCNE5,Clcn7,SAP30BP,KSR2,Il11ra1,KCNE3,-,KCNE3,KCNJ3,KCNE3,Abcd4,KCNJ5,Kcnj9,-
GO:0022832	voltage-gated channel activity	molecular_function	0.00098197	0.67613	23	1879	79	12861	evm.model.ctg314.9,evm.model.chr31.218,evm.model.ctg1918.4,evm.model.chr2.914,evm.model.chr13.888,evm.model.chr7.1086,evm.model.ctg1816.17,evm.model.chr28.294,evm.model.ctg1794.2,evm.model.ctg1901.43,evm.model.chr28.261,evm.model.chr27.100,evm.model.chr22.492,evm.model.chr25.535,evm.model.chr18.476,evm.model.chr35.479,evm.model.chr13.875,evm.model.chr6.361,evm.model.chr31.471,evm.model.chr38.42,e…	-,KCNJ5,Kcnj9,Abcd4,KCNE3,KCNJ3,KCNE3,SAP30BP,KCNE3,Il11ra1,-,KSR2,KCNE5,Clcn7,WNT5A,ARID3A,KCNE3,CLCN3,KCNJ5,Scn8a,CLCN2,RGS2,KCNE3
GO:0001664	G-protein coupled receptor binding	molecular_function	0.0010439	0.67613	13	1879	31	12861	evm.model.chr30.50,evm.model.ctg1128.1,evm.model.chr30.51,evm.model.ctg1100.1,evm.model.chr32.319,evm.model.chr10.904,evm.model.chr24.674,evm.model.chr30.291,evm.model.chr30.294,evm.model.chr24.675,evm.model.chr2.1202,evm.model.chr21.161,evm.model.chr22.694	CCL4,Cxcl14,Ccl5,Cxcl14,Tmem51,foxa2,Cxcl14,CCL13,CCL4,Cxcl14,COR4,CCL3,-
GO:0022843	voltage-gated cation channel activity	molecular_function	0.0018768	1	20	1879	67	12861	evm.model.ctg314.9,evm.model.ctg1918.4,evm.model.chr31.218,evm.model.chr7.1086,evm.model.ctg1816.17,evm.model.chr2.914,evm.model.chr13.888,evm.model.chr22.492,evm.model.chr35.479,evm.model.chr18.476,evm.model.chr13.875,evm.model.chr31.471,evm.model.chr28.294,evm.model.ctg1901.43,evm.model.chr28.261,evm.model.ctg1794.2,evm.model.chr27.100,evm.model.chr14.169,evm.model.chr13.869,evm.model.chr38.42	-,Kcnj9,KCNJ5,KCNJ3,KCNE3,Abcd4,KCNE3,KCNE5,ARID3A,WNT5A,KCNE3,KCNJ5,SAP30BP,Il11ra1,-,KCNE3,KSR2,RGS2,KCNE3,Scn8a
GO:0008009	chemokine activity	molecular_function	0.0033743	1	9	1879	20	12861	evm.model.chr24.674,evm.model.chr30.291,evm.model.chr21.161,evm.model.chr24.675,evm.model.chr30.294,evm.model.ctg1128.1,evm.model.chr30.50,evm.model.ctg1100.1,evm.model.chr30.51	Cxcl14,CCL13,CCL3,Cxcl14,CCL4,Cxcl14,CCL4,Cxcl14,Ccl5
GO:0042379	chemokine receptor binding	molecular_function	0.0033743	1	9	1879	20	12861	evm.model.chr21.161,evm.model.chr30.294,evm.model.chr24.675,evm.model.chr30.291,evm.model.chr24.674,evm.model.ctg1100.1,evm.model.chr30.51,evm.model.ctg1128.1,evm.model.chr30.50	CCL3,CCL4,Cxcl14,CCL13,Cxcl14,Cxcl14,Ccl5,Cxcl14,CCL4
GO:0016301	kinase activity	molecular_function	0.0037557	1	118	1879	711	12861	evm.model.ctg1229.2,evm.model.chr9.258,evm.model.ctg2128.2,evm.model.chr35.114,evm.model.chr7.860,evm.model.chr18.743,evm.model.chr5.1484,evm.model.chr1.2490,evm.model.chr31.411,evm.model.chr35.422,evm.model.chr18.105,evm.model.chr16.898,evm.model.chr32.91,evm.model.chr5.1340,evm.model.chr35.97,evm.model.chr14.149,evm.model.chr3.738,evm.model.chr25.587,evm.model.chr34.121,evm.model.ctg2840.5,evm.…	Gucy2e,CDK1,Grk1,Mknk2,abcb6,Cand1,FASTK,NTPCR,ANKK1,JAK3,IP6K2,PAQR9,PANK4,Obscn,PRAG1,Nos1ap,PIM3,Sbk1,Mapkapk2,CLPB,GIMAP7,RIPK4,ZNF436,PAPSS2,Npr2,CBWD1,NUBP2,ULK1,NME5,Ylpm1,SMG1,ZNF300,Tnik,Prkca,TCIRG1,Pim1,Srms,MAPK6,Pkdcc,PINK1,CAMKK1,NTRK2,DGKD,MAK,MYO3B,DGKD,CDK9,TEK,ZNF271,ZNF287,GRK2,PLK1,Sphk1,LONP1,ZNF398,MATK,SLC34A1,CDC6,RAF1,Stk32c,-,TMCO4,IGF1R,KSR2,ARMC3,Fastkd5,NTRK1,FLT4,ZNF…
GO:0006527	arginine catabolic process	biological_process	0.003864	1	3	1879	3	12861	evm.model.chr18.101,evm.model.chr1.2506,evm.model.chr37.360	UQCRC1,DISC1,Klhl11
GO:0009065	glutamine family amino acid catabolic process	biological_process	0.003864	1	3	1879	3	12861	evm.model.chr18.101,evm.model.chr37.360,evm.model.chr1.2506	UQCRC1,Klhl11,DISC1
GO:0006858	extracellular transport	biological_process	0.0039266	1	5	1879	8	12861	evm.model.chr33.49,evm.model.chr1.2420,evm.model.chr22.364,evm.model.chr2.1143,evm.model.chr2.939	mfsd2a,FMN2,Prrg3,VPS37C,SSTR1
GO:0043087	regulation of GTPase activity	biological_process	0.0043352	1	7	1879	18	12861	evm.model.chr27.97,evm.model.chr30.240,evm.model.chr29.581,evm.model.ctg538.8,evm.model.chr14.631,evm.model.ctg2828.1,evm.model.chr31.21	RASAL1,Rasa4,GAPVD1,MBD3,RASAL2,SYNGAP1,IQGAP3
GO:0005249	voltage-gated potassium channel activity	molecular_function	0.004454	1	16	1879	50	12861	evm.model.ctg1918.4,evm.model.chr31.218,evm.model.ctg314.9,evm.model.ctg1816.17,evm.model.chr7.1086,evm.model.chr13.888,evm.model.chr2.914,evm.model.chr18.476,evm.model.chr13.875,evm.model.chr31.471,evm.model.chr22.492,evm.model.ctg1901.43,evm.model.ctg1794.2,evm.model.chr27.100,evm.model.chr13.869,evm.model.chr14.169	Kcnj9,KCNJ5,-,KCNE3,KCNJ3,KCNE3,Abcd4,WNT5A,KCNE3,KCNJ5,KCNE5,Il11ra1,KCNE3,KSR2,KCNE3,RGS2
GO:0008716	D-alanine-D-alanine ligase activity	molecular_function	0.0048393	1	4	1879	8	12861	evm.model.chr27.404,evm.model.ctg2468.5,evm.model.chr30.571,evm.model.chr4.689	ACACB,Dock2,ACAC,GART
GO:0004383	guanylate cyclase activity	molecular_function	0.0051069	1	5	1879	10	12861	evm.model.chr16.823,evm.model.chr31.97,evm.model.chr18.320,evm.model.ctg1229.2,evm.model.chr12.1213	Gucy1b2,Npr1,Rnf123,Gucy2e,Npr2
GO:0006182	cGMP biosynthetic process	biological_process	0.0051069	1	5	1879	10	12861	evm.model.chr12.1213,evm.model.ctg1229.2,evm.model.chr18.320,evm.model.chr16.823,evm.model.chr31.97	Npr2,Gucy2e,Rnf123,Gucy1b2,Npr1
GO:0046068	cGMP metabolic process	biological_process	0.0051069	1	5	1879	10	12861	evm.model.chr12.1213,evm.model.ctg1229.2,evm.model.chr18.320,evm.model.chr31.97,evm.model.chr16.823	Npr2,Gucy2e,Rnf123,Npr1,Gucy1b2
GO:0015035	protein disulfide oxidoreductase activity	molecular_function	0.0055741	1	9	1879	24	12861	evm.model.chr23.312,evm.model.chr23.356,evm.model.chr2.625,evm.model.chr3.1969,evm.model.chr13.1002,evm.model.chr22.39,evm.model.chr29.287,evm.model.chr9.866,evm.model.ctg69.1	TXN,ICP0,GLRX5,FOXRED2,-,SH3BGRL,PTGES2,GSTO1,GLRX
GO:0015036	disulfide oxidoreductase activity	molecular_function	0.0055741	1	9	1879	24	12861	evm.model.chr2.625,evm.model.chr3.1969,evm.model.chr23.312,evm.model.chr23.356,evm.model.chr29.287,evm.model.chr9.866,evm.model.ctg69.1,evm.model.chr22.39,evm.model.chr13.1002	GLRX5,FOXRED2,TXN,ICP0,PTGES2,GSTO1,GLRX,SH3BGRL,-
GO:0008237	metallopeptidase activity	molecular_function	0.0060342	1	32	1879	155	12861	evm.model.chr19.708,evm.model.chr12.169,evm.model.ctg1918.2,evm.model.chr35.26,evm.model.ctg2636.4,evm.model.chr3.57,evm.model.chr3.1046,evm.model.chr4.511,evm.model.chr30.428,evm.model.chr23.1039,evm.model.ctg1226.15,evm.model.chr21.123,evm.model.chr35.438,evm.model.chr30.571,evm.model.chr24.511,evm.model.chr6.332,evm.model.chr23.1035,evm.model.chr32.454,evm.model.chr35.292,evm.model.chr26.684,e…	ADAM10,AGTPBP1,F11R,ADAMTS10,ADAMTS4,CPA1,Adamts20,CHODL,CPD,ADAMTS19,Spg7,MMP15,Thop1,ACAC,ADAM19,Cpe,ADAMTS19,ECE1,PTPRS,MMP9,Cpm,ADAM9,COL9A1,ADAMTSL5,ADAMTS7,ACE2,TLL1,CPA2,ACE,Ecel1,ADAM17,ECE2
GO:0005524	ATP binding	molecular_function	0.0063032	1	187	1879	1191	12861	evm.model.chr25.613,evm.model.chr27.208,evm.model.chr14.410,evm.model.chr4.817,evm.model.chr33.46,evm.model.chr2.1069,evm.model.chr26.63,evm.model.chr34.303,evm.model.chr19.770,evm.model.chr32.325,evm.model.chr2.902,evm.model.chr28.451,evm.model.chr28.99,evm.model.chr28.370,evm.model.ctg541.2,evm.model.ctg2777.1,evm.model.chr7.556,evm.model.chr20.171,evm.model.chr24.445,evm.model.chr35.196,evm.mo…	NUBP2,ULK1,Abca4,RIPK4,Slc17a4,CARS,Srms,Pim1,MAPK6,PINK1,Ylpm1,Prkca,Pirt,KIF2A,NTRK2,ATP5F1B,MYO3B,MAK,RAB24,LONP1,Myo5b,GRK2,GCK,CCT6,MYH4,Mknk2,Grk1,JAK3,HK1,PAQR9,Cand1,NTPCR,IARS2,ANKK1,PRAG1,ABCF3,NIN,Obscn,CLPB,GIMAP7,RASD1,ARL9,ACAC,Nos1ap,Mapkapk2,PIM3,Sbk1,Kif17,GPR37L1,PHKG1,-,CCT7,Npr1,Plk5,Cdk18,Camkv,OXSR1,FBXO18,LCK,DHX58,UCKL1,DDR2,Abcd4,POMK,Fam78b,Spata5,STK17A,LGI3,DDX19A,ANKR…
GO:0032559	adenyl ribonucleotide binding	molecular_function	0.0065045	1	187	1879	1192	12861	evm.model.ctg1313.1,evm.model.chr21.214,evm.model.ctg1923.9,evm.model.chr39.5,evm.model.chr35.470,evm.model.chr2.1544,evm.model.ctg2071.5,evm.model.chr2.109,evm.model.ctg1260.5,evm.model.chr6.358,evm.model.chr2.1392,evm.model.chr34.299,evm.model.chr2.1228,evm.model.chr2.221,evm.model.chr18.6,evm.model.ctg1980.1,evm.model.chr7.251,evm.model.chr33.51,evm.model.chr7.790,evm.model.chr33.261,evm.model…	GIMAP8,AARS,TAP2,TAP2,SBNO2,RAD51B,CDK12,CDKL1,Erbb2,NEK1,TYRO3,CACNA1S,NLRP12,-,Camk1,TARS2,ASB18,Trit1,ERCC3,YRK,Ripk2,TAOK3,CAMK1G,Sbk2,MCMDC2,DHX38,MAP3K6,ADAMTS10,MCM8,CORIN,SLC34A1,CDC6,Crebbp,MYH7,MYH6,-,IGF1R,Krt23,RAB11A,KSR2,NTRK1,gnas,Macf1,DNAH9,V-FPS,SETD6,bcs1l,GABRB1,Wnk4,MYO3A,-,TTBK2,PAPSS2,Npr2,PEX6,SLC22A7,CBWD1,Spg7,DHX8,rsg1,RASD2,Tnik,MVK,FUK,MNX1,ABCA5,CLP1,Pkdcc,CAMKK1,RHO…
GO:0019079	viral genome replication	biological_process	0.0065182	1	14	1879	50	12861	evm.model.chr15.481,evm.model.chr35.196,evm.model.chr21.705,evm.model.chr14.1001,evm.model.ctg1923.15,evm.model.chr22.17,evm.model.ctg1686.5,evm.model.chr37.284,evm.model.ctg486.7,evm.model.chr34.408,evm.model.ctg1262.1,evm.model.chr9.1167,evm.model.chr10.1034,evm.model.chr6.136	Spata5,LONP1,DHX38,CC2D1B,BTN1A1,Dach2,pol,DHX8,Nt5c2,LAMTOR5,CDC6,NSMCE4A,PEX6,pol
GO:0016772	transferase activity, transferring phosphorus-containing groups	molecular_function	0.0070582	1	168	1879	1045	12861	evm.model.chr29.271,evm.model.chr23.323,evm.model.chr39.54,evm.model.chr30.190,evm.model.chr22.659,evm.model.chr18.319,evm.model.chr3.1826,evm.model.ctg2105.2,evm.model.chr25.49,evm.model.chr12.544,evm.model.chr36.166,evm.model.ctg2103.1,evm.model.chr9.473,evm.model.chr21.726,evm.model.chr25.188,evm.model.chr12.1213,evm.model.chr2.1204,evm.model.ctg1923.15,evm.model.chr21.258,evm.model.chr10.391,…	CDK9,TEK,ZNF271,CAMKK1,DGKD,gmppb,Mkl1,ZNF287,PLK1,CBWD1,POLR3D,ZNF436,PAPSS2,NOB1,Gid4,Npr2,TCIRG1,BTN1A1,FUK,Pkdcc,SMG1,Tnik,EXD2,PANK4,LAMB3,Capza3,Gucy2e,CDK1,IP6K2,POLR1A,PLEC,FASTK,abcb6,YRK,Ripk2,-,NPAS2,Psd4,Camk1,TPPP2,BMP8A,MAP3K6,ADAMTS4,-,TAOK3,Sbk2,CAMK1G,GATA2,TOMM34,CDK12,CDKL1,COL9A3,Erbb2,NEK1,TYRO3,NLRP12,PMVK,Znf629,V-FPS,gnas,NTRK1,Wnk4,MYO3A,TTBK2,SETD6,Poln,GABRB1,CDC6,DAD1,…
GO:0030554	adenyl nucleotide binding	molecular_function	0.0074407	1	189	1879	1207	12861	evm.model.ctg2128.2,evm.model.chr35.114,evm.model.chr28.21,evm.model.chr31.411,evm.model.chr1.2490,evm.model.chr10.547,evm.model.chr18.743,evm.model.chr16.898,evm.model.chr9.342,evm.model.chr35.422,evm.model.chr2.120,evm.model.chr5.1340,evm.model.chr16.295,evm.model.chr35.97,evm.model.chr25.587,evm.model.chr3.738,evm.model.chr34.121,evm.model.chr30.571,evm.model.chr14.149,evm.model.chr6.825,evm.m…	Grk1,Mknk2,MYH4,ANKK1,NTPCR,IARS2,Cand1,PAQR9,HK1,JAK3,NIN,Obscn,ABCF3,PRAG1,Sbk1,PIM3,Mapkapk2,ACAC,Nos1ap,ARL9,RASD1,GIMAP7,CLPB,CARS,RIPK4,Slc17a4,Abca4,ULK1,NUBP2,Prkca,Ylpm1,PINK1,MAPK6,Pim1,Srms,MAK,MYO3B,ATP5F1B,NTRK2,Unc45b,KIF2A,Pirt,CCT6,GCK,GRK2,Myo5b,LONP1,RAB24,Rfc5,MATK,RRAD,CARNS1,Stk32c,GPN1,RAF1,Cct3,ABCC3,FLT4,VPS4A,CDK11B,TYK2,CAMK4,Dars,mcm2,WEE2,SIK2,GRK5,BLM,ALG9,Atad2,Cdk18…
GO:0016310	phosphorylation	biological_process	0.007762	1	87	1879	521	12861	evm.model.chr35.97,evm.model.chr5.1340,evm.model.chr6.237,evm.model.chr14.149,evm.model.chr3.738,evm.model.chr25.587,evm.model.chr34.121,evm.model.chr35.114,evm.model.chr9.258,evm.model.ctg1229.2,evm.model.ctg2128.2,evm.model.chr35.422,evm.model.chr7.374,evm.model.chr31.411,evm.model.chr29.432,evm.model.chr23.323,evm.model.chr29.271,evm.model.ctg541.2,evm.model.chr30.190,evm.model.chr20.171,evm.m…	PRAG1,Obscn,FGG,Nos1ap,PIM3,Sbk1,Mapkapk2,Mknk2,CDK1,Gucy2e,Grk1,JAK3,Wdr12,ANKK1,MYMK,TEK,CDK9,NTRK2,CAMKK1,MAK,MYO3B,LONP1,ALDOB,GRK2,PLK1,ULK1,RIPK4,Npr2,Pim1,Srms,PKIB,PINK1,MAPK6,Pkdcc,SMG1,NME5,Prkca,Inpp1,Tnik,V-FPS,FLT4,NTRK1,ALDOC,GRK5,SIK2,Wnk4,MYO3A,TTBK2,WEE2,CAMK4,TYK2,SETD6,CDK11B,GABRB1,ENO1,MATK,SLC34A1,IGF1R,KSR2,RAF1,Stk32c,YRK,Ripk2,DDR2,POMK,Camk1,FBP1,STK17A,MAP3K6,Sbk2,CDK2,…
GO:0004672	protein kinase activity	molecular_function	0.0084559	1	86	1879	525	12861	evm.model.chr37.332,evm.model.ctg2199.9,evm.model.ctg274.1,evm.model.chr34.95,evm.model.chr8.1090,evm.model.chr27.480,evm.model.ctg124.1,evm.model.chr33.261,evm.model.chr11.789,evm.model.chr14.155,evm.model.chr6.593,evm.model.chr16.605,evm.model.chr18.6,evm.model.chr6.358,evm.model.ctg1260.5,evm.model.chr2.1392,evm.model.chr18.292,evm.model.ctg2071.5,evm.model.chr2.109,evm.model.chr5.1242,evm.mod…	STK17A,MAP3K6,CDK2,CAMK1G,Sbk2,TAOK3,ANKRD7,YRK,Ripk2,DDR2,POMK,ARMC8,Camk1,NEK1,Erbb2,TYRO3,Camkv,CDK12,CDKL1,OXSR1,PTK2B,LCK,PHKG1,Kif17,Npr1,Plk5,Cdk18,GRK5,SIK2,Wnk4,MYO3A,TTBK2,WEE2,CAMK4,TYK2,SETD6,CDK11B,HEATR5B,V-FPS,NTRK1,FLT4,IGF1R,Fastkd5,ARMC3,KSR2,RAF1,Stk32c,TMCO4,MATK,SLC34A1,GRK2,PLK1,TEK,CDK9,CAMKK1,NTRK2,MAK,MYO3B,Pim1,Srms,TCIRG1,PINK1,Pkdcc,MAPK6,SMG1,Prkca,Tnik,ULK1,RIPK4,Npr…
GO:0005515	protein binding	molecular_function	0.0087898	1	640	1879	4324	12861	evm.model.chr3.738,evm.model.chr6.825,evm.model.chr13.1032,evm.model.chr12.732,evm.model.chr35.96,evm.model.chr1.661,evm.model.ctg2663.35,evm.model.chr26.262,evm.model.ctg745.2,evm.model.chr31.411,evm.model.chr1.726,evm.model.chr25.666,evm.model.ctg2663.28,evm.model.chr6.458,evm.model.chr14.5,evm.model.chr3.86,evm.model.chr27.598,evm.model.chr35.151,evm.model.chr37.391,evm.model.ctg538.10,evm.mod…	PIM3,ARL9,CEP57,CD180,LINGO3,HPCAL1,myof,RIPOR3,NCOA2,ANKK1,pol,Pigq,CIAO1,Tenm3,ACBD6,Exoc4,VPREB3,TJP3,IGFBP4,Myo5b,APPL2,DNMBP,F11R,iolG,TMPRSS4,Tagln2,DGKD,rbck1,UBE2R2,SDC3,COPS7A,SDCBP2,RHPN1,SKIL,CD1D,Bcas2,Myof,CD14,DSCAM,GCG,STIM1,Scn8a,Tnpo1,esg1,Iffo1,SMARCC2,Dock2,ELFN1,Cd40,Col7a1,ALG9,TNS2,KMT2C,Cnnm2,VPS4A,JUND,Cxcl14,STC2,MTPN,TLN1,PML,CKAP5,CARMIL2,ANKFN1,MATK,MADCAM1,NEUROD4,EIF…
GO:0008201	heparin binding	molecular_function	0.0091217	1	5	1879	11	12861	evm.model.chr17.608,evm.model.chr31.233,evm.model.chr6.72,evm.model.chr27.44,evm.model.ctg2539.4	-,Aplp2,PCDH18,POLE,-
GO:0006733	oxidoreduction coenzyme metabolic process	biological_process	0.0092794	1	8	1879	23	12861	evm.model.chr7.169,evm.model.chr29.279,evm.model.chr32.201,evm.model.chr30.364,evm.model.chr25.442,evm.model.ctg437.3,evm.model.chr15.176,evm.model.ctg1062.3	RPE,Slc27a4,ENO1,ALDOC,COQ7,JOSD2,GABRB1,ALDOB
GO:0097367	carbohydrate derivative binding	molecular_function	0.010331	1	225	1879	1455	12861	evm.model.chr30.190,evm.model.chr33.288,evm.model.chr27.329,evm.model.chr29.271,evm.model.chr3.1756,evm.model.chr12.847,evm.model.chr23.323,evm.model.chr1.2373,evm.model.chr19.758,evm.model.chr21.144,evm.model.chr25.49,evm.model.chr26.400,evm.model.chr9.473,evm.model.chr16.457,evm.model.chr10.1034,evm.model.chr12.1213,evm.model.chr10.1041,evm.model.chr12.544,evm.model.ctg1226.15,evm.model.chr37.2…	CAMKK1,Rab39b,RHOF,CDK9,ALX1,RAB3C,TEK,RAB32,MYO5C,NLRC5,PLK1,pol,PAPSS2,GPC1,PEX6,Npr2,SLC22A7,CBWD1,Spg7,DHX8,rsg1,RASD2,Tnik,MVK,FUK,RALB,ABCA5,MNX1,CLP1,Pkdcc,PCDH18,ITGA10,PANK4,ACACB,Gspt1,RARS,GART,BBS10,NCAN,Gucy2e,CDK1,ABCA10,MNX1,Atad2,Sars,MVD,Rad51d,abcb6,Rasl11a,GIMAP7,-,RABL2A,-,Camk1,TARS2,ASB18,GPR149,Trit1,ERCC3,YRK,Ripk2,TAOK3,CAMK1G,Sbk2,MCMDC2,DHX38,MAP3K6,ADAMTS10,GIMAP8,rerg…
GO:0008241	peptidyl-dipeptidase activity	molecular_function	0.014349	1	2	1879	2	12861	evm.model.chr37.225,evm.model.chr4.1302	ACE,ACE2
GO:0016641	oxidoreductase activity, acting on the CH-NH2 group of donors, oxygen as acceptor	molecular_function	0.014365	1	5	1879	11	12861	evm.model.chr25.181,evm.model.chr37.306,evm.model.chr36.149,evm.model.ctg2468.9,evm.model.chr19.513	LLGL1,Aoc3,LOXL2,loxl3b,LOXL1
GO:0006468	protein phosphorylation	biological_process	0.016366	1	75	1879	462	12861	evm.model.ctg124.1,evm.model.chr27.480,evm.model.chr34.95,evm.model.ctg274.1,evm.model.chr8.1090,evm.model.ctg2199.9,evm.model.chr37.332,evm.model.chr18.6,evm.model.chr14.155,evm.model.chr11.789,evm.model.chr33.261,evm.model.chr6.593,evm.model.chr33.93,evm.model.chr2.109,evm.model.ctg2071.5,evm.model.ctg1260.5,evm.model.chr6.358,evm.model.chr18.292,evm.model.chr2.1392,evm.model.chr5.1242,evm.mode…	ANKRD7,TAOK3,CAMK1G,CDK2,Sbk2,MAP3K6,STK17A,Camk1,DDR2,Ripk2,YRK,POMK,LCK,CDKL1,CDK12,Erbb2,NEK1,Camkv,TYRO3,OXSR1,PTK2B,Cdk18,PHKG1,Npr1,Plk5,SETD6,TYK2,CAMK4,CDK11B,MYO3A,Wnk4,GRK5,SIK2,WEE2,TTBK2,NTRK1,FLT4,V-FPS,RAF1,Stk32c,IGF1R,KSR2,MATK,SLC34A1,GRK2,PLK1,CAMKK1,NTRK2,MAK,MYO3B,CDK9,TEK,Tnik,Prkca,Srms,Pim1,Pkdcc,MAPK6,PINK1,PKIB,RIPK4,Npr2,ULK1,Nos1ap,PIM3,Sbk1,Mapkapk2,Obscn,PRAG1,ANKK1,J…
GO:0031012	extracellular matrix	cellular_component	0.016422	1	32	1879	160	12861	evm.model.chr3.1046,evm.model.ctg2788.2,evm.model.chr11.464,evm.model.chr23.1039,evm.model.chr26.96,evm.model.chr33.71,evm.model.chr16.457,evm.model.chr9.786,evm.model.chr21.123,evm.model.chr15.655,evm.model.chr3.1588,evm.model.chr35.26,evm.model.ctg2636.4,evm.model.chr19.29,evm.model.chr15.363,evm.model.ctg2202.2,evm.model.chr35.440,evm.model.chr16.452,evm.model.chr3.2152,evm.model.chr19.72,evm.…	Adamts20,CIB1,COLEC10,ADAMTS19,COL9A3,Hpca,GPC1,Kcnip2,MMP15,C1QTNF7,SOCS2,ADAMTS10,ADAMTS4,CIB1,SPARCL1,CALU,ADAMTSL5,GPC5,-,ADAMTS7,OTOL1,TLL1,MFAP2,CABP4,ADAM19,SNED1,COL18A1,MMP9,CIB3,HPCAL1,ADAM9,Spock2
GO:0016887	ATPase activity	molecular_function	0.020951	1	50	1879	284	12861	evm.model.chr19.147,evm.model.ctg1313.6,evm.model.chr28.354,evm.model.chr35.264,evm.model.chr7.860,evm.model.chr1.2490,evm.model.chr1.3,evm.model.chr28.467,evm.model.chr10.955,evm.model.chr21.59,evm.model.chr27.99,evm.model.chr19.54,evm.model.ctg2840.5,evm.model.ctg1119.1,evm.model.chr18.70,evm.model.ctg1459.12,evm.model.chr7.839,evm.model.chr21.738,evm.model.chr28.77,evm.model.chr32.91,evm.model…	RAB11A,GIMAP7,ABCC3,Plin3,abcb6,NTPCR,GPN1,ABCA10,MCM8,RRAD,Rfc5,BLM,CLPB,Runx1t1,mcm2,GIMAP7,bcs1l,VPS4A,DNAH9,PANK4,NIN,ABCF3,NLRP12,ABCA5,rsg1,DHX8,UCKL1,Spg7,OR14J1,TAP2,GPR37L1,TAP2,CBWD1,Slc17a4,CRBN,Abca4,GIMAP8,PEX6,DHX38,LONP1,Fam78b,RAB24,Spata5,ADAMTS10,ANKRD7,NLRC5,ERCC3,Abcd4,RHOF,MYO3B
GO:0035639	purine ribonucleoside triphosphate binding	molecular_function	0.021338	1	210	1879	1376	12861	evm.model.chr14.155,evm.model.chr2.914,evm.model.chr6.593,evm.model.chr36.171,evm.model.ctg2500.1,evm.model.ctg274.1,evm.model.ctg124.1,evm.model.chr14.115,evm.model.chr34.378,evm.model.chr15.481,evm.model.chr37.332,evm.model.chr34.145,evm.model.chr30.301,evm.model.chr34.292,evm.model.chr32.434,evm.model.chr35.439,evm.model.chr31.97,evm.model.chr17.6,evm.model.chr15.910,evm.model.chr5.1481,evm.mo…	DDR2,Abcd4,POMK,LGI3,DDX19A,CDK2,ANKRD7,Fam78b,GNAT2,Spata5,STK17A,Cdk18,PHKG1,GPR37L1,Kif17,Plk5,Npr1,-,CCT7,AGAP3,LCK,FBXO18,UCKL1,DHX58,Camkv,OXSR1,RHOA,FLT4,VPS4A,CAMK4,TYK2,Dars,CDK11B,ALG9,SIK2,GRK5,BLM,Atad2,mcm2,WEE2,MATK,RRAD,CARNS1,Rfc5,Rhob,Arl5a,RAF1,RASL10B,Stk32c,GPN1,Gnal,Cct3,EEF1A,ABCC3,ATP5F1B,NTRK2,MAK,MYO3B,LAMA5,KIF2A,Pirt,GRK2,GCK,CCT6,LONP1,RAB24,GTPBP10,Myo5b,RIPK4,Slc17a4…
GO:0001883	purine nucleoside binding	molecular_function	0.021872	1	210	1879	1377	12861	evm.model.chr33.51,evm.model.chr7.251,evm.model.chr16.76,evm.model.chr7.790,evm.model.chr33.261,evm.model.chr11.789,evm.model.chr2.221,evm.model.chr18.6,evm.model.ctg1980.1,evm.model.chr21.705,evm.model.ctg2199.9,evm.model.chr35.26,evm.model.chr27.480,evm.model.chr8.1090,evm.model.chr34.95,evm.model.chr11.1139,evm.model.ctg1923.9,evm.model.chr39.5,evm.model.chr35.470,evm.model.ctg1313.1,evm.model…	Trit1,ASB18,GPR149,ERCC3,YRK,Ripk2,-,Camk1,TARS2,DHX38,MAP3K6,ADAMTS10,TAOK3,Sbk2,CAMK1G,MCMDC2,TAP2,TAP2,SBNO2,GIMAP8,rab18b,rergl,AARS,CDK12,CDKL1,Erbb2,TYRO3,NEK1,CACNA1S,NLRP12,EEF2,RAD51B,V-FPS,DNAH9,NTRK1,Macf1,gnas,MYO3A,Wnk4,TTBK2,-,SETD6,bcs1l,GABRB1,CDC6,Crebbp,MYH7,CORIN,MCM8,SLC34A1,IGF1R,RAB11A,Krt23,KSR2,-,MYH6,CDK9,ALX1,RAB3C,TEK,Rab39b,CAMKK1,RHOF,MYO5C,RAB32,PLK1,NLRC5,CBWD1,SLC2…
GO:0032549	ribonucleoside binding	molecular_function	0.021872	1	210	1879	1377	12861	evm.model.chr2.1126,evm.model.chr21.59,evm.model.chr35.155,evm.model.chr27.99,evm.model.chr1.464,evm.model.chr7.1065,evm.model.chr30.258,evm.model.chr18.406,evm.model.chr1.3,evm.model.chr9.1049,evm.model.chr8.390,evm.model.ctg2566.34,evm.model.chr26.67,evm.model.chr28.354,evm.model.chr24.600,evm.model.chr18.272,evm.model.chr21.738,evm.model.chr7.936,evm.model.ctg1953.1,evm.model.chr35.456,evm.mod…	CARNS1,RRAD,MATK,Rfc5,Rhob,Arl5a,RASL10B,RAF1,GPN1,Stk32c,Gnal,Cct3,EEF1A,ABCC3,FLT4,RHOA,VPS4A,Dars,TYK2,CAMK4,CDK11B,Atad2,GRK5,SIK2,ALG9,BLM,WEE2,mcm2,Cdk18,Kif17,GPR37L1,PHKG1,-,Plk5,Npr1,CCT7,FBXO18,LCK,AGAP3,DHX58,UCKL1,Camkv,OXSR1,DDR2,Abcd4,POMK,DDX19A,LGI3,ANKRD7,CDK2,GNAT2,Fam78b,STK17A,Spata5,Grk1,NKIRAS1,MYH4,Mknk2,Cand1,IARS2,NTPCR,RAB8A,ANKK1,JAK3,HK1,PAQR9,ABCF3,NIN,Obscn,PRAG1,ARL…
GO:0032550	purine ribonucleoside binding	molecular_function	0.021872	1	210	1879	1377	12861	evm.model.chr33.261,evm.model.chr7.790,evm.model.chr11.789,evm.model.chr33.51,evm.model.chr7.251,evm.model.chr16.76,evm.model.chr2.221,evm.model.ctg1980.1,evm.model.chr18.6,evm.model.chr21.705,evm.model.chr35.26,evm.model.ctg2199.9,evm.model.chr34.95,evm.model.chr8.1090,evm.model.chr11.1139,evm.model.chr27.480,evm.model.ctg1923.9,evm.model.chr39.5,evm.model.chr35.470,evm.model.chr37.276,evm.model…	YRK,ERCC3,Ripk2,Trit1,ASB18,GPR149,-,TARS2,Camk1,DHX38,ADAMTS10,MAP3K6,CAMK1G,Sbk2,MCMDC2,TAOK3,TAP2,TAP2,SBNO2,rab18b,rergl,GIMAP8,AARS,Erbb2,NEK1,CACNA1S,TYRO3,NLRP12,CDKL1,CDK12,EEF2,RAD51B,V-FPS,gnas,NTRK1,Macf1,DNAH9,MYO3A,Wnk4,-,TTBK2,SETD6,GABRB1,bcs1l,CDC6,MYH7,Crebbp,CORIN,MCM8,SLC34A1,RAB11A,Krt23,IGF1R,KSR2,MYH6,-,RAB3C,TEK,CDK9,ALX1,Rab39b,CAMKK1,RHOF,RAB32,MYO5C,NLRC5,PLK1,Spg7,SLC22…
GO:0033588	Elongator holoenzyme complex	cellular_component	0.02238	1	3	1879	6	12861	evm.model.chr30.271,evm.model.chr2.1985,evm.model.chr2.1544	Rad51d,ELP4,RAD51B
GO:0017076	purine nucleotide binding	molecular_function	0.023273	1	213	1879	1396	12861	evm.model.chr7.1065,evm.model.chr27.99,evm.model.chr1.464,evm.model.chr21.59,evm.model.chr35.155,evm.model.chr2.1126,evm.model.ctg2566.34,evm.model.chr28.354,evm.model.chr26.67,evm.model.chr8.390,evm.model.chr9.1049,evm.model.chr1.3,evm.model.chr18.406,evm.model.chr30.258,evm.model.chr21.738,evm.model.chr18.272,evm.model.chr24.600,evm.model.chr18.70,evm.model.chr3.2196,evm.model.chr31.387,evm.mod…	Arl5a,Rfc5,Rhob,RRAD,MATK,CARNS1,Cct3,ABCC3,EEF1A,Gnal,Stk32c,GPN1,RAF1,RASL10B,VPS4A,RHOA,FLT4,mcm2,WEE2,ALG9,SIK2,GRK5,BLM,Atad2,CDK11B,TYK2,CAMK4,Dars,CCT7,Plk5,-,Npr1,PHKG1,GPR37L1,Kif17,Cdk18,OXSR1,Camkv,UCKL1,DHX58,AGAP3,LCK,FBXO18,Abcd4,POMK,DDR2,Dnali1,STK17A,Spata5,Fam78b,GNAT2,CDK2,ANKRD7,DDX19A,LGI3,Mknk2,MYH4,NKIRAS1,Grk1,PAQR9,HK1,JAK3,RAB8A,ANKK1,IARS2,NTPCR,Cand1,PRAG1,Obscn,NIN,AB…
GO:0016773	phosphotransferase activity, alcohol group as acceptor	molecular_function	0.023656	1	104	1879	668	12861	evm.model.chr22.659,evm.model.chr30.190,evm.model.ctg541.2,evm.model.chr7.556,evm.model.chr16.632,evm.model.chr20.171,evm.model.chr23.323,evm.model.chr29.271,evm.model.chr2.1118,evm.model.ctg2437.3,evm.model.chr25.49,evm.model.chr4.817,evm.model.chr9.473,evm.model.chr12.1213,evm.model.chr25.613,evm.model.chr27.208,evm.model.chr25.453,evm.model.chr2.902,evm.model.chr16.169,evm.model.chr28.451,evm.…	DGKD,CAMKK1,NTRK2,MYO3B,DGKD,MAK,TEK,CDK9,GRK2,GCK,PLK1,RIPK4,PAPSS2,Npr2,NUBP2,ULK1,SMG1,Ylpm1,Tnik,Prkca,Pim1,Srms,TCIRG1,PINK1,MAPK6,Pkdcc,ADPGK,PANK4,Obscn,MTOR,PRAG1,Nos1ap,Mapkapk2,PIM3,Sbk1,GIMAP7,CDK1,Gucy2e,Grk1,Mknk2,FASTK,Cand1,ANKK1,NTPCR,JAK3,IP6K2,PAQR9,HK1,ARMC8,Camk1,YRK,Ripk2,DDR2,POMK,CAMK1G,CDK2,Sbk2,ANKRD7,TAOK3,STK17A,MAP3K6,Cdk18,PHKG1,ATE1,Kif17,Plk5,Npr1,LCK,UCKL1,mef2d,Er…
GO:0032555	purine ribonucleotide binding	molecular_function	0.024545	1	210	1879	1380	12861	evm.model.chr3.1306,evm.model.chr4.689,evm.model.chr25.487,evm.model.chr24.135,evm.model.chr27.404,evm.model.ctg1386.12,evm.model.chr32.91,evm.model.chr3.20,evm.model.ctg1313.6,evm.model.chr13.1237,evm.model.chr7.860,evm.model.ctg2539.17,evm.model.chr21.656,evm.model.ctg1239.2,evm.model.chr30.271,evm.model.chr7.853,evm.model.chr28.467,evm.model.chr9.258,evm.model.ctg1229.2,evm.model.chr25.49,evm.…	BBS10,GART,Gspt1,RARS,ACACB,ITGA10,PANK4,RABL2A,GIMAP7,Rasl11a,abcb6,Atad2,MVD,Sars,Rad51d,MNX1,ABCA10,CDK1,Gucy2e,PLK1,NLRC5,MYO5C,RAB32,TEK,RAB3C,CDK9,ALX1,RHOF,CAMKK1,Rab39b,ABCA5,MNX1,Pkdcc,CLP1,RALB,FUK,MVK,Tnik,rsg1,RASD2,DHX8,Spg7,SLC22A7,CBWD1,PEX6,Npr2,PAPSS2,-,TTBK2,Wnk4,MYO3A,GABRB1,bcs1l,SETD6,V-FPS,NTRK1,Macf1,gnas,DNAH9,KSR2,Krt23,RAB11A,IGF1R,-,MYH6,MYH7,Crebbp,CDC6,SLC34A1,MCM8,CO…
GO:0006772	thiamine metabolic process	biological_process	0.024618	1	3	1879	5	12861	evm.model.chr32.201,evm.model.chr7.169,evm.model.chr3.563	ENO1,RPE,DUS4L
GO:0009228	thiamine biosynthetic process	biological_process	0.024618	1	3	1879	5	12861	evm.model.chr3.563,evm.model.chr7.169,evm.model.chr32.201	DUS4L,RPE,ENO1
GO:0042723	thiamine-containing compound metabolic process	biological_process	0.024618	1	3	1879	5	12861	evm.model.chr3.563,evm.model.chr32.201,evm.model.chr7.169	DUS4L,ENO1,RPE
GO:0042724	thiamine-containing compound biosynthetic process	biological_process	0.024618	1	3	1879	5	12861	evm.model.chr32.201,evm.model.chr7.169,evm.model.chr3.563	ENO1,RPE,DUS4L
GO:0016765	transferase activity, transferring alkyl or aryl (other than methyl) groups	molecular_function	0.025272	1	9	1879	30	12861	evm.model.chr3.563,evm.model.ctg2663.11,evm.model.chr7.169,evm.model.chr32.256,evm.model.chr32.201,evm.model.chr33.51,evm.model.ctg2070.3,evm.model.chr7.936,evm.model.chr15.481	DUS4L,Mat2a,RPE,UBIAD1,ENO1,Trit1,CCDC65,Dars,Spata5
GO:0001882	nucleoside binding	molecular_function	0.025773	1	210	1879	1382	12861	evm.model.chr7.742,evm.model.chr21.258,evm.model.chr27.415,evm.model.chr5.1116,evm.model.chr28.471,evm.model.chr10.391,evm.model.chr2.2100,evm.model.chr3.1987,evm.model.chr32.417,evm.model.chr37.284,evm.model.chr16.169,evm.model.ctg1226.15,evm.model.chr10.1041,evm.model.chr12.544,evm.model.chr9.473,evm.model.chr10.1034,evm.model.chr12.1213,evm.model.chr1.2373,evm.model.chr19.758,evm.model.chr25.4…	RALB,FUK,MVK,MNX1,ABCA5,Pkdcc,CLP1,RASD2,rsg1,DHX8,Tnik,Spg7,SLC22A7,CBWD1,PAPSS2,PEX6,Npr2,RAB32,MYO5C,PLK1,NLRC5,TEK,RAB3C,CDK9,ALX1,Rab39b,CAMKK1,RHOF,Rasl11a,GIMAP7,RABL2A,abcb6,MNX1,Rad51d,Atad2,Sars,MVD,ABCA10,CDK1,Gucy2e,BBS10,GART,ACACB,ITGA10,PANK4,Gspt1,RARS,Erbb2,CACNA1S,NEK1,TYRO3,NLRP12,CDK12,CDKL1,RAD51B,EEF2,TAP2,TAP2,SBNO2,rab18b,rergl,GIMAP8,AARS,DHX38,ADAMTS10,MAP3K6,Sbk2,CAMK1G…
GO:0032501	multicellular organismal process	biological_process	0.027158	1	78	1879	431	12861	evm.model.chr26.66,evm.model.chr2.1210,evm.model.chr10.1019,evm.model.chr35.177,evm.model.chr13.294,evm.model.chr24.593,evm.model.chr11.409,evm.model.chr3.1588,evm.model.chr2.568,evm.model.chr15.655,evm.model.chr22.353,evm.model.chr5.1364,evm.model.chr9.588,evm.model.chr25.8,evm.model.chr33.374,evm.model.ctg2224.2,evm.model.ctg2386.2,evm.model.ctg1062.3,evm.model.chr26.274,evm.model.chr2.1793,evm…	ppdpf,FNTB,RRP36,Angptl4,SIAH3,CDX1,TBC1D31,SOCS2,PKDCC,C1QTNF7,PLP1,WNT9A,Bloc1s2,IL9R,EDN2,Rps18,TTC31,ALDOB,Opn5,MYOD1,DCTN2,CD163,Itga3,LAS1L,gmppb,OTOL1,SOX3,SCNN1B,vangl2-a,MTF1,FGG,Clip3,RNF41,KDM3B,Cdc20,COL9A3,SPAG5,otx1b,DENND2D,COLEC10,hoxc6,TONSL,RNF41,EGR2,Lasp1,TRMT2B,COLEC12,wnt10a,Jag1,EDN3,Otx2,Ndfip1,Arap3,C1orf232,ASB18,-,PRDX3,-,ITGAV,AVPR1B,JUND,ATRIP,WNT5A,WNT2B,-,CTC1,Wnt6,…
GO:0007275	multicellular organismal development	biological_process	0.027311	1	38	1879	201	12861	evm.model.chr7.140,evm.model.chr16.27,evm.model.chr18.476,evm.model.chr34.52,evm.model.chr1.499,evm.model.ctg630.16,evm.model.chr33.202,evm.model.chr7.845,evm.model.chr3.920,evm.model.chr34.240,evm.model.ctg273.1,evm.model.chr9.633,evm.model.chr24.770,evm.model.chr26.66,evm.model.chr26.96,evm.model.chr2.1210,evm.model.ctg1378.1,evm.model.ctg1951.7,evm.model.chr11.464,evm.model.ctg2565.2,evm.model…	ITGAV,OTOL1,WNT5A,WNT2B,-,vangl2-a,MTF1,Wnt6,WNT16,MYOG,RNF41,BMP7,Spry4,ppdpf,COL9A3,FNTB,TONSL,hoxc6,COLEC10,otx1b,SIAH3,RNF41,CDX1,TBC1D31,C1QTNF7,PKDCC,SOCS2,WNT9A,wnt10a,PLP1,Jag1,Otx2,Ndfip1,Arap3,MYOD1,Itga3,CD163,ASB18
GO:0003677	DNA binding	molecular_function	0.028341	1	244	1879	1482	12861	evm.model.chr3.1886,evm.model.chr33.24,evm.model.chr34.263,evm.model.ctg2191.6,evm.model.chr10.967,evm.model.chr1.108,evm.model.chr7.790,evm.model.chr21.176,evm.model.ctg2663.24,evm.model.chr34.26,evm.model.chr23.1065,evm.model.chr27.625,evm.model.chr2.221,evm.model.chr2.170,evm.model.chr2.1171,evm.model.chr33.58,evm.model.chr2.208,evm.model.chr25.534,evm.model.chr18.515,evm.model.chr2.190,evm.mo…	SUN2,NCMAP,Ppp1r12b,PBX4,SOS1,CENPO,ERCC3,CENPT,Psd4,OLFML3,TPPP2,HIC2,-,GCH1,FEN1,BMP8A,Otx2,-,P4htm,ATG14,PRDM14,MCMDC2,SBNO2,Cux2,GATA2,HIST2H2AB,TOMM34,NLRP12,Hes5,RAD51B,hoxc6,Znf629,Pou6f1,HOXD11,Sebox,ADAM9,MLLT6,TRIM45,gnas,-,ZHX3,Hist2h2ac,-,bcs1l,ETV3L,HLX,MYOG,BRN3,Poln,NKX1-1,POLG,OLFML2B,MEF2B,CTC1,-,irx1-a,MCM8,HEY1,TBP,FOS,Krt23,DCTN2,LMX1A,CYP17A1,SNAI2,BSX,ALX1,Mkl1,VSX1,-,Irx6,H…
GO:0043531	ADP binding	molecular_function	0.028651	1	8	1879	29	12861	evm.model.chr16.295,evm.model.chr27.329,evm.model.chr25.613,evm.model.chr37.284,evm.model.chr1.2490,evm.model.chr1.3,evm.model.chr21.705,evm.model.chr15.481	ABCF3,RHOF,NUBP2,DHX8,NTPCR,GPN1,DHX38,Spata5
GO:0032553	ribonucleotide binding	molecular_function	0.029158	1	210	1879	1388	12861	evm.model.chr7.860,evm.model.chr3.20,evm.model.chr13.1237,evm.model.ctg1313.6,evm.model.chr28.467,evm.model.ctg1229.2,evm.model.chr9.258,evm.model.ctg2539.17,evm.model.chr30.271,evm.model.ctg1239.2,evm.model.chr21.656,evm.model.chr7.853,evm.model.chr3.1306,evm.model.chr25.487,evm.model.chr24.135,evm.model.chr27.404,evm.model.chr32.91,evm.model.ctg1386.12,evm.model.chr4.689,evm.model.chr16.169,evm…	abcb6,RABL2A,Rasl11a,GIMAP7,ABCA10,Gucy2e,CDK1,Atad2,Rad51d,Sars,MVD,MNX1,BBS10,Gspt1,RARS,ACACB,PANK4,ITGA10,GART,Tnik,rsg1,RASD2,DHX8,MNX1,CLP1,ABCA5,Pkdcc,RALB,MVK,FUK,Npr2,PEX6,PAPSS2,Spg7,CBWD1,SLC22A7,PLK1,NLRC5,MYO5C,RAB32,RHOF,CAMKK1,Rab39b,RAB3C,TEK,CDK9,ALX1,-,MYH6,KSR2,RAB11A,Krt23,IGF1R,SLC34A1,CORIN,MCM8,MYH7,Crebbp,CDC6,GABRB1,bcs1l,SETD6,TTBK2,-,MYO3A,Wnk4,NTRK1,Macf1,gnas,DNAH9,V-…
GO:0042398	cellular modified amino acid biosynthetic process	biological_process	0.030506	1	10	1879	38	12861	evm.model.chr26.53,evm.model.ctg2539.42,evm.model.chr32.402,evm.model.ctg1232.2,evm.model.ctg2663.11,evm.model.chr11.716,evm.model.chr7.936,evm.model.chr25.220,evm.model.ctg2262.3,evm.model.chr2.1554	RGS19,MTHFD2,Padi2,RDH11,Mat2a,PTDSS1,Dars,DHRS7B,RDH11,RDH12
GO:0010383	cell wall polysaccharide metabolic process	biological_process	0.030805	1	2	1879	2	12861	evm.model.chr30.240,evm.model.ctg1082.4	Rasa4,-
GO:0010410	hemicellulose metabolic process	biological_process	0.030805	1	2	1879	2	12861	evm.model.ctg1082.4,evm.model.chr30.240	-,Rasa4
GO:0045491	xylan metabolic process	biological_process	0.030805	1	2	1879	2	12861	evm.model.chr30.240,evm.model.ctg1082.4	Rasa4,-
GO:0045493	xylan catabolic process	biological_process	0.030805	1	2	1879	2	12861	evm.model.ctg1082.4,evm.model.chr30.240	-,Rasa4
GO:0046559	alpha-glucuronidase activity	molecular_function	0.030805	1	2	1879	2	12861	evm.model.ctg1082.4,evm.model.chr30.240	-,Rasa4
GO:0052652	cyclic purine nucleotide metabolic process	biological_process	0.032558	1	5	1879	15	12861	evm.model.chr16.823,evm.model.chr31.97,evm.model.chr12.1213,evm.model.chr18.320,evm.model.ctg1229.2	Gucy1b2,Npr1,Npr2,Rnf123,Gucy2e
GO:0043167	ion binding	molecular_function	0.035792	1	508	1879	3460	12861	evm.model.ctg1904.2,evm.model.ctg2812.3,evm.model.chr19.208,evm.model.chr37.363,evm.model.chr19.147,evm.model.chr37.384,evm.model.chr14.65,evm.model.chr23.356,evm.model.ctg2747.4,evm.model.chr10.955,evm.model.chr15.182,evm.model.chr25.557,evm.model.chr26.430,evm.model.ctg1262.1,evm.model.chr1.2438,evm.model.chr21.745,evm.model.chr23.1035,evm.model.chr26.517,evm.model.chr5.358,evm.model.chr4.63,ev…	MYH6,-,IGF1R,NT5C3B,RAB11A,Krt23,LMX1A,ICP0,ZNF398,MCM8,CORIN,Crebbp,MYH7,CDC6,ACTN2,CDH1,ADAMTS19,Lpin3,CREB5,TRIM45,loxl3b,Nfs1,MMP9,V-FPS,CPD,EEF2,RNF19A,Znf467,MYBPH,PPA1,CDK12,Sirt4,CDKL1,NEK1,TYRO3,ERICH6,AARS,March3,TOPORS,TAP2,MUL1,TAP2,P4htm,CAMK1G,Sbk2,MCMDC2,MAP3K6,Camk1,TOPORS,-,Trit1,ERCC3,YRK,Ripk2,ENPP1,osr1,TMEM125,DNAJA2,abcb6,-,GIMAP7,Rasl11a,ZEB2,CDK1,ZSWIM4,ABCA10,Atad2,Sars,A…
GO:0004332	fructose-bisphosphate aldolase activity	molecular_function	0.03605	1	2	1879	2	12861	evm.model.ctg1062.3,evm.model.chr30.364	ALDOB,ALDOC
GO:0008792	arginine decarboxylase activity	molecular_function	0.036808	1	2	1879	2	12861	evm.model.chr18.101,evm.model.chr37.360	UQCRC1,Klhl11
GO:0004222	metalloendopeptidase activity	molecular_function	0.03751	1	23	1879	119	12861	evm.model.chr36.245,evm.model.chr26.684,evm.model.ctg2636.4,evm.model.chr35.292,evm.model.chr35.26,evm.model.chr32.454,evm.model.chr23.1035,evm.model.ctg1918.2,evm.model.chr24.511,evm.model.chr19.708,evm.model.chr21.123,evm.model.chr35.438,evm.model.chr16.285,evm.model.chr1.685,evm.model.chr16.317,evm.model.ctg1226.15,evm.model.chr6.334,evm.model.chr19.72,evm.model.chr23.1039,evm.model.chr4.511,e…	ADAM9,MMP9,ADAMTS4,PTPRS,ADAMTS10,ECE1,ADAMTS19,F11R,ADAM19,ADAM10,MMP15,Thop1,ECE2,ADAM17,Ecel1,Spg7,TLL1,ADAMTS7,ADAMTS19,CHODL,ADAMTSL5,Adamts20,COL9A1
GO:0033743	peptide-methionine (R)-S-oxide reductase activity	molecular_function	0.0386	1	3	1879	5	12861	evm.model.ctg2659.7,evm.model.chr19.170,evm.model.chr3.1179	Msrb3,PDCD7,MSRB3
GO:0006450	regulation of translational fidelity	biological_process	0.038644	1	2	1879	2	12861	evm.model.chr30.191,evm.model.chr27.508	MIS12,GATC
GO:0003989	acetyl-CoA carboxylase activity	molecular_function	0.039165	1	3	1879	6	12861	evm.model.chr27.404,evm.model.chr30.571,evm.model.chr38.99	ACACB,ACAC,-
GO:0016421	CoA carboxylase activity	molecular_function	0.039165	1	3	1879	6	12861	evm.model.chr38.99,evm.model.chr27.404,evm.model.chr30.571	-,ACACB,ACAC
GO:0016885	ligase activity, forming carbon-carbon bonds	molecular_function	0.039165	1	3	1879	6	12861	evm.model.chr27.404,evm.model.chr30.571,evm.model.chr38.99	ACACB,ACAC,-
GO:0044707	single-multicellular organism process	biological_process	0.039844	1	65	1879	363	12861	evm.model.chr11.750,evm.model.ctg2565.2,evm.model.chr34.235,evm.model.chr11.464,evm.model.ctg1378.1,evm.model.ctg1951.7,evm.model.chr26.96,evm.model.chr30.365,evm.model.chr26.154,evm.model.chr7.847,evm.model.chr10.1292,evm.model.chr37.398,evm.model.chr22.339,evm.model.chr8.245,evm.model.chr24.245,evm.model.chr2.208,evm.model.chr24.768,evm.model.chr2.221,evm.model.chr9.1195,evm.model.chr7.251,evm.…	RNF41,otx1b,DENND2D,COLEC10,TONSL,hoxc6,COL9A3,SPAG5,EDN3,wnt10a,Jag1,Lasp1,TRMT2B,COLEC12,Arap3,Otx2,Ndfip1,-,PRDX3,ASB18,WNT2B,WNT5A,JUND,ATRIP,ITGAV,-,AVPR1B,-,BMP7,MYOG,WNT16,Wnt6,NUMA1,Spry4,SASH1,V-FPS,Cpne5,Smad3,Angptl4,RRP36,SIAH3,FNTB,ppdpf,Bloc1s2,PLP1,WNT9A,PKDCC,SOCS2,C1QTNF7,CDX1,TBC1D31,Opn5,ALDOB,IL9R,EDN2,Itga3,CD163,DCTN2,MYOD1,OTOL1,MTF1,vangl2-a,RNF41,FGG,KDM3B
GO:0071855	neuropeptide receptor binding	molecular_function	0.041454	1	3	1879	5	12861	evm.model.chr22.694,evm.model.chr32.319,evm.model.chr2.1202	-,Tmem51,COR4
GO:0005539	glycosaminoglycan binding	molecular_function	0.041778	1	9	1879	36	12861	evm.model.chr31.233,evm.model.chr6.72,evm.model.chr35.384,evm.model.chr17.608,evm.model.chr35.383,evm.model.ctg2539.4,evm.model.chr18.243,evm.model.chr27.44,evm.model.chr35.385	Aplp2,PCDH18,Hapln4,-,NCAN,-,STAB1,POLE,HAPLN4
GO:0006665	sphingolipid metabolic process	biological_process	0.042368	1	4	1879	10	12861	evm.model.chr21.108,evm.model.chr12.1206,evm.model.chr35.96,evm.model.chr31.70	ADGRG1,GBA2,LINGO3,GBA
GO:0019201	nucleotide kinase activity	molecular_function	0.042612	1	12	1879	45	12861	evm.model.ctg1458.4,evm.model.chr26.43,evm.model.ctg1913.1,evm.model.ctg2105.2,evm.model.ctg1458.3,evm.model.chr7.860,evm.model.chr15.481,evm.model.ctg1459.5,evm.model.ctg2747.4,evm.model.ctg2103.1,evm.model.chr39.54,evm.model.chr18.552	ZNF300,UCKL1,Znf629,ZNF287,ZNF436,abcb6,Spata5,ZNF84,ZNF398,ZNF436,ZNF271,Fezf2
GO:0070972	protein localization to endoplasmic reticulum	biological_process	0.044641	1	9	1879	36	12861	evm.model.chr14.410,evm.model.chr21.738,evm.model.ctg2198.7,evm.model.chr25.613,evm.model.chr1.3,evm.model.chr5.717,evm.model.chr21.705,evm.model.ctg2840.5,evm.model.ctg1313.6	Abca4,VPS4A,Pqlc1,NUBP2,GPN1,GTPBP10,DHX38,CLPB,GIMAP7
GO:0008238	exopeptidase activity	molecular_function	0.044876	1	21	1879	102	12861	evm.model.chr7.521,evm.model.chr12.169,evm.model.chr36.149,evm.model.chr6.332,evm.model.chr31.424,evm.model.ctg2468.9,evm.model.chr3.1223,evm.model.ctg1226.11,evm.model.ctg398.22,evm.model.chr3.57,evm.model.chr30.428,evm.model.chr30.365,evm.model.ctg437.3,evm.model.chr29.153,evm.model.chr37.425,evm.model.chr4.862,evm.model.chr4.1302,evm.model.chr3.55,evm.model.chr37.225,evm.model.chr2.1222,evm.mo…	SCRN3,AGTPBP1,LOXL2,Cpe,TMPRSS4,loxl3b,Cpm,DPEP1,-,CPA1,CPD,SPAG5,JOSD2,Anapc2,Scrn2,Tmprss3,ACE2,CPA2,ACE,CD163L1,Vps52
GO:0006732	coenzyme metabolic process	biological_process	0.044957	1	19	1879	91	12861	evm.model.chr32.91,evm.model.ctg1232.2,evm.model.chr30.364,evm.model.chr29.279,evm.model.chr7.169,evm.model.chr25.220,evm.model.chr7.936,evm.model.ctg1062.3,evm.model.chr15.176,evm.model.ctg2262.3,evm.model.ctg2539.42,evm.model.ctg2663.11,evm.model.chr32.201,evm.model.chr1.2490,evm.model.chr26.43,evm.model.ctg437.3,evm.model.chr2.1554,evm.model.chr9.760,evm.model.chr25.442	PANK4,RDH11,ALDOC,Slc27a4,RPE,DHRS7B,Dars,ALDOB,GABRB1,RDH11,MTHFD2,Mat2a,ENO1,NTPCR,UCKL1,JOSD2,RDH12,ZFYVE27,COQ7
GO:0045005	DNA-dependent DNA replication maintenance of fidelity	biological_process	0.045442	1	2	1879	3	12861	evm.model.chr19.143,evm.model.chr4.1156	TIPIN,APOO
GO:0048478	replication fork protection	biological_process	0.045442	1	2	1879	3	12861	evm.model.chr4.1156,evm.model.chr19.143	APOO,TIPIN
GO:0006417	regulation of translation	biological_process	0.045611	1	5	1879	14	12861	evm.model.chr30.191,evm.model.chr9.377,evm.model.chr27.508,evm.model.chr36.219,evm.model.chr19.551	MIS12,Eif4ebp2,GATC,EIF4EBP1,PML
GO:0034248	regulation of cellular amide metabolic process	biological_process	0.045611	1	5	1879	14	12861	evm.model.chr19.551,evm.model.chr36.219,evm.model.chr27.508,evm.model.chr30.191,evm.model.chr9.377	PML,EIF4EBP1,GATC,MIS12,Eif4ebp2
GO:0005267	potassium channel activity	molecular_function	0.04608	1	16	1879	68	12861	evm.model.chr14.169,evm.model.chr13.869,evm.model.chr27.100,evm.model.ctg1901.43,evm.model.ctg1794.2,evm.model.chr22.492,evm.model.chr18.476,evm.model.chr13.875,evm.model.chr31.471,evm.model.chr2.914,evm.model.chr13.888,evm.model.chr7.1086,evm.model.ctg1816.17,evm.model.ctg314.9,evm.model.chr31.218,evm.model.ctg1918.4	RGS2,KCNE3,KSR2,Il11ra1,KCNE3,KCNE5,WNT5A,KCNE3,KCNJ5,Abcd4,KCNE3,KCNJ3,KCNE3,-,KCNJ5,Kcnj9
GO:0030312	external encapsulating structure	cellular_component	0.047062	1	13	1879	53	12861	evm.model.ctg1378.1,evm.model.ctg1951.7,evm.model.chr22.375,evm.model.ctg1227.1,evm.model.chr18.476,evm.model.chr9.278,evm.model.chr9.633,evm.model.chr16.639,evm.model.chr1.2506,evm.model.chr22.140,evm.model.chr11.933,evm.model.chr12.172,evm.model.chr3.1588	TONSL,hoxc6,SOX3,Clip3,WNT5A,EGR2,BMP7,LIMS2,DISC1,LAS1L,HEY1,TOPORS,SOCS2
GO:0019362	pyridine nucleotide metabolic process	biological_process	0.048471	1	6	1879	20	12861	evm.model.ctg1062.3,evm.model.chr15.176,evm.model.chr30.364,evm.model.chr32.201,evm.model.ctg437.3,evm.model.chr7.169	ALDOB,GABRB1,ALDOC,ENO1,JOSD2,RPE
GO:0046496	nicotinamide nucleotide metabolic process	biological_process	0.048471	1	6	1879	20	12861	evm.model.chr30.364,evm.model.chr15.176,evm.model.ctg1062.3,evm.model.chr7.169,evm.model.ctg437.3,evm.model.chr32.201	ALDOC,GABRB1,ALDOB,RPE,JOSD2,ENO1
GO:0006743	ubiquinone metabolic process	biological_process	0.04927	1	2	1879	3	12861	evm.model.chr25.442,evm.model.chr29.279	COQ7,Slc27a4
GO:0006744	ubiquinone biosynthetic process	biological_process	0.04927	1	2	1879	3	12861	evm.model.chr25.442,evm.model.chr29.279	COQ7,Slc27a4
GO:0004161	dimethylallyltranstransferase activity	molecular_function	0.049553	1	2	1879	3	12861	evm.model.chr15.481,evm.model.chr33.51	Spata5,Trit1
GO:0016805	dipeptidase activity	molecular_function	0.050419	1	3	1879	6	12861	evm.model.chr7.521,evm.model.chr37.425,evm.model.ctg1226.11	SCRN3,Scrn2,DPEP1
GO:0000166	nucleotide binding	molecular_function	0.051667	1	235	1879	1583	12861	evm.model.chr7.860,evm.model.chr3.20,evm.model.ctg1313.6,evm.model.chr13.1237,evm.model.ctg1229.2,evm.model.chr9.258,evm.model.chr28.467,evm.model.ctg1239.2,evm.model.ctg2539.17,evm.model.chr30.271,evm.model.chr21.656,evm.model.chr7.853,evm.model.chr3.1306,evm.model.chr25.487,evm.model.chr24.135,evm.model.chr32.91,evm.model.ctg1386.12,evm.model.chr27.404,evm.model.chr4.689,evm.model.chr16.169,evm…	abcb6,RABL2A,GIMAP7,Rasl11a,Gucy2e,CDK1,ABCA10,Sars,Atad2,Rad51d,MVD,MNX1,BBS10,Gspt1,RARS,PANK4,ITGA10,ACACB,GART,Tnik,DHX8,rsg1,RASD2,MNX1,CLP1,ABCA5,Pkdcc,FUK,MVK,RALB,Npr2,PEX6,PAPSS2,SLC22A7,CBWD1,Spg7,PLK1,NLRC5,MYO5C,RAB32,GNAO1,retsat,RHOF,Rab39b,CAMKK1,ALX1,CDK9,TEK,RAB3C,MYH6,-,KSR2,IGF1R,Krt23,RAB11A,SLC34A1,CORIN,MCM8,Crebbp,MYH7,CDC6,bcs1l,GABRB1,SETD6,TTBK2,-,Wnk4,MYO3A,NTRK1,Macf1,…
GO:1901265	nucleoside phosphate binding	molecular_function	0.051667	1	235	1879	1583	12861	evm.model.chr3.1306,evm.model.chr32.91,evm.model.ctg1386.12,evm.model.chr27.404,evm.model.chr24.135,evm.model.chr25.487,evm.model.chr4.689,evm.model.chr7.860,evm.model.ctg1313.6,evm.model.chr13.1237,evm.model.chr3.20,evm.model.chr9.258,evm.model.ctg1229.2,evm.model.chr28.467,evm.model.chr7.853,evm.model.chr30.271,evm.model.ctg2539.17,evm.model.ctg1239.2,evm.model.chr21.656,evm.model.chr1.2373,evm…	BBS10,PANK4,ITGA10,ACACB,RARS,Gspt1,GART,abcb6,GIMAP7,Rasl11a,RABL2A,CDK1,Gucy2e,ABCA10,MNX1,Rad51d,Atad2,Sars,MVD,RAB32,GNAO1,MYO5C,NLRC5,PLK1,retsat,Rab39b,CAMKK1,RHOF,CDK9,ALX1,RAB3C,TEK,DHX8,rsg1,RASD2,Tnik,FUK,MVK,RALB,ABCA5,MNX1,CLP1,Pkdcc,PAPSS2,Npr2,PEX6,CBWD1,SLC22A7,Spg7,SETD6,bcs1l,GABRB1,MYO3A,Wnk4,-,TTBK2,NTRK1,DNAH9,Macf1,gnas,DHRSX,V-FPS,-,MYH6,IGF1R,Krt23,RAB11A,KSR2,CORIN,MCM8,SL…
GO:0015079	potassium ion transmembrane transporter activity	molecular_function	0.051677	1	16	1879	69	12861	evm.model.chr14.169,evm.model.chr13.869,evm.model.chr22.492,evm.model.chr18.476,evm.model.chr31.471,evm.model.chr13.875,evm.model.ctg1901.43,evm.model.chr27.100,evm.model.ctg1794.2,evm.model.chr7.1086,evm.model.ctg1816.17,evm.model.chr2.914,evm.model.chr13.888,evm.model.ctg314.9,evm.model.ctg1918.4,evm.model.chr31.218	RGS2,KCNE3,KCNE5,WNT5A,KCNJ5,KCNE3,Il11ra1,KSR2,KCNE3,KCNJ3,KCNE3,Abcd4,KCNE3,-,Kcnj9,KCNJ5
GO:0006260	DNA replication	biological_process	0.052381	1	53	1879	291	12861	evm.model.chr15.823,evm.model.chr17.888,evm.model.chr7.839,evm.model.chr19.54,evm.model.chr34.16,evm.model.chr18.70,evm.model.chr34.94,evm.model.ctg1459.12,evm.model.ctg1639.1,evm.model.chr30.344,evm.model.chr4.1156,evm.model.chr36.245,evm.model.chr20.488,evm.model.chr27.616,evm.model.chr1.2490,evm.model.chr4.1236,evm.model.chr19.143,evm.model.chr1.45,evm.model.chr10.955,evm.model.chr27.99,evm.mo…	Poln,Capza3,bcs1l,BLM,SIKE1,mcm2,LAMB3,GIMAP7,MROH2B,RPA1,APOO,ADAM9,NEUROD6,-,NTPCR,-,TIPIN,ASXL2,MCM8,Rfc5,Rad51d,DAD1,POLG,CCDC30,Crebbp,PITX1,MCMDC2,Fam78b,BMP8A,HP1BP3,-,tcf3,PTGER3,Soga1,HSF2BP,NEUROD1,DGKD,CENPO,ARID3A,TRAV1-2,RAD51B,Tsc22d3,MPI,-,Ppp1r9b,ZNF770,NLRP12,POLD2,MAFK,PAPSS2,Abca4,rnf207b,CFAP61
GO:0090575	RNA polymerase II transcription factor complex	cellular_component	0.054306	1	11	1879	44	12861	evm.model.chr31.23,evm.model.ctg437.4,evm.model.chr3.1446,evm.model.ctg1685.24,evm.model.chr5.1475,evm.model.chr35.479,evm.model.ctg1685.21,evm.model.ctg2663.24,evm.model.chr2.221,evm.model.ctg1685.4,evm.model.chr10.1010	mef2d,H2B-V,HIST2H2BE,HIST2H2BE,-,ARID3A,HIST2H2BE,Psd4,-,HIST2H2BE,Cul9
GO:0016667	oxidoreductase activity, acting on a sulfur group of donors	molecular_function	0.054677	1	16	1879	74	12861	evm.model.chr3.1969,evm.model.chr23.356,evm.model.chr3.1179,evm.model.chr29.287,evm.model.ctg2659.7,evm.model.chr18.406,evm.model.chr19.170,evm.model.chr2.625,evm.model.chr16.632,evm.model.chr22.659,evm.model.chr23.312,evm.model.chr9.866,evm.model.ctg69.1,evm.model.chr29.441,evm.model.chr22.39,evm.model.chr13.1002	FOXRED2,ICP0,MSRB3,PTGES2,Msrb3,RAF1,PDCD7,GLRX5,DGKD,DGKD,TXN,GSTO1,GLRX,Vav2,SH3BGRL,-
GO:0030117	membrane coat	cellular_component	0.056584	1	21	1879	110	12861	evm.model.chr19.458,evm.model.chr27.620,evm.model.ctg2663.28,evm.model.chr12.567,evm.model.chr38.42,evm.model.chr18.552,evm.model.chr30.508,evm.model.ctg2135.3,evm.model.chr16.452,evm.model.chr10.858,evm.model.chr18.743,evm.model.chr5.860,evm.model.chr34.312,evm.model.chr4.63,evm.model.ctg1245.3,evm.model.ctg1245.4,evm.model.ctg1126.5,evm.model.chr34.32,evm.model.chr16.38,evm.model.chr26.710,evm.…	AP3B2,CLTC,CIAO1,Tnpo1,Scn8a,Fezf2,Cltc,MROH7,GPC5,EML6,Cand1,ARMC3,Armc12,TRIM45,MROH7,MROH7,AP5S1,AP4B1,Ift80,TTI1,Jup
GO:0048475	coated membrane	cellular_component	0.056584	1	21	1879	110	12861	evm.model.ctg1126.5,evm.model.ctg1245.4,evm.model.ctg1245.3,evm.model.chr4.63,evm.model.chr37.366,evm.model.chr26.710,evm.model.chr16.38,evm.model.chr34.32,evm.model.chr30.508,evm.model.chr38.42,evm.model.ctg2663.28,evm.model.chr18.552,evm.model.chr12.567,evm.model.chr27.620,evm.model.chr19.458,evm.model.chr5.860,evm.model.chr34.312,evm.model.chr18.743,evm.model.chr16.452,evm.model.chr10.858,evm.…	AP5S1,MROH7,MROH7,TRIM45,Jup,TTI1,Ift80,AP4B1,Cltc,Scn8a,CIAO1,Fezf2,Tnpo1,CLTC,AP3B2,ARMC3,Armc12,Cand1,GPC5,EML6,MROH7
GO:0017148	negative regulation of translation	biological_process	0.057618	1	3	1879	6	12861	evm.model.chr36.219,evm.model.chr19.551,evm.model.chr9.377	EIF4EBP1,PML,Eif4ebp2
GO:0034249	negative regulation of cellular amide metabolic process	biological_process	0.057618	1	3	1879	6	12861	evm.model.chr19.551,evm.model.chr36.219,evm.model.chr9.377	PML,EIF4EBP1,Eif4ebp2
GO:0051235	maintenance of location	biological_process	0.057854	1	8	1879	32	12861	evm.model.ctg1241.3,evm.model.ctg2198.7,evm.model.chr16.632,evm.model.chr34.299,evm.model.chr12.1199,evm.model.chr5.717,evm.model.ctg629.1,evm.model.chr2.2110	Cpne5,Pqlc1,DGKD,CACNA1S,TLN1,GTPBP10,PEAR1,VPS51
GO:0005126	cytokine receptor binding	molecular_function	0.058052	1	13	1879	53	12861	evm.model.chr30.291,evm.model.chr24.674,evm.model.chr21.161,evm.model.chr1.2420,evm.model.chr30.294,evm.model.chr24.675,evm.model.chr33.60,evm.model.ctg1128.1,evm.model.chr30.50,evm.model.chr38.99,evm.model.chr28.21,evm.model.chr30.51,evm.model.ctg1100.1	CCL13,Cxcl14,CCL3,FMN2,CCL4,Cxcl14,Macf1,Cxcl14,CCL4,-,MYH4,Ccl5,Cxcl14
GO:0007205	protein kinase C-activating G-protein coupled receptor signaling pathway	biological_process	0.058832	1	3	1879	8	12861	evm.model.chr16.632,evm.model.chr28.389,evm.model.chr22.659	DGKD,DGKE,DGKD
GO:0009847	spore germination	biological_process	0.060211	1	4	1879	10	12861	evm.model.chr21.242,evm.model.chr24.567,evm.model.chr34.370,evm.model.chr8.95	Slc38a7,FAT2,Tspan18,TRAPPC8
GO:0045735	nutrient reservoir activity	molecular_function	0.060241	1	4	1879	10	12861	evm.model.chr9.948,evm.model.chr25.607,evm.model.chr2.1440,evm.model.chr12.778	ZDHHC6,JMJD8,RIOX1,HTR1A
GO:0004789	thiamine-phosphate diphosphorylase activity	molecular_function	0.060913	1	3	1879	6	12861	evm.model.chr32.201,evm.model.chr7.169,evm.model.chr3.563	ENO1,RPE,DUS4L
GO:0051536	iron-sulfur cluster binding	molecular_function	0.061617	1	14	1879	63	12861	evm.model.chr20.882,evm.model.chr21.101,evm.model.ctg1973.8,evm.model.ctg2303.1,evm.model.chr32.403,evm.model.chr35.451,evm.model.chr20.867,evm.model.chr22.137,evm.model.chr30.333,evm.model.chr25.557,evm.model.ctg2114.1,evm.model.chr5.1165,evm.model.chr19.558,evm.model.chr23.102	Cdkal1,CIAPIN1,TRAV4,BPI,SDHB,NDUFS7,CDKAL1,FDX1,Rilp,Crebbp,BPI,KMT2C,Sin3a,-
GO:0051540	metal cluster binding	molecular_function	0.061617	1	14	1879	63	12861	evm.model.chr19.558,evm.model.chr23.102,evm.model.chr5.1165,evm.model.ctg2114.1,evm.model.chr25.557,evm.model.chr30.333,evm.model.chr20.867,evm.model.chr22.137,evm.model.chr35.451,evm.model.chr32.403,evm.model.ctg2303.1,evm.model.ctg1973.8,evm.model.chr21.101,evm.model.chr20.882	Sin3a,-,KMT2C,BPI,Crebbp,Rilp,CDKAL1,FDX1,NDUFS7,SDHB,BPI,TRAV4,CIAPIN1,Cdkal1
GO:0005272	sodium channel activity	molecular_function	0.062474	1	7	1879	28	12861	evm.model.chr25.38,evm.model.chr35.479,evm.model.chr37.49,evm.model.chr7.648,evm.model.chr38.42,evm.model.chr28.261,evm.model.chr28.294	SCNN1B,ARID3A,ASIC2,asic4,Scn8a,-,SAP30BP
GO:0019083	viral transcription	biological_process	0.062863	1	3	1879	8	12861	evm.model.chr2.1049,evm.model.chr2.1522,evm.model.chr26.165	Cd81,EXD2,gnas
GO:0016776	phosphotransferase activity, phosphate group as acceptor	molecular_function	0.063969	1	11	1879	42	12861	evm.model.chr31.48,evm.model.ctg1458.3,evm.model.chr24.642,evm.model.ctg2105.2,evm.model.ctg1913.1,evm.model.ctg1458.4,evm.model.chr39.54,evm.model.chr18.552,evm.model.ctg2103.1,evm.model.ctg2747.4,evm.model.ctg1459.5	PMVK,ZNF436,NME5,ZNF287,Znf629,ZNF300,ZNF271,Fezf2,ZNF436,ZNF398,ZNF84
GO:0006821	chloride transport	biological_process	0.064011	1	4	1879	12	12861	evm.model.chr6.361,evm.model.chr11.1282,evm.model.chr25.535,evm.model.chr16.279	CLCN3,XKR4,Clcn7,CLCN2
GO:0004017	adenylate kinase activity	molecular_function	0.064187	1	9	1879	32	12861	evm.model.ctg1458.3,evm.model.ctg2105.2,evm.model.ctg1913.1,evm.model.ctg1458.4,evm.model.chr18.552,evm.model.chr39.54,evm.model.ctg2103.1,evm.model.ctg2747.4,evm.model.ctg1459.5	ZNF436,ZNF287,Znf629,ZNF300,Fezf2,ZNF271,ZNF436,ZNF398,ZNF84
GO:0044798	nuclear transcription factor complex	cellular_component	0.064797	1	11	1879	45	12861	evm.model.ctg437.4,evm.model.chr31.23,evm.model.chr5.1475,evm.model.chr35.479,evm.model.ctg1685.24,evm.model.chr3.1446,evm.model.ctg1685.21,evm.model.ctg2663.24,evm.model.chr2.221,evm.model.chr10.1010,evm.model.ctg1685.4	H2B-V,mef2d,-,ARID3A,HIST2H2BE,HIST2H2BE,HIST2H2BE,Psd4,-,Cul9,HIST2H2BE
GO:0006613	cotranslational protein targeting to membrane	biological_process	0.065563	1	9	1879	38	12861	evm.model.chr21.738,evm.model.chr25.613,evm.model.chr16.65,evm.model.chr32.470,evm.model.chr14.410,evm.model.ctg2840.5,evm.model.ctg1313.6,evm.model.chr21.705,evm.model.chr1.3	VPS4A,NUBP2,SSR3,SLC2A1,Abca4,CLPB,GIMAP7,DHX38,GPN1
GO:0032507	maintenance of protein location in cell	biological_process	0.06584	1	6	1879	23	12861	evm.model.chr12.1199,evm.model.chr5.717,evm.model.ctg629.1,evm.model.ctg2198.7,evm.model.chr2.2110,evm.model.chr16.632	TLN1,GTPBP10,PEAR1,Pqlc1,VPS51,DGKD
GO:0045185	maintenance of protein location	biological_process	0.06584	1	6	1879	23	12861	evm.model.chr12.1199,evm.model.ctg2198.7,evm.model.chr5.717,evm.model.ctg629.1,evm.model.chr16.632,evm.model.chr2.2110	TLN1,Pqlc1,GTPBP10,PEAR1,DGKD,VPS51
GO:0051651	maintenance of location in cell	biological_process	0.06584	1	6	1879	23	12861	evm.model.ctg2198.7,evm.model.ctg629.1,evm.model.chr5.717,evm.model.chr12.1199,evm.model.chr16.632,evm.model.chr2.2110	Pqlc1,PEAR1,GTPBP10,TLN1,DGKD,VPS51
GO:0036094	small molecule binding	molecular_function	0.066106	1	238	1879	1612	12861	evm.model.chr4.689,evm.model.ctg1386.12,evm.model.chr32.91,evm.model.chr27.404,evm.model.chr25.487,evm.model.chr24.135,evm.model.chr3.1306,evm.model.chr7.853,evm.model.ctg2539.17,evm.model.chr30.271,evm.model.ctg1239.2,evm.model.chr21.656,evm.model.chr9.258,evm.model.ctg1229.2,evm.model.chr28.467,evm.model.chr13.1237,evm.model.ctg1313.6,evm.model.chr3.20,evm.model.chr7.860,evm.model.chr29.271,evm…	GART,ITGA10,PANK4,ACACB,Gspt1,RARS,BBS10,MNX1,Atad2,Rad51d,Sars,MVD,CDK1,Gucy2e,ABCA10,Rasl11a,GIMAP7,RABL2A,abcb6,CDK9,ALX1,RAB3C,TEK,CAMKK1,Rab39b,RHOF,retsat,RAB32,MYO5C,GNAO1,PLK1,NLRC5,CBWD1,SLC22A7,Spg7,PAPSS2,PEX6,Npr2,MVK,FUK,RALB,MNX1,CLP1,ABCA5,Pkdcc,DHX8,rsg1,RASD2,Tnik,DHRSX,V-FPS,Macf1,NTRK1,DNAH9,gnas,Nfs1,Wnk4,MYO3A,TTBK2,-,SETD6,bcs1l,GABRB1,CDC6,Crebbp,MYH7,CORIN,MCM8,SLC34A1,IGF…
GO:0005198	structural molecule activity	molecular_function	0.066427	1	112	1879	643	12861	evm.model.chr37.193,evm.model.chr22.314,evm.model.ctg1639.1,evm.model.chr37.186,evm.model.chr16.639,evm.model.chr3.1554,evm.model.ctg631.10,evm.model.chr38.104,evm.model.chr2.2110,evm.model.ctg2524.8,evm.model.chr7.278,evm.model.chr4.231,evm.model.chr31.399,evm.model.chr16.339,evm.model.chr23.403,evm.model.ctg764.2,evm.model.ctg437.3,evm.model.chr33.277,evm.model.chr19.562,evm.model.ctg631.25,evm…	-,MED12,MROH2B,-,LIMS2,Ntn4,BKJ,Krt8,VPS51,-,COL18A1,Iffo1,Pts,RPL35A,TBC1D2,-,JOSD2,TCEA3,CSPG4,-,Krt23,TLN1,RAF1,WNT5A,RPL3,Tctex1d4,RPS6,MYH7,Mrpl12,BFSP1,-,-,-,Rpl23,Ift80,-,-,-,-,SUN2,pol,Rpl37,NPAS2,RPL37A,Mprip,-,RPL35,EGR2,rnf207b,-,COLEC12,-,Gtsf1,-,CREB3L1,-,-,-,RPL3L,TRIM46,MADPRT,COL3A1,SLC11A1,Clip3,SNCAIP,-,CD200,TNNT3,OR14J1,-,-,SOX3,-,Mall,CIAO1,FRMPD3,RLBP1,F2rl2,-,-,Rps18,-,Slc4…
GO:1901605	alpha-amino acid metabolic process	biological_process	0.066439	1	17	1879	82	12861	evm.model.ctg2848.3,evm.model.ctg1232.2,evm.model.chr23.478,evm.model.chr11.716,evm.model.chr18.101,evm.model.chr25.220,evm.model.chr35.384,evm.model.chr37.360,evm.model.chr1.254,evm.model.ctg2262.3,evm.model.chr3.563,evm.model.chr26.53,evm.model.ctg2539.42,evm.model.chr32.402,evm.model.chr29.168,evm.model.chr1.2506,evm.model.chr2.1554	PYCR3,RDH11,CDO1,PTDSS1,UQCRC1,DHRS7B,Hapln4,Klhl11,PKHD1,RDH11,DUS4L,RGS19,MTHFD2,Padi2,glul,DISC1,RDH12
GO:0030054	cell junction	cellular_component	0.066655	1	7	1879	26	12861	evm.model.chr3.807,evm.model.chr2.2110,evm.model.chr12.1199,evm.model.ctg1260.3,evm.model.ctg11.10,evm.model.chr34.23,evm.model.chr1.91	Panx2,VPS51,TLN1,PNMT,bop1,Bcas2,PTK2B
GO:0015016	[heparan sulfate]-glucosamine N-sulfotransferase activity	molecular_function	0.068419	1	2	1879	4	12861	evm.model.chr9.194,evm.model.chr24.584	NDST2,Ndst1
GO:0034483	heparan sulfate sulfotransferase activity	molecular_function	0.068419	1	2	1879	4	12861	evm.model.chr9.194,evm.model.chr24.584	NDST2,Ndst1
GO:0042600	chorion	cellular_component	0.068494	1	10	1879	38	12861	evm.model.chr3.1588,evm.model.chr22.140,evm.model.chr16.639,evm.model.chr9.278,evm.model.chr18.476,evm.model.chr9.633,evm.model.ctg1378.1,evm.model.ctg1951.7,evm.model.ctg1227.1,evm.model.chr22.375	SOCS2,LAS1L,LIMS2,EGR2,WNT5A,BMP7,TONSL,hoxc6,Clip3,SOX3
GO:0019229	regulation of vasoconstriction	biological_process	0.069425	1	3	1879	7	12861	evm.model.chr33.374,evm.model.chr9.1195,evm.model.chr26.154	EDN2,PRDX3,EDN3
GO:0042310	vasoconstriction	biological_process	0.069425	1	3	1879	7	12861	evm.model.chr33.374,evm.model.chr9.1195,evm.model.chr26.154	EDN2,PRDX3,EDN3
GO:0008156	negative regulation of DNA replication	biological_process	0.070053	1	2	1879	4	12861	evm.model.chr4.1156,evm.model.chr19.143	APOO,TIPIN
GO:0051053	negative regulation of DNA metabolic process	biological_process	0.070053	1	2	1879	4	12861	evm.model.chr19.143,evm.model.chr4.1156	TIPIN,APOO
GO:0090329	regulation of DNA-dependent DNA replication	biological_process	0.070053	1	2	1879	4	12861	evm.model.chr4.1156,evm.model.chr19.143	APOO,TIPIN
GO:2000104	negative regulation of DNA-dependent DNA replication	biological_process	0.070053	1	2	1879	4	12861	evm.model.chr19.143,evm.model.chr4.1156	TIPIN,APOO
GO:0045226	extracellular polysaccharide biosynthetic process	biological_process	0.070069	1	2	1879	4	12861	evm.model.chr6.875,evm.model.chr16.335	CCSER1,B3gnt7
GO:0045227	capsule polysaccharide biosynthetic process	biological_process	0.070069	1	2	1879	4	12861	evm.model.chr16.335,evm.model.chr6.875	B3gnt7,CCSER1
GO:0045230	capsule organization	biological_process	0.070069	1	2	1879	4	12861	evm.model.chr16.335,evm.model.chr6.875	B3gnt7,CCSER1
GO:0046379	extracellular polysaccharide metabolic process	biological_process	0.070069	1	2	1879	4	12861	evm.model.chr6.875,evm.model.chr16.335	CCSER1,B3gnt7
GO:0004181	metallocarboxypeptidase activity	molecular_function	0.0713	1	6	1879	22	12861	evm.model.chr3.57,evm.model.chr6.332,evm.model.chr12.169,evm.model.chr30.428,evm.model.chr3.1223,evm.model.chr3.55	CPA1,Cpe,AGTPBP1,CPD,Cpm,CPA2
GO:0008235	metalloexopeptidase activity	molecular_function	0.0713	1	6	1879	22	12861	evm.model.chr3.55,evm.model.chr12.169,evm.model.chr30.428,evm.model.chr3.1223,evm.model.chr6.332,evm.model.chr3.57	CPA2,AGTPBP1,CPD,Cpm,Cpe,CPA1
GO:0008083	growth factor activity	molecular_function	0.071506	1	17	1879	77	12861	evm.model.chr38.27,evm.model.chr2.1544,evm.model.chr24.176,evm.model.chr35.366,evm.model.chr2.873,evm.model.chr6.556,evm.model.chr38.26,evm.model.chr22.529,evm.model.chr3.1875,evm.model.chr9.633,evm.model.chr2.145,evm.model.chr33.60,evm.model.chr33.58,evm.model.chr9.615,evm.model.chr15.338,evm.model.chr2.1790,evm.model.chr38.99	INHBC,RAD51B,FGF18,derriere,TGFB3,Fgf20,Inhbc,FGF16,PDGFB,BMP7,BMP4,Macf1,BMP8A,Gdf10,Bmp3,FGF4,-
GO:0009306	protein secretion	biological_process	0.072246	1	6	1879	23	12861	evm.model.chr28.21,evm.model.chr34.333,evm.model.chr22.338,evm.model.chr4.1236,evm.model.chr31.23,evm.model.chr30.319	MYH4,TCP11,GPR34,-,mef2d,LRRC75A
GO:0005242	inward rectifier potassium channel activity	molecular_function	0.072391	1	5	1879	14	12861	evm.model.chr31.471,evm.model.chr7.1086,evm.model.chr31.218,evm.model.ctg1918.4,evm.model.chr2.914	KCNJ5,KCNJ3,KCNJ5,Kcnj9,Abcd4
GO:0008144	drug binding	molecular_function	0.073043	1	3	1879	8	12861	evm.model.chr32.254,evm.model.chr16.506,evm.model.chr25.453	MTOR,FARP2,SMG1
GO:0015081	sodium ion transmembrane transporter activity	molecular_function	0.073154	1	15	1879	77	12861	evm.model.chr12.816,evm.model.chr35.479,evm.model.chr25.38,evm.model.chr13.904,evm.model.chr28.294,evm.model.chr28.261,evm.model.chr37.49,evm.model.chr27.532,evm.model.chr22.140,evm.model.chr12.485,evm.model.chr14.853,evm.model.chr28.542,evm.model.chr18.506,evm.model.chr38.42,evm.model.chr7.648	smim15,ARID3A,SCNN1B,SLC6A7,SAP30BP,-,ASIC2,PIK3IP1,LAS1L,SLC1A1,Slc6a9,TMC6,SLC6A8,Scn8a,asic4
GO:0001518	voltage-gated sodium channel complex	cellular_component	0.073169	1	4	1879	14	12861	evm.model.chr28.294,evm.model.chr28.261,evm.model.chr38.42,evm.model.chr35.479	SAP30BP,-,Scn8a,ARID3A
GO:0005248	voltage-gated sodium channel activity	molecular_function	0.073169	1	4	1879	14	12861	evm.model.chr28.294,evm.model.chr28.261,evm.model.chr38.42,evm.model.chr35.479	SAP30BP,-,Scn8a,ARID3A
GO:0034706	sodium channel complex	cellular_component	0.073169	1	4	1879	14	12861	evm.model.chr35.479,evm.model.chr28.261,evm.model.chr38.42,evm.model.chr28.294	ARID3A,-,Scn8a,SAP30BP
GO:0051336	regulation of hydrolase activity	biological_process	0.073187	1	10	1879	44	12861	evm.model.chr27.97,evm.model.chr30.240,evm.model.chr31.21,evm.model.ctg2828.1,evm.model.chr13.1292,evm.model.chr34.408,evm.model.chr29.581,evm.model.chr1.2438,evm.model.chr14.631,evm.model.ctg538.8	RASAL1,Rasa4,IQGAP3,SYNGAP1,Phf7,LAMTOR5,GAPVD1,ACTN2,RASAL2,MBD3
GO:0009311	oligosaccharide metabolic process	biological_process	0.073369	1	6	1879	22	12861	evm.model.chr30.365,evm.model.chr32.4,evm.model.chr22.339,evm.model.chr2.1387,evm.model.chr10.1035,evm.model.ctg2386.5	SPAG5,Slc45a1,TRMT2B,RPAP1,Gnmt,Mogs
GO:0004714	transmembrane receptor protein tyrosine kinase activity	molecular_function	0.074198	1	3	1879	9	12861	evm.model.ctg1260.5,evm.model.chr23.323,evm.model.chr19.208	Erbb2,TEK,IGF1R
GO:0010277	chlorophyllide a oxygenase [overall] activity	molecular_function	0.075289	1	2	1879	3	12861	evm.model.ctg1940.3,evm.model.ctg2398.14	Snx11,USP16
GO:0001726	ruffle	cellular_component	0.075744	1	2	1879	4	12861	evm.model.chr12.1199,evm.model.chr2.2110	TLN1,VPS51
GO:0031252	cell leading edge	cellular_component	0.075744	1	2	1879	4	12861	evm.model.chr12.1199,evm.model.chr2.2110	TLN1,VPS51
GO:0043168	anion binding	molecular_function	0.075799	1	238	1879	1630	12861	evm.model.chr4.1424,evm.model.chr2.1423,evm.model.chr37.313,evm.model.chr5.897,evm.model.chr15.176,evm.model.chr7.839,evm.model.chr21.239,evm.model.chr19.21,evm.model.chr26.580,evm.model.ctg628.3,evm.model.chr33.59,evm.model.chr28.77,evm.model.chr26.165,evm.model.chr31.233,evm.model.chr27.100,evm.model.chr37.384,evm.model.chr19.147,evm.model.chr19.208,evm.model.ctg1904.2,evm.model.ctg2812.3,evm.m…	-,TTBK2,Wnk4,MYO3A,GABRB1,bcs1l,SETD6,V-FPS,Nfs1,NTRK1,Macf1,DNAH9,gnas,Aplp2,KSR2,Krt23,RAB11A,IGF1R,MYH6,-,-,MYH7,Crebbp,CDC6,SLC34A1,CORIN,MCM8,ADAMTS10,MAP3K6,DHX38,CAMK1G,Sbk2,MCMDC2,TAOK3,ERCC3,Ripk2,YRK,ASB18,GPR149,Trit1,TARS2,Ncf4,Camk1,-,Erbb2,NEK1,TYRO3,CACNA1S,NLRP12,CDKL1,CDK12,Sirt4,EEF2,RAD51B,SBNO2,TAP2,TAP2,AARS,rab18b,rergl,GIMAP8,BBS10,GART,Gspt1,RARS,ACACB,PANK4,ITGA10,-,RABL2…
GO:0006612	protein targeting to membrane	biological_process	0.076205	1	9	1879	39	12861	evm.model.chr14.410,evm.model.chr32.470,evm.model.chr16.65,evm.model.chr25.613,evm.model.chr21.738,evm.model.chr1.3,evm.model.chr21.705,evm.model.ctg1313.6,evm.model.ctg2840.5	Abca4,SLC2A1,SSR3,NUBP2,VPS4A,GPN1,DHX38,GIMAP7,CLPB
GO:0000049	tRNA binding	molecular_function	0.076351	1	4	1879	13	12861	evm.model.chr24.451,evm.model.chr21.660,evm.model.chr7.936,evm.model.chr31.387	ZNF346,CTU2,Dars,ALG9
GO:0019438	aromatic compound biosynthetic process	biological_process	0.077712	1	256	1879	1645	12861	evm.model.chr9.807,evm.model.chr22.330,evm.model.chr16.795,evm.model.chr31.97,evm.model.chr1.1721,evm.model.chr26.392,evm.model.ctg1232.2,evm.model.chr33.187,evm.model.chr12.293,evm.model.chr25.220,evm.model.chr3.1446,evm.model.chr29.127,evm.model.chr35.492,evm.model.chr15.481,evm.model.chr9.168,evm.model.chr3.563,evm.model.chr9.744,evm.model.chr7.1099,evm.model.chr32.201,evm.model.chr29.563,evm.…	TLX1,brcc3,PAX3,Npr1,FOXO3,E2F1,RDH11,Dnali1,Rorb,DHRS7B,HIST2H2BE,ALAD,Polrmt,Spata5,DUPD1,DUS4L,Cox15,GPD2,ENO1,NR5A1,JUND,JOSD2,TCEA3,EN2,LEO1,T,TAF5,RPE,VPS4A,ZNF182,ESR2,Dars,foxa2,SNAPC5,MED18,Runx1t1,Mat2a,Rnf123,esg1,Scn8a,NME5,FOXO1,GGCX,hmx3b,CHAF1A,pol,LAMA5,GLRX5,MYOD1,HIST2H2BE,HOXD13,-,irx3,NCOA2,PRAG1,Pou3f4,COL3A1,DNASE1L2,RDH11,ZNF850,FGG,TOMM34,AIRC,Hes5,SEMA4A,-,STAT2,Psd4,OLFM…
GO:0044430	cytoskeletal part	cellular_component	0.079716	1	66	1879	372	12861	evm.model.chr38.104,evm.model.ctg2524.8,evm.model.chr4.231,evm.model.ctg631.10,evm.model.chr37.186,evm.model.chr33.60,evm.model.chr4.1424,evm.model.chr37.193,evm.model.chr5.897,evm.model.ctg764.2,evm.model.chr33.59,evm.model.chr23.403,evm.model.ctg1904.2,evm.model.ctg631.25,evm.model.chr37.384,evm.model.chr26.430,evm.model.chr10.1233,evm.model.ctg124.1,evm.model.chr37.127,evm.model.ctg2578.20,evm…	Krt8,-,Iffo1,BKJ,-,Macf1,-,-,MYO3A,-,Macf1,TBC1D2,MYH6,-,Krt23,MYH7,BFSP1,ANKRD7,-,-,Lamb2,ADAMTS10,-,-,SUN2,-,-,CENPO,-,-,-,-,CREB3L1,-,-,COLEC12,-,Gtsf1,Capza3,-,RARS,TNNT3,-,-,MYH4,-,BKJ,TEKT3,MYO5C,Myo5b,-,MYO3B,KRT18,Soga1,-,-,-,EFCC1,BFSP2,-,-,-,-,MAFK,-,-
GO:0008527	taste receptor activity	molecular_function	0.079917	1	1	1879	1	12861	evm.model.chr1.2343	SASH1
GO:0009593	detection of chemical stimulus	biological_process	0.079917	1	1	1879	1	12861	evm.model.chr1.2343	SASH1
GO:0050906	detection of stimulus involved in sensory perception	biological_process	0.079917	1	1	1879	1	12861	evm.model.chr1.2343	SASH1
GO:0050907	detection of chemical stimulus involved in sensory perception	biological_process	0.079917	1	1	1879	1	12861	evm.model.chr1.2343	SASH1
GO:0050912	detection of chemical stimulus involved in sensory perception of taste	biological_process	0.079917	1	1	1879	1	12861	evm.model.chr1.2343	SASH1
GO:0061687	detoxification of inorganic compound	biological_process	0.080279	1	3	1879	7	12861	evm.model.chr26.56,evm.model.chr5.522,evm.model.chr35.400	Oprl1,SOSTDC1,YJEFN3
GO:0098754	detoxification	biological_process	0.080279	1	3	1879	7	12861	evm.model.chr5.522,evm.model.chr26.56,evm.model.chr35.400	SOSTDC1,Oprl1,YJEFN3
GO:1990267	response to transition metal nanoparticle	biological_process	0.080279	1	3	1879	7	12861	evm.model.chr26.56,evm.model.chr5.522,evm.model.chr35.400	Oprl1,SOSTDC1,YJEFN3
GO:0042181	ketone biosynthetic process	biological_process	0.081172	1	2	1879	4	12861	evm.model.chr29.279,evm.model.chr25.442	Slc27a4,COQ7
GO:1901661	quinone metabolic process	biological_process	0.081172	1	2	1879	4	12861	evm.model.chr25.442,evm.model.chr29.279	COQ7,Slc27a4
GO:1901663	quinone biosynthetic process	biological_process	0.081172	1	2	1879	4	12861	evm.model.chr25.442,evm.model.chr29.279	COQ7,Slc27a4
GO:0006448	regulation of translational elongation	biological_process	0.082364	1	2	1879	3	12861	evm.model.chr27.508,evm.model.chr30.191	GATC,MIS12
GO:0008791	arginine N-succinyltransferase activity	molecular_function	0.082598	1	1	1879	1	12861	evm.model.chr1.2506	DISC1
GO:0004478	methionine adenosyltransferase activity	molecular_function	0.083035	1	2	1879	4	12861	evm.model.chr7.936,evm.model.ctg2663.11	Dars,Mat2a
GO:0006556	S-adenosylmethionine biosynthetic process	biological_process	0.083035	1	2	1879	4	12861	evm.model.ctg2663.11,evm.model.chr7.936	Mat2a,Dars
GO:0046500	S-adenosylmethionine metabolic process	biological_process	0.083035	1	2	1879	4	12861	evm.model.ctg2663.11,evm.model.chr7.936	Mat2a,Dars
GO:0006796	phosphate-containing compound metabolic process	biological_process	0.083728	1	130	1879	872	12861	evm.model.chr34.121,evm.model.chr25.587,evm.model.chr3.738,evm.model.chr14.149,evm.model.chr6.237,evm.model.chr5.1340,evm.model.chr35.97,evm.model.chr6.828,evm.model.chr31.411,evm.model.chr1.2490,evm.model.chr35.264,evm.model.chr30.303,evm.model.chr9.760,evm.model.chr16.282,evm.model.chr35.422,evm.model.chr25.666,evm.model.ctg2128.2,evm.model.chr35.114,evm.model.chr28.167,evm.model.chr2.1118,evm.…	Mapkapk2,Sbk1,PIM3,Nos1ap,FGG,Obscn,PRAG1,DUSP4,ANKK1,NTPCR,Plin3,VKORC1L1,ZFYVE27,EIF4G1,JAK3,Pigq,Grk1,Mknk2,TEKT3,GRK2,LONP1,MYO3B,LAMA5,MAK,NTRK2,MYMK,Prkca,NME5,PKIB,PINK1,MAPK6,Pim1,Srms,Slc17a4,RIPK4,Rnf123,ULK1,Scn8a,CDK11B,TYMS,TYK2,CAMK4,PTPRS,WEE2,SIK2,GRK5,PYCR3,Ptpn9,ALDOC,FLT4,RPE,Stk32c,RAF1,JOSD2,MATK,Nt5c1a,ENO1,CDK2,ANKRD7,STK17A,DUPD1,DUSP1,POMK,DUSP5,DDR2,PTDSS1,UCKL1,LCK,OXSR…
GO:0004057	arginyltransferase activity	molecular_function	0.084888	1	2	1879	4	12861	evm.model.chr6.237,evm.model.chr9.1169	FGG,ATE1
GO:0016598	protein arginylation	biological_process	0.084888	1	2	1879	4	12861	evm.model.chr6.237,evm.model.chr9.1169	FGG,ATE1
GO:0046983	protein dimerization activity	molecular_function	0.085592	1	42	1879	229	12861	evm.model.chr37.384,evm.model.chr20.488,evm.model.chr10.150,evm.model.ctg745.2,evm.model.chr20.891,evm.model.ctg2663.3,evm.model.chr35.376,evm.model.chr32.319,evm.model.chr28.21,evm.model.chr11.933,evm.model.chr32.317,evm.model.chr38.71,evm.model.ctg1974.2,evm.model.ctg1918.1,evm.model.chr4.231,evm.model.chr10.111,evm.model.chr34.240,evm.model.chr38.104,evm.model.chr2.2323,evm.model.chr27.493,evm…	Krt23,NEUROD6,POLR1C,NCOA2,ID4,Figla,MEF2B,Tmem51,MYH4,HEY1,KAZN,NEUROD4,MEF2C,USF1,Iffo1,HEATR5B,MYOG,Krt8,ANO1,Bicdl1,mnt,Hes5,OR52B2,MYCL,OLIG2,ACOT7,Ppp1r9b,Hes5,TCIRG1,ARNTL,mef2d,SREBF1,-,NHLH2,-,MYOD1,Dnali1,tcf3,KRT18,NPAS2,RPL37A,NEUROD1
GO:0072524	pyridine-containing compound metabolic process	biological_process	0.086528	1	6	1879	23	12861	evm.model.chr15.176,evm.model.chr30.364,evm.model.ctg1062.3,evm.model.chr7.169,evm.model.chr32.201,evm.model.ctg437.3	GABRB1,ALDOC,ALDOB,RPE,ENO1,JOSD2
GO:0006793	phosphorus metabolic process	biological_process	0.087047	1	130	1879	874	12861	evm.model.chr35.114,evm.model.ctg2128.2,evm.model.chr25.666,evm.model.chr35.264,evm.model.chr30.303,evm.model.chr35.422,evm.model.chr16.282,evm.model.chr9.760,evm.model.chr1.2490,evm.model.chr31.411,evm.model.chr35.97,evm.model.chr6.828,evm.model.chr5.1340,evm.model.chr6.237,evm.model.chr25.587,evm.model.chr34.121,evm.model.chr3.738,evm.model.chr14.149,evm.model.chr38.42,evm.model.chr27.208,evm.m…	Mknk2,Grk1,Pigq,Plin3,VKORC1L1,JAK3,EIF4G1,ZFYVE27,NTPCR,ANKK1,PRAG1,DUSP4,Obscn,FGG,Sbk1,Mapkapk2,PIM3,Nos1ap,Scn8a,ULK1,Rnf123,Slc17a4,RIPK4,MAPK6,PINK1,PKIB,Srms,Pim1,Prkca,NME5,MYMK,MAK,LAMA5,MYO3B,NTRK2,LONP1,TEKT3,GRK2,Nt5c1a,ENO1,MATK,JOSD2,Stk32c,RAF1,RPE,PYCR3,Ptpn9,ALDOC,FLT4,WEE2,PTPRS,GRK5,SIK2,CDK11B,TYMS,TYK2,CAMK4,Plk5,Npr1,PHKG1,Cdk18,OXSR1,PTK2B,DUSP18,Camkv,UCKL1,LCK,POMK,PTDSS1…
GO:0032502	developmental process	biological_process	0.087389	1	51	1879	300	12861	evm.model.chr9.633,evm.model.ctg1227.1,evm.model.ctg273.1,evm.model.chr24.567,evm.model.chr34.240,evm.model.chr21.242,evm.model.chr3.920,evm.model.chr34.370,evm.model.chr7.845,evm.model.chr16.639,evm.model.chr24.770,evm.model.chr2.120,evm.model.chr26.471,evm.model.chr18.476,evm.model.chr34.52,evm.model.chr35.487,evm.model.chr22.375,evm.model.chr16.27,evm.model.chr7.140,evm.model.chr33.202,evm.mod…	BMP7,Clip3,RNF41,FAT2,MYOG,Slc38a7,WNT16,Tspan18,Wnt6,LIMS2,Spry4,NIN,ACTR5,WNT5A,WNT2B,PALM,SOX3,OTOL1,ITGAV,MTF1,vangl2-a,-,Arap3,Otx2,Ndfip1,LAS1L,CD163,ASB18,Itga3,MYOD1,RNF41,EGR2,SIAH3,COLEC10,otx1b,TONSL,hoxc6,RAD51B,FNTB,COL9A3,ppdpf,wnt10a,Jag1,PLP1,WNT9A,PKDCC,SOCS2,TRAPPC8,C1QTNF7,CDX1,TBC1D31
GO:0042470	melanosome	cellular_component	0.088261	1	4	1879	12	12861	evm.model.ctg2386.6,evm.model.chr7.218,evm.model.ctg1232.9,evm.model.chr24.768	WBP1,MREG,WBP1,Ndfip1
GO:0048770	pigment granule	cellular_component	0.088261	1	4	1879	12	12861	evm.model.ctg1232.9,evm.model.ctg2386.6,evm.model.chr7.218,evm.model.chr24.768	WBP1,WBP1,MREG,Ndfip1
GO:0044815	DNA packaging complex	cellular_component	0.088655	1	6	1879	20	12861	evm.model.chr3.1923,evm.model.chr25.38,evm.model.chr4.62,evm.model.ctg1130.4,evm.model.chr32.436,evm.model.ctg2224.2	-,SCNN1B,CTC1,ncaph,HP1BP3,Rps18
GO:0034654	nucleobase-containing compound biosynthetic process	biological_process	0.088764	1	242	1879	1554	12861	evm.model.chr18.320,evm.model.ctg2663.11,evm.model.chr33.46,evm.model.chr38.42,evm.model.chr35.508,evm.model.chr13.182,evm.model.ctg437.4,evm.model.chr2.1936,evm.model.chr24.642,evm.model.chr35.479,evm.model.chr10.1019,evm.model.chr21.69,evm.model.chr6.216,evm.model.ctg2663.12,evm.model.chr16.316,evm.model.chr7.556,evm.model.ctg470.4,evm.model.chr26.118,evm.model.ctg2590.2,evm.model.ctg2184.4,evm…	Rnf123,Mat2a,Slc17a4,Scn8a,esg1,FOXO1,H2B-V,ARNTL,NME5,ARID3A,RRP36,SS18L2,TRIM2,GGCX,slc12a9,MYO3B,pol,LAMA5,CHAF1A,hmx3b,Sin3a,MYOD1,GLRX5,HIST2H2BE,HOXD13,-,HP1BP3,Nr2f6,Phox2b,Vav2,PITX1,NCOA2,irx3,HK1,hnf4b,Plin3,EIF4G1,PITX2,Pou3f4,PRAG1,Bicdl1,foxn4,MTOR,RX2,HSFY1,DNASE1L2,COL3A1,FGG,ZNF850,CLPB,MDC1,CREB3L1,brcc3,TLX1,Npr1,Cd81,PAX3,Fam167a,ONECUT2,HSFY1,mef2d,VPS37C,UCKL1,PPARD,Tsc22d3,F…
GO:0072521	purine-containing compound metabolic process	biological_process	0.089246	1	27	1879	144	12861	evm.model.chr32.201,evm.model.chr31.97,evm.model.chr38.42,evm.model.ctg2663.11,evm.model.chr33.46,evm.model.chr18.320,evm.model.ctg1229.2,evm.model.chr12.1213,evm.model.chr9.760,evm.model.chr15.270,evm.model.chr16.282,evm.model.chr35.264,evm.model.chr7.374,evm.model.chr24.642,evm.model.chr26.43,evm.model.ctg2135.3,evm.model.chr29.432,evm.model.chr7.790,evm.model.chr16.823,evm.model.chr4.689,evm.m…	ENO1,Npr1,Scn8a,Mat2a,Slc17a4,Rnf123,Gucy2e,Npr2,ZFYVE27,AIRC,EIF4G1,Plin3,Wdr12,NME5,UCKL1,MROH7,MYMK,ERCC3,Gucy1b2,GART,PANK4,ALDOC,LAMA5,FGG,ALDOB,Dars,GABRB1
GO:0007606	sensory perception of chemical stimulus	biological_process	0.089632	1	7	1879	25	12861	evm.model.chr26.274,evm.model.chr34.235,evm.model.chr1.2343,evm.model.chr37.398,evm.model.ctg2366.4,evm.model.chr34.129,evm.model.chr19.117	Opn5,DENND2D,SASH1,Lasp1,-,AVPR1B,Smad3
GO:0016748	succinyltransferase activity	molecular_function	0.091516	1	3	1879	9	12861	evm.model.chr1.2506,evm.model.chr1.254,evm.model.chr36.174	DISC1,PKHD1,Nudt18
GO:0005856	cytoskeleton	cellular_component	0.092251	1	69	1879	398	12861	evm.model.ctg631.21,evm.model.ctg1000.4,evm.model.ctg631.28,evm.model.chr8.245,evm.model.chr37.98,evm.model.ctg1330.4,evm.model.ctg631.23,evm.model.ctg631.29,evm.model.chr2.1327,evm.model.chr37.137,evm.model.chr30.365,evm.model.ctg631.12,evm.model.chr3.1886,evm.model.chr37.112,evm.model.chr37.106,evm.model.chr1.108,evm.model.chr35.26,evm.model.ctg1330.2,evm.model.ctg124.1,evm.model.chr37.127,evm.…	-,-,-,COLEC12,Gtsf1,-,-,-,CREB3L1,-,SPAG5,-,SUN2,-,-,CENPO,ADAMTS10,-,ANKRD7,-,-,Lamb2,MYH7,BFSP1,Krt23,-,MYH6,-,Macf1,TBC1D2,-,Macf1,-,MYO3A,-,Krt8,-,Iffo1,BKJ,-,-,MAFK,BFSP2,-,-,-,-,-,-,EFCC1,-,MYO3B,KRT18,Soga1,Myo5b,-,BKJ,TEKT3,MYO5C,MYH4,-,GOLIM4,-,-,-,Arhgap39,RARS,TNNT3,Capza3
GO:0004511	tyrosine 3-monooxygenase activity	molecular_function	0.092401	1	2	1879	4	12861	evm.model.chr28.365,evm.model.chr17.31	SPAG9,TFG
GO:0000266	mitochondrial fission	biological_process	0.092478	1	1	1879	1	12861	evm.model.chr1.45	ASXL2
GO:0016055	Wnt signaling pathway	biological_process	0.093248	1	9	1879	42	12861	evm.model.ctg1009.8,evm.model.chr5.1364,evm.model.chr7.847,evm.model.chr7.845,evm.model.ctg1174.3,evm.model.chr3.920,evm.model.chr34.52,evm.model.chr18.303,evm.model.chr18.476	CD163,WNT9A,wnt10a,Wnt6,ARHGAP35,WNT16,WNT2B,Apeh,WNT5A
GO:0009059	macromolecule biosynthetic process	biological_process	0.094313	1	317	1879	2036	12861	evm.model.chr19.558,evm.model.chr7.556,evm.model.chr7.438,evm.model.chr29.441,evm.model.chr15.145,evm.model.chr35.416,evm.model.chr32.436,evm.model.chr19.280,evm.model.chr14.410,evm.model.chr25.286,evm.model.chr2.1069,evm.model.chr16.316,evm.model.chr6.216,evm.model.chr21.69,evm.model.chr35.479,evm.model.chr10.1019,evm.model.chr2.1936,evm.model.ctg437.4,evm.model.chr27.407,evm.model.chr32.254,evm…	Sin3a,MYO3B,NEUROD1,Vav2,Phox2b,Nr2f6,HP1BP3,MRPS11,Abca4,LFNG,CARS,slc12a9,TRIM2,SS18L2,ARID3A,RRP36,ARNTL,H2B-V,foxn4,MTOR,Bicdl1,SNCAIP,TNNT3,PITX2,CLPB,RPL3L,GIMAP7,HSFY1,RX2,PITX1,HK1,hnf4b,NTPCR,IARS2,Rpl37,POLR2E,FOXD3,AMOTL1,HIST2H2BE,Atp8b3,Panx2,VDR,Rpl23,ANKRD7,Arap3,ONECUT2,HSFY1,Fam167a,Cd81,CREB3L1,MDC1,ZNF770,NFKB2,PPARD,Tsc22d3,MPI,mef2d,VPS37C,CEBPA,POLR2I,pou3f3b,mcm2,ZNF436,-,I…
GO:0008509	anion transmembrane transporter activity	molecular_function	0.094845	1	15	1879	83	12861	evm.model.chr13.900,evm.model.ctg2534.4,evm.model.chr12.485,evm.model.chr24.434,evm.model.chr16.279,evm.model.ctg2679.7,evm.model.chr16.163,evm.model.chr13.902,evm.model.chr21.310,evm.model.chr6.361,evm.model.ctg2539.43,evm.model.chr25.535,evm.model.chr27.532,evm.model.chr27.36,evm.model.chr3.568	PGAP2,-,SLC1A1,SLC34A1,CLCN2,-,SLC7A14,STIM1,SLC38A8,CLCN3,Slc4a5,Clcn7,PIK3IP1,Slc7a4,SLC26A3
GO:0007050	cell cycle arrest	biological_process	0.09519	1	4	1879	12	12861	evm.model.chr33.59,evm.model.chr27.93,evm.model.chr34.425,evm.model.chr30.257	Macf1,Gas2l1,CDKN1A,Gas2l2
GO:0006188	IMP biosynthetic process	biological_process	0.096119	1	2	1879	3	12861	evm.model.chr16.282,evm.model.chr15.270	EIF4G1,AIRC
GO:0046040	IMP metabolic process	biological_process	0.096119	1	2	1879	3	12861	evm.model.chr16.282,evm.model.chr15.270	EIF4G1,AIRC
GO:0050664	oxidoreductase activity, acting on NAD(P)H, oxygen as acceptor	molecular_function	0.096257	1	1	1879	1	12861	evm.model.ctg2332.4	Psd2
GO:0031555	transcriptional attenuation	biological_process	0.096304	1	1	1879	1	12861	evm.model.chr7.1099	GPD2
GO:0031556	transcriptional attenuation by ribosome	biological_process	0.096304	1	1	1879	1	12861	evm.model.chr7.1099	GPD2
GO:0003008	system process	biological_process	0.09749	1	10	1879	40	12861	evm.model.chr33.374,evm.model.chr34.129,evm.model.ctg2366.4,evm.model.chr34.235,evm.model.chr26.274,evm.model.chr19.117,evm.model.chr37.398,evm.model.chr1.2343,evm.model.chr26.154,evm.model.chr9.1195	EDN2,AVPR1B,-,DENND2D,Opn5,Smad3,Lasp1,SASH1,EDN3,PRDX3
GO:0071554	cell wall organization or biogenesis	biological_process	0.098842	1	4	1879	13	12861	evm.model.chr28.77,evm.model.chr30.240,evm.model.ctg1082.4,evm.model.chr21.80	DNAH9,Rasa4,-,CEBPA
GO:0006384	transcription initiation from RNA polymerase III promoter	biological_process	0.09931	1	2	1879	3	12861	evm.model.chr19.140,evm.model.chr33.92	SNAPC5,Fam167a
GO:1901576	organic substance biosynthetic process	biological_process	0.099644	1	376	1879	2450	12861	evm.model.ctg2184.4,evm.model.chr26.118,evm.model.ctg470.4,evm.model.chr4.886,evm.model.chr16.632,evm.model.ctg2590.2,evm.model.chr2.625,evm.model.chr38.99,evm.model.chr3.1344,evm.model.chr2.1793,evm.model.ctg1685.24,evm.model.chr11.2,evm.model.chr7.503,evm.model.ctg2224.2,evm.model.chr18.320,evm.model.ctg2663.11,evm.model.chr35.508,evm.model.ctg2252.9,evm.model.chr10.929,evm.model.chr38.42,evm.m…	hmx3b,LAMA5,pol,HSF2BP,DGKD,CHAF1A,GLRX5,-,Rps16,MYOD1,HIST2H2BE,-,HOXD13,Rps18,Rnf123,Mat2a,esg1,Mrpl4,CFAP61,Scn8a,NME5,Rps27,FOXO1,GGCX,Pim1,FRAS1,B3gnt7,OR14J1,Pou3f4,PRAG1,DNASE1L2,MADPRT,COL3A1,ACAC,RDH11,RPA1,FGG,ZNF850,Padi2,Pigq,NCOA2,irx3,-,tcf3,Dnali1,RDH11,PTGER3,DHRS7B,HIST2H2BE,Rorb,ALAD,Polrmt,Fam78b,DUPD1,Spata5,TLX1,brcc3,rnf207b,PAX3,Npr1,FOXO3,-,TRAV1-2,POLD2,E2F1,T,LEO1,TAF5,S…
GO:0006090	pyruvate metabolic process	biological_process	0.09976	1	4	1879	13	12861	evm.model.chr32.201,evm.model.chr30.364,evm.model.chr15.176,evm.model.ctg1062.3	ENO1,ALDOC,GABRB1,ALDOB
GO:0006096	glycolytic process	biological_process	0.09976	1	4	1879	13	12861	evm.model.chr15.176,evm.model.chr30.364,evm.model.ctg1062.3,evm.model.chr32.201	GABRB1,ALDOC,ALDOB,ENO1
GO:0006757	ATP generation from ADP	biological_process	0.09976	1	4	1879	13	12861	evm.model.chr15.176,evm.model.chr30.364,evm.model.ctg1062.3,evm.model.chr32.201	GABRB1,ALDOC,ALDOB,ENO1
GO:0009135	purine nucleoside diphosphate metabolic process	biological_process	0.09976	1	4	1879	13	12861	evm.model.chr30.364,evm.model.chr15.176,evm.model.ctg1062.3,evm.model.chr32.201	ALDOC,GABRB1,ALDOB,ENO1
GO:0009179	purine ribonucleoside diphosphate metabolic process	biological_process	0.09976	1	4	1879	13	12861	evm.model.chr32.201,evm.model.ctg1062.3,evm.model.chr30.364,evm.model.chr15.176	ENO1,ALDOB,ALDOC,GABRB1
GO:0009185	ribonucleoside diphosphate metabolic process	biological_process	0.09976	1	4	1879	13	12861	evm.model.chr32.201,evm.model.ctg1062.3,evm.model.chr30.364,evm.model.chr15.176	ENO1,ALDOB,ALDOC,GABRB1
GO:0046031	ADP metabolic process	biological_process	0.09976	1	4	1879	13	12861	evm.model.chr32.201,evm.model.chr15.176,evm.model.chr30.364,evm.model.ctg1062.3	ENO1,GABRB1,ALDOC,ALDOB
GO:0005849	mRNA cleavage factor complex	cellular_component	0.0999	1	2	1879	4	12861	evm.model.chr3.974,evm.model.chr32.254	ST7,MTOR
GO:0006378	mRNA polyadenylation	biological_process	0.0999	1	2	1879	4	12861	evm.model.chr32.254,evm.model.chr3.974	MTOR,ST7
GO:0019205	nucleobase-containing compound kinase activity	molecular_function	0.10035	1	13	1879	57	12861	evm.model.ctg1458.3,evm.model.chr7.860,evm.model.chr24.642,evm.model.ctg2105.2,evm.model.ctg1913.1,evm.model.ctg1458.4,evm.model.chr26.43,evm.model.chr15.481,evm.model.ctg2103.1,evm.model.ctg2747.4,evm.model.ctg1459.5,evm.model.chr18.552,evm.model.chr39.54	ZNF436,abcb6,NME5,ZNF287,Znf629,ZNF300,UCKL1,Spata5,ZNF436,ZNF398,ZNF84,Fezf2,ZNF271
GO:0006323	DNA packaging	biological_process	0.10179	1	8	1879	36	12861	evm.model.chr25.118,evm.model.ctg1130.4,evm.model.chr32.436,evm.model.chr21.233,evm.model.chr2.1069,evm.model.chr3.518,evm.model.chr14.410,evm.model.chr3.1923	TEX2,ncaph,HP1BP3,FHOD1,CARS,KMT2E,Abca4,-
GO:0018130	heterocycle biosynthetic process	biological_process	0.10283	1	257	1879	1668	12861	evm.model.chr21.366,evm.model.ctg745.2,evm.model.ctg2262.3,evm.model.ctg1923.33,evm.model.chr6.237,evm.model.chr7.123,evm.model.chr25.539,evm.model.chr35.97,evm.model.chr22.32,evm.model.ctg2663.12,evm.model.chr24.642,evm.model.chr13.182,evm.model.chr35.508,evm.model.chr38.42,evm.model.ctg2663.11,evm.model.chr18.320,evm.model.chr11.2,evm.model.chr7.503,evm.model.ctg1685.24,evm.model.chr2.625,evm.m…	irx3,NCOA2,RDH11,ZNF850,FGG,COL3A1,DNASE1L2,PRAG1,Pou3f4,GGCX,NME5,FOXO1,esg1,Scn8a,Mat2a,Rnf123,-,HOXD13,HIST2H2BE,GLRX5,MYOD1,hmx3b,CHAF1A,pol,LAMA5,TCEA3,JOSD2,EN2,JUND,ENO1,NR5A1,DUS4L,GPD2,Cox15,Runx1t1,ZNF182,ESR2,Dars,SNAPC5,foxa2,MED18,RPE,VPS4A,LEO1,T,TAF5,E2F1,FOXO3,PAX3,Npr1,brcc3,TLX1,Polrmt,Spata5,DUPD1,Rorb,HIST2H2BE,DHRS7B,ALAD,RDH11,Dnali1,POLR1A,TLE2,Smad4,HSFY1,KMT2E,Onecut1,L3M…
GO:0005102	receptor binding	molecular_function	0.10338	1	72	1879	422	12861	evm.model.chr1.2420,evm.model.chr33.58,evm.model.chr2.1202,evm.model.ctg784.17,evm.model.chr35.134,evm.model.chr15.338,evm.model.chr2.1790,evm.model.chr12.459,evm.model.chr3.2176,evm.model.chr30.365,evm.model.chr22.694,evm.model.chr2.873,evm.model.chr35.366,evm.model.chr2.1544,evm.model.chr3.1732,evm.model.chr30.291,evm.model.chr37.368,evm.model.chr8.245,evm.model.chr7.847,evm.model.chr33.60,evm.…	FMN2,BMP8A,COR4,GH,Atp8b3,Bmp3,FGF4,Rln3,MKRN1,SPAG5,-,TGFB3,derriere,RAD51B,NTS,CCL13,-,COLEC12,wnt10a,Macf1,Cxcl14,Col7a1,Wnt6,NUMA1,ALG9,WNT16,foxa2,PDGFB,BMP7,GLI2,V-FPS,-,CFAP97D1,STC2,TLN1,JUND,WNT2B,WNT5A,Cxcl14,FGF16,DOK3,Fgf20,CCL4,SUGP1,Exoc4,AP4B1,BMP4,Ccl5,PTHLH,DCTN2,-,CD163,-,LIF,FGF18,Angptl4,WNT9A,Inhbc,GCG,Bloc1s2,DOK1,FGG,CCL3,Cxcl14,-,Gdf10,Cxcl14,INHBC,NCOA2,MYH4,Tmem51,CCL4
GO:0005984	disaccharide metabolic process	biological_process	0.10362	1	2	1879	4	12861	evm.model.ctg2386.5,evm.model.chr30.365	Mogs,SPAG5
GO:0005991	trehalose metabolic process	biological_process	0.10362	1	2	1879	4	12861	evm.model.ctg2386.5,evm.model.chr30.365	Mogs,SPAG5
GO:1901362	organic cyclic compound biosynthetic process	biological_process	0.10475	1	260	1879	1689	12861	evm.model.chr25.220,evm.model.chr3.1446,evm.model.chr12.293,evm.model.chr29.127,evm.model.chr35.492,evm.model.chr9.168,evm.model.chr15.481,evm.model.ctg1232.2,evm.model.chr33.187,evm.model.chr1.1721,evm.model.chr26.392,evm.model.chr22.330,evm.model.chr9.807,evm.model.chr16.795,evm.model.chr31.97,evm.model.chr7.936,evm.model.ctg1459.7,evm.model.chr2.352,evm.model.chr12.605,evm.model.chr10.904,evm.…	DHRS7B,HIST2H2BE,Rorb,ALAD,Polrmt,DUPD1,Spata5,RDH11,Dnali1,FOXO3,E2F1,brcc3,TLX1,PAX3,Npr1,Dars,ZNF182,ESR2,MED18,foxa2,SNAPC5,Runx1t1,T,LEO1,TAF5,VPS4A,RPE,JUND,JOSD2,TCEA3,EN2,GPD2,Cox15,DUS4L,ENO1,NR5A1,HIST2H2BE,HOXD13,-,hmx3b,pol,LAMA5,CHAF1A,GLRX5,MYOD1,NME5,FOXO1,GGCX,Rnf123,Mat2a,esg1,Scn8a,DNASE1L2,COL3A1,RDH11,FGG,ZNF850,Pou3f4,PRAG1,irx3,NCOA2,P4htm,ATG14,HSD3B,-,OLFML3,Psd4,NPAS2,STA…
GO:0009190	cyclic nucleotide biosynthetic process	biological_process	0.10538	1	5	1879	20	12861	evm.model.chr12.1213,evm.model.ctg1229.2,evm.model.chr18.320,evm.model.chr31.97,evm.model.chr16.823	Npr2,Gucy2e,Rnf123,Npr1,Gucy1b2
GO:0004252	serine-type endopeptidase activity	molecular_function	0.10621	1	27	1879	149	12861	evm.model.chr9.382,evm.model.chr2.1222,evm.model.chr13.1182,evm.model.chr15.182,evm.model.ctg1127.9,evm.model.chr25.605,evm.model.chr32.461,evm.model.chr21.187,evm.model.chr35.441,evm.model.chr4.862,evm.model.chr13.969,evm.model.chr29.153,evm.model.chr35.514,evm.model.chr16.360,evm.model.chr7.251,evm.model.ctg398.22,evm.model.ctg2623.1,evm.model.chr31.424,evm.model.ctg2468.9,evm.model.chr31.241,e…	Tysnd1,CD163L1,PRSS23,CORIN,SHTN1,RHBDL1,-,CTRL,PCSK4,Tmprss3,TPP1,Anapc2,Gzmg,MASP1,ASB18,-,KLK14,TMPRSS4,loxl3b,St14,SIK2,LONP1,LOXL2,TMPRSS6,PCSK9,-,ALDOB
GO:0031124	mRNA 3'-end processing	biological_process	0.10685	1	4	1879	11	12861	evm.model.chr37.106,evm.model.chr32.254,evm.model.chr2.2100,evm.model.chr3.974	-,MTOR,CLP1,ST7
GO:0046872	metal ion binding	molecular_function	0.10691	1	296	1879	2004	12861	evm.model.chr16.89,evm.model.chr39.78,evm.model.chr9.195,evm.model.chr30.347,evm.model.chr24.511,evm.model.chr25.267,evm.model.chr37.404,evm.model.chr19.90,evm.model.chr26.56,evm.model.chr21.586,evm.model.chr25.442,evm.model.chr9.858,evm.model.chr7.556,evm.model.chr9.394,evm.model.chr17.856,evm.model.chr19.29,evm.model.chr2.892,evm.model.chr25.546,evm.model.chr35.416,evm.model.chr21.113,evm.model…	MBNL1,ZNF692,Zswim8,HIC1,ADAM19,Cyp3a9,PCGF2,NOX5,Oprl1,hnf4b,COQ7,NEURL1,MYO3B,PLA2G12B,ZNF3,CIB1,Zc2hc1c,Mgrn1,Nr2f6,KATNB1,STEAP4,ZCCHC24,march8,Tuba1a,ZNF300,FAT1,MARCH4,TRIM2,TBC1D2,ZNF84,Spock2,ZNF436,MID2,SNED1,POLR2I,RASAL2,VCAN,Ctxnd1,LIMS2,ZNF346,Wiz,LHX9,ZNF438,PRDM1,HEG1,WNT5A,RAF1,Vwa1,env,Aoc3,CLSTN3,CYP1B1,ZNF511,ZMAT5,PTDSS1,ATP4A,FEZ1,Rpl37,VDR,Atp8b3,ANKRD7,cyp11a1,AMOTL1,SPARCL…
GO:0003713	transcription coactivator activity	molecular_function	0.10747	1	5	1879	19	12861	evm.model.ctg745.2,evm.model.ctg1932.4,evm.model.chr34.32,evm.model.chr33.125,evm.model.chr25.557	NCOA2,MAML2,AP4B1,GJB5,Crebbp
GO:0005247	voltage-gated chloride channel activity	molecular_function	0.10847	1	3	1879	10	12861	evm.model.chr6.361,evm.model.chr16.279,evm.model.chr25.535	CLCN3,CLCN2,Clcn7
GO:0005254	chloride channel activity	molecular_function	0.10847	1	3	1879	10	12861	evm.model.chr6.361,evm.model.chr16.279,evm.model.chr25.535	CLCN3,CLCN2,Clcn7
GO:0008308	voltage-gated anion channel activity	molecular_function	0.10847	1	3	1879	10	12861	evm.model.chr25.535,evm.model.chr16.279,evm.model.chr6.361	Clcn7,CLCN2,CLCN3
GO:0015108	chloride transmembrane transporter activity	molecular_function	0.10847	1	3	1879	10	12861	evm.model.chr6.361,evm.model.chr25.535,evm.model.chr16.279	CLCN3,Clcn7,CLCN2
GO:0008375	acetylglucosaminyltransferase activity	molecular_function	0.10962	1	5	1879	17	12861	evm.model.chr32.4,evm.model.chr12.595,evm.model.chr25.666,evm.model.chr33.202,evm.model.chr25.459	Slc45a1,GCNT4,Pigq,MTF1,XYLT1
GO:0009108	coenzyme biosynthetic process	biological_process	0.10976	1	14	1879	70	12861	evm.model.chr2.1554,evm.model.ctg2262.3,evm.model.ctg437.3,evm.model.chr25.442,evm.model.chr25.220,evm.model.chr7.936,evm.model.chr26.43,evm.model.chr1.2490,evm.model.chr29.279,evm.model.chr7.169,evm.model.ctg2663.11,evm.model.ctg1232.2,evm.model.ctg2539.42,evm.model.chr32.91	RDH12,RDH11,JOSD2,COQ7,DHRS7B,Dars,UCKL1,NTPCR,Slc27a4,RPE,Mat2a,RDH11,MTHFD2,PANK4
GO:0008270	zinc ion binding	molecular_function	0.11024	1	145	1879	950	12861	evm.model.chr11.750,evm.model.chr19.523,evm.model.chr25.570,evm.model.chr37.347,evm.model.chr34.325,evm.model.ctg605.6,evm.model.chr17.80,evm.model.chr3.1480,evm.model.chr23.1039,evm.model.chr9.948,evm.model.chr4.1243,evm.model.chr19.477,evm.model.chr32.40,evm.model.chr13.855,evm.model.chr25.673,evm.model.chr18.552,evm.model.ctg12.6,evm.model.chr12.293,evm.model.ctg124.1,evm.model.chr12.169,evm.m…	RNF41,MPI,Pam16,DHX58,PPARD,gag-pol,CBLB,CNOT4,ADAMTS19,ZDHHC6,BEND2,Arih1,rnf207b,RNF169,Capn15,Fezf2,VDR,Rorb,ANKRD7,AGTPBP1,SPARCL1,PTGER3,TOPORS,PTDSS1,ZMAT5,RAF1,env,TCEA3,PML,LIMD1,CPA2,ZNF346,SHTN1,Wiz,LHX9,NR5A1,Trim7,ZNF182,ESR2,ZNF436,MID2,PRICKLE1,POLR2I,LIMS2,TBC1D2,ZNF84,ZNF300,MARCH4,TRIM2,Rnf123,KATNB1,ZCCHC24,STEAP4,march8,MMP15,HERVK_113,ADAM10,Mgrn1,Nr2f6,NEURL1,rbck1,MYO3B,LAMA…
GO:0004488	methylenetetrahydrofolate dehydrogenase (NADP+) activity	molecular_function	0.11064	1	5	1879	18	12861	evm.model.chr2.1554,evm.model.ctg2262.3,evm.model.ctg1232.2,evm.model.ctg2539.42,evm.model.chr25.220	RDH12,RDH11,RDH11,MTHFD2,DHRS7B
GO:0014070	response to organic cyclic compound	biological_process	0.11078	1	10	1879	49	12861	evm.model.chr21.586,evm.model.chr35.416,evm.model.chr19.226,evm.model.chr34.325,evm.model.ctg12.6,evm.model.chr12.293,evm.model.chr2.352,evm.model.chr29.563,evm.model.chr27.47,evm.model.chr19.303	hnf4b,Nr2f6,Nr2f2,PPARD,VDR,Rorb,ESR2,NR5A1,P2RX2,rergl
GO:0005129	granulocyte macrophage colony-stimulating factor receptor binding	molecular_function	0.11134	1	1	1879	1	12861	evm.model.chr33.60	Macf1
GO:0048609	multicellular organismal reproductive process	biological_process	0.11232	1	15	1879	69	12861	evm.model.ctg2386.2,evm.model.chr25.38,evm.model.chr9.278,evm.model.chr18.476,evm.model.chr33.230,evm.model.chr22.375,evm.model.ctg1227.1,evm.model.ctg2224.2,evm.model.chr16.639,evm.model.chr18.319,evm.model.chr4.62,evm.model.chr22.140,evm.model.chr14.891,evm.model.chr14.823,evm.model.chr3.1588	TTC31,SCNN1B,EGR2,WNT5A,C1orf232,SOX3,Clip3,Rps18,LIMS2,gmppb,CTC1,LAS1L,-,Cdc20,SOCS2
GO:0016779	nucleotidyltransferase activity	molecular_function	0.11247	1	47	1879	272	12861	evm.model.chr33.58,evm.model.chr35.492,evm.model.chr25.534,evm.model.chr14.154,evm.model.chr2.625,evm.model.ctg2663.24,evm.model.chr4.1774,evm.model.chr3.1826,evm.model.ctg2590.2,evm.model.chr23.1065,evm.model.chr2.221,evm.model.chr35.472,evm.model.chr18.319,evm.model.chr29.153,evm.model.ctg1923.15,evm.model.ctg2437.5,evm.model.chr26.96,evm.model.chr2.1143,evm.model.chr13.768,evm.model.chr2.1522,…	BMP8A,Polrmt,-,UAP1,GLRX5,Psd4,NPAS2,Mkl1,CHAF1A,TPPP2,-,POLR2E,gmppb,Anapc2,BTN1A1,POLD2,COL9A3,VPS37C,-,EXD2,Znf629,POLR3D,rnf207b,Cd81,GATA2,Gid4,TOMM34,PAPSS2,NOB1,GIMAP7,LAMB3,POLR2I,Capza3,Poln,ZNF436,ZNF182,POLL,SNCAIP,gnas,MAD1L1,PLEC,POLR1A,POLR1C,nol6,DAD1,POLG,Rfc5
GO:0002097	tRNA wobble base modification	biological_process	0.11252	1	2	1879	4	12861	evm.model.chr21.660,evm.model.chr24.451	CTU2,ZNF346
GO:0002098	tRNA wobble uridine modification	biological_process	0.11252	1	2	1879	4	12861	evm.model.chr24.451,evm.model.chr21.660	ZNF346,CTU2
GO:0031419	cobalamin binding	molecular_function	0.11272	1	3	1879	8	12861	evm.model.chr1.274,evm.model.ctg2709.2,evm.model.chr26.580	MUT,Tcn2,Nfs1
GO:0044249	cellular biosynthetic process	biological_process	0.11352	1	368	1879	2403	12861	evm.model.chr4.1156,evm.model.ctg1918.1,evm.model.chr1.2010,evm.model.chr35.449,evm.model.chr37.342,evm.model.chr22.37,evm.model.chr4.689,evm.model.chr10.913,evm.model.chr1.96,evm.model.chr35.309,evm.model.chr27.508,evm.model.chr32.91,evm.model.chr33.50,evm.model.chr15.1113,evm.model.chr31.99,evm.model.chr35.509,evm.model.chr3.2115,evm.model.chr30.271,evm.model.ctg1239.2,evm.model.chr3.518,evm.mo…	APOO,USF1,L3MBTL3,DAZAP1,KCNH4,SLC9A2,GART,Pax1,Otof,CIB3,GATC,PANK4,MYCL,POLR1A,Smad4,TLE2,HSFY1,Rad51d,Sars,KMT2E,Onecut1,F2rl2,Irx6,NFIA,FOXB1,ptch1,AP4B1,DMBX1,LMX1A,BSX,ALX1,MAML2,Soga1,VSX1,MADPRT,CLP1,FNTB,BTN1A1,Ppp1r9b,RDH12,CDX1,Pigs,Gid4,PAPSS2,ZNF436,NOB1,MROH2B,TEX2,ETV3L,HLX,SAMD4A,Poln,RPAP1,Gucy1b2,Cul9,MLLT6,TRIM45,TBP,MED1,Krt23,MYH6,DAD1,Crebbp,OLFML2B,CDC6,ZNF398,CORIN,MCM8,BM…
GO:0002949	tRNA threonylcarbamoyladenosine modification	biological_process	0.11552	1	9	1879	46	12861	evm.model.chr12.544,evm.model.chr26.430,evm.model.chr10.1034,evm.model.chr35.196,evm.model.chr15.481,evm.model.chr1.2373,evm.model.chr1.2490,evm.model.chr21.144,evm.model.chr1.3	CBWD1,MYH7,PEX6,LONP1,Spata5,RAB32,NTPCR,NLRC5,GPN1
GO:0070525	tRNA threonylcarbamoyladenosine metabolic process	biological_process	0.11552	1	9	1879	46	12861	evm.model.chr35.196,evm.model.chr15.481,evm.model.chr1.2373,evm.model.chr21.144,evm.model.chr1.3,evm.model.chr1.2490,evm.model.chr12.544,evm.model.chr26.430,evm.model.chr10.1034	LONP1,Spata5,RAB32,NLRC5,GPN1,NTPCR,CBWD1,MYH7,PEX6
GO:0010273	detoxification of copper ion	biological_process	0.11572	1	1	1879	1	12861	evm.model.chr26.56	Oprl1
GO:0046686	response to cadmium ion	biological_process	0.11572	1	1	1879	1	12861	evm.model.chr26.56	Oprl1
GO:0046688	response to copper ion	biological_process	0.11572	1	1	1879	1	12861	evm.model.chr26.56	Oprl1
GO:0071585	detoxification of cadmium ion	biological_process	0.11572	1	1	1879	1	12861	evm.model.chr26.56	Oprl1
GO:0097501	stress response to metal ion	biological_process	0.11572	1	1	1879	1	12861	evm.model.chr26.56	Oprl1
GO:1990169	stress response to copper ion	biological_process	0.11572	1	1	1879	1	12861	evm.model.chr26.56	Oprl1
GO:1990170	stress response to cadmium ion	biological_process	0.11572	1	1	1879	1	12861	evm.model.chr26.56	Oprl1
GO:0006446	regulation of translational initiation	biological_process	0.1167	1	2	1879	4	12861	evm.model.chr36.219,evm.model.chr9.377	EIF4EBP1,Eif4ebp2
GO:0008190	eukaryotic initiation factor 4E binding	molecular_function	0.1167	1	2	1879	4	12861	evm.model.chr9.377,evm.model.chr36.219	Eif4ebp2,EIF4EBP1
GO:0045947	negative regulation of translational initiation	biological_process	0.1167	1	2	1879	4	12861	evm.model.chr9.377,evm.model.chr36.219	Eif4ebp2,EIF4EBP1
GO:0045229	external encapsulating structure organization	biological_process	0.11673	1	3	1879	9	12861	evm.model.chr16.335,evm.model.chr21.80,evm.model.chr6.875	B3gnt7,CEBPA,CCSER1
GO:0019888	protein phosphatase regulator activity	molecular_function	0.11673	1	3	1879	10	12861	evm.model.chr32.402,evm.model.chr38.74,evm.model.chr2.341	Padi2,Pde1b,PPP2R5E
GO:0006621	protein retention in ER lumen	biological_process	0.11846	1	2	1879	5	12861	evm.model.chr5.717,evm.model.ctg2198.7	GTPBP10,Pqlc1
GO:0035437	maintenance of protein localization in endoplasmic reticulum	biological_process	0.11846	1	2	1879	5	12861	evm.model.ctg2198.7,evm.model.chr5.717	Pqlc1,GTPBP10
GO:0046923	ER retention sequence binding	molecular_function	0.11846	1	2	1879	5	12861	evm.model.chr5.717,evm.model.ctg2198.7	GTPBP10,Pqlc1
GO:0072595	maintenance of protein localization in organelle	biological_process	0.11846	1	2	1879	5	12861	evm.model.chr5.717,evm.model.ctg2198.7	GTPBP10,Pqlc1
GO:0006614	SRP-dependent cotranslational protein targeting to membrane	biological_process	0.11896	1	7	1879	31	12861	evm.model.ctg2840.5,evm.model.chr25.613,evm.model.ctg1313.6,evm.model.chr21.705,evm.model.chr21.738,evm.model.chr14.410,evm.model.chr1.3	CLPB,NUBP2,GIMAP7,DHX38,VPS4A,Abca4,GPN1
GO:0045047	protein targeting to ER	biological_process	0.11896	1	7	1879	31	12861	evm.model.chr21.738,evm.model.ctg2840.5,evm.model.ctg1313.6,evm.model.chr25.613,evm.model.chr21.705,evm.model.chr1.3,evm.model.chr14.410	VPS4A,CLPB,GIMAP7,NUBP2,DHX38,GPN1,Abca4
GO:0072599	establishment of protein localization to endoplasmic reticulum	biological_process	0.11896	1	7	1879	31	12861	evm.model.chr21.738,evm.model.ctg2840.5,evm.model.ctg1313.6,evm.model.chr25.613,evm.model.chr21.705,evm.model.chr1.3,evm.model.chr14.410	VPS4A,CLPB,GIMAP7,NUBP2,DHX38,GPN1,Abca4
GO:0005912	adherens junction	cellular_component	0.11962	1	3	1879	9	12861	evm.model.chr2.2110,evm.model.chr1.91,evm.model.chr12.1199	VPS51,PTK2B,TLN1
GO:0005924	cell-substrate adherens junction	cellular_component	0.11962	1	3	1879	9	12861	evm.model.chr12.1199,evm.model.chr1.91,evm.model.chr2.2110	TLN1,PTK2B,VPS51
GO:0005925	focal adhesion	cellular_component	0.11962	1	3	1879	9	12861	evm.model.chr12.1199,evm.model.chr1.91,evm.model.chr2.2110	TLN1,PTK2B,VPS51
GO:0030055	cell-substrate junction	cellular_component	0.11962	1	3	1879	9	12861	evm.model.chr12.1199,evm.model.chr1.91,evm.model.chr2.2110	TLN1,PTK2B,VPS51
GO:0070161	anchoring junction	cellular_component	0.11962	1	3	1879	9	12861	evm.model.chr12.1199,evm.model.chr1.91,evm.model.chr2.2110	TLN1,PTK2B,VPS51
GO:0042720	mitochondrial inner membrane peptidase complex	cellular_component	0.12091	1	1	1879	1	12861	evm.model.chr18.687	CRBN
GO:0000052	citrulline metabolic process	biological_process	0.12196	1	2	1879	4	12861	evm.model.chr32.402,evm.model.chr26.53	Padi2,RGS19
GO:0018101	protein citrullination	biological_process	0.12196	1	2	1879	4	12861	evm.model.chr32.402,evm.model.chr26.53	Padi2,RGS19
GO:0019240	citrulline biosynthetic process	biological_process	0.12196	1	2	1879	4	12861	evm.model.chr32.402,evm.model.chr26.53	Padi2,RGS19
GO:0016591	DNA-directed RNA polymerase II, holoenzyme	cellular_component	0.1244	1	13	1879	63	12861	evm.model.ctg1685.24,evm.model.chr3.1446,evm.model.chr5.1475,evm.model.chr35.479,evm.model.chr31.23,evm.model.ctg437.4,evm.model.ctg1685.21,evm.model.chr19.715,evm.model.chr2.221,evm.model.chr19.773,evm.model.ctg2663.24,evm.model.ctg1685.4,evm.model.chr10.1010	HIST2H2BE,HIST2H2BE,-,ARID3A,mef2d,H2B-V,HIST2H2BE,POLR2M,-,LEO1,Psd4,HIST2H2BE,Cul9
GO:0009991	response to extracellular stimulus	biological_process	0.12455	1	7	1879	31	12861	evm.model.chr38.99,evm.model.chr31.340,evm.model.chr12.172,evm.model.chr30.271,evm.model.chr23.477,evm.model.chr2.1544,evm.model.chr2.120	-,TBCEL,TOPORS,Rad51d,ATG12,RAD51B,NIN
GO:0031668	cellular response to extracellular stimulus	biological_process	0.12455	1	7	1879	31	12861	evm.model.chr30.271,evm.model.chr12.172,evm.model.chr38.99,evm.model.chr31.340,evm.model.chr2.120,evm.model.chr2.1544,evm.model.chr23.477	Rad51d,TOPORS,-,TBCEL,NIN,RAD51B,ATG12
GO:0071496	cellular response to external stimulus	biological_process	0.12455	1	7	1879	31	12861	evm.model.chr23.477,evm.model.chr2.1544,evm.model.chr2.120,evm.model.chr38.99,evm.model.chr31.340,evm.model.chr12.172,evm.model.chr30.271	ATG12,RAD51B,NIN,-,TBCEL,TOPORS,Rad51d
GO:0004497	monooxygenase activity	molecular_function	0.12502	1	8	1879	38	12861	evm.model.chr29.437,evm.model.ctg1940.3,evm.model.chr17.31,evm.model.ctg2398.14,evm.model.chr14.86,evm.model.chr35.521,evm.model.chr28.365,evm.model.chr19.143	DBH,Snx11,TFG,USP16,FMO4,HSD11B1L,SPAG9,TIPIN
GO:0016714	oxidoreductase activity, acting on paired donors, with incorporation or reduction of molecular oxygen, reduced pteridine as one donor, and incorporation of one atom of oxygen	molecular_function	0.12587	1	3	1879	10	12861	evm.model.chr19.143,evm.model.chr28.365,evm.model.chr17.31	TIPIN,SPAG9,TFG
GO:0004100	chitin synthase activity	molecular_function	0.12599	1	1	1879	1	12861	evm.model.chr33.202	MTF1
GO:0006031	chitin biosynthetic process	biological_process	0.12599	1	1	1879	1	12861	evm.model.chr33.202	MTF1
GO:0046349	amino sugar biosynthetic process	biological_process	0.12599	1	1	1879	1	12861	evm.model.chr33.202	MTF1
GO:1901073	glucosamine-containing compound biosynthetic process	biological_process	0.12599	1	1	1879	1	12861	evm.model.chr33.202	MTF1
GO:0072522	purine-containing compound biosynthetic process	biological_process	0.1264	1	19	1879	101	12861	evm.model.ctg1229.2,evm.model.chr18.320,evm.model.ctg2663.11,evm.model.chr33.46,evm.model.chr12.1213,evm.model.chr31.97,evm.model.chr38.42,evm.model.chr24.642,evm.model.ctg2135.3,evm.model.chr26.43,evm.model.chr16.282,evm.model.chr15.270,evm.model.chr35.264,evm.model.chr32.91,evm.model.chr26.118,evm.model.chr7.790,evm.model.chr16.823,evm.model.chr4.689,evm.model.chr7.936	Gucy2e,Rnf123,Mat2a,Slc17a4,Npr2,Npr1,Scn8a,NME5,MROH7,UCKL1,EIF4G1,AIRC,Plin3,PANK4,LAMA5,ERCC3,Gucy1b2,GART,Dars
GO:0045261	proton-transporting ATP synthase complex, catalytic core F(1)	cellular_component	0.1277	1	3	1879	8	12861	evm.model.chr33.46,evm.model.chr7.790,evm.model.chr35.264	Slc17a4,ERCC3,Plin3
GO:0008233	peptidase activity	molecular_function	0.12778	1	99	1879	629	12861	evm.model.chr18.687,evm.model.chr29.408,evm.model.chr25.605,evm.model.ctg1226.15,evm.model.chr18.141,evm.model.ctg2224.3,evm.model.chr21.123,evm.model.chr2.1222,evm.model.chr35.438,evm.model.chr28.635,evm.model.ctg12.13,evm.model.ctg1458.4,evm.model.chr4.511,evm.model.chr29.153,evm.model.ctg800.12,evm.model.chr31.424,evm.model.ctg2506.4,evm.model.chr23.276,evm.model.chr2.1435,evm.model.ctg398.22,…	CRBN,CEL,RHBDL1,Spg7,BAP1,Vps52,MMP15,CD163L1,Thop1,CCDC137,SENP1,ZNF300,CHODL,Anapc2,ABHD12,TMPRSS4,Dhh,-,Acot5,-,ALDOB,ADAM10,SLC35C2,LONP1,F11R,cfaD,IHH,ACE,ADAM17,ECE2,LYPLA2,IMPG2,COL9A1,ADAMTSL5,abhd8,PSMB2,Scrn2,PCSK4,KLK14,Cpm,A2ML1,SNCAIP,-,Apeh,ACAC,PCSK9,ADAM19,SCRN3,Cpe,CLPB,Thsd4,ABHD17A,Tysnd1,Capn15,Adamts20,PGA,mef2d,CPD,ADAMTS19,SPAG5,CTRL,-,Tmprss3,ASB18,NCMAP,CPA1,ATP4A,-,AGTPB…
GO:0050840	extracellular matrix binding	molecular_function	0.12818	1	3	1879	9	12861	evm.model.chr22.140,evm.model.chr31.368,evm.model.chr32.58	LAS1L,MFRP,iolG
GO:0000796	condensin complex	cellular_component	0.12868	1	1	1879	1	12861	evm.model.ctg1130.4	ncaph
GO:0007076	mitotic chromosome condensation	biological_process	0.12868	1	1	1879	1	12861	evm.model.ctg1130.4	ncaph
GO:0010556	regulation of macromolecule biosynthetic process	biological_process	0.1291	1	190	1879	1229	12861	evm.model.chr37.338,evm.model.chr39.76,evm.model.chr37.398,evm.model.chr27.360,evm.model.chr18.90,evm.model.ctg1951.7,evm.model.chr38.79,evm.model.chr22.361,evm.model.chr31.9,evm.model.chr32.90,evm.model.ctg2777.8,evm.model.chr34.26,evm.model.ctg2663.24,evm.model.chr4.1774,evm.model.chr2.221,evm.model.chr3.1886,evm.model.chr33.24,evm.model.ctg2191.6,evm.model.chr34.263,evm.model.chr18.515,evm.mod…	STAT5B,-,Lasp1,Cux2,GATA2,hoxc6,Pou6f1,RBM41,SEMA4A,Hes5,STAT2,OLFML3,Psd4,NPAS2,-,SUN2,NCMAP,PBX4,Ppp1r12b,P4htm,Tbx4,HEY1,irx1-a,ZNF398,-,Crebbp,OLFML2B,asic4,CDC6,MYH6,FOS,MED1,Krt23,cep131,TRIM45,ZHX3,DNAH9,HOXD11,Smad3,MLLT6,Sebox,HLX,MYOG,ETV3L,TEX2,BRN3,SAMD4A,MROH2B,MED12,STAC2,PEX6,ZNF436,MAFK,NUCB2,CDX1,DHX8,CLP1,MNX1,Ppp1r9b,TCIRG1,FNTB,MAML2,DGKD,VSX1,BSX,LMX1A,ALX1,ptch1,AP4B1,RAB32,…
GO:0031326	regulation of cellular biosynthetic process	biological_process	0.1291	1	190	1879	1229	12861	evm.model.chr1.2617,evm.model.chr9.848,evm.model.chr21.80,evm.model.chr21.738,evm.model.chr2.352,evm.model.ctg1458.3,evm.model.chr12.605,evm.model.chr10.904,evm.model.chr7.677,evm.model.ctg1119.1,evm.model.chr4.1806,evm.model.chr18.70,evm.model.chr7.1099,evm.model.chr36.219,evm.model.chr7.674,evm.model.chr29.563,evm.model.chr32.36,evm.model.chr35.356,evm.model.chr19.551,evm.model.chr19.143,evm.mo…	T,TAF5,CEBPA,VPS4A,ESR2,ZNF436,MED18,foxa2,Itgb5,Runx1t1,pou3f3b,mcm2,GPD2,EIF4EBP1,HEG1,NR5A1,ESPN,JUND,PML,TIPIN,EN2,Phox2a,NFATC1,Dnali1,FOXD3,Panx2,VDR,Atp8b3,Rorb,ANKRD7,Arap3,AMOTL1,DUPD1,Spata5,CREB3L1,brcc3,TLX1,MDC1,PAX3,ONECUT2,HSFY1,FOXO3,PPARD,Tsc22d3,E2F1,NFKB2,PITX2,Bicdl1,foxn4,Pou3f4,PRAG1,DNASE1L2,HSFY1,COL3A1,RX2,CLPB,FGG,ZNF850,PITX1,NCOA2,irx3,HK1,hnf4b,hmx3b,Sin3a,pol,DGKD,MY…
GO:2000112	regulation of cellular macromolecule biosynthetic process	biological_process	0.1291	1	190	1879	1229	12861	evm.model.chr18.515,evm.model.chr30.524,evm.model.chr3.1886,evm.model.chr33.24,evm.model.chr34.263,evm.model.ctg2191.6,evm.model.ctg2663.24,evm.model.chr4.1774,evm.model.chr34.26,evm.model.ctg2777.8,evm.model.chr2.221,evm.model.chr31.9,evm.model.chr22.361,evm.model.chr32.90,evm.model.ctg1951.7,evm.model.chr38.79,evm.model.chr39.76,evm.model.chr37.398,evm.model.chr27.360,evm.model.chr18.90,evm.mod…	P4htm,Tbx4,SUN2,NCMAP,Ppp1r12b,PBX4,Psd4,NPAS2,OLFML3,STAT2,-,SEMA4A,RBM41,Hes5,hoxc6,Pou6f1,-,Lasp1,Cux2,GATA2,STAT5B,MROH2B,MED12,ETV3L,TEX2,MYOG,HLX,BRN3,SAMD4A,Smad3,HOXD11,Sebox,MLLT6,cep131,TRIM45,DNAH9,ZHX3,FOS,MED1,Krt23,MYH6,Crebbp,OLFML2B,CDC6,asic4,ZNF398,-,HEY1,irx1-a,Irx6,HNF1A,NFIA,YBX1,FOXB1,AP4B1,ptch1,DMBX1,pitx3,RAB32,LMX1A,BSX,ALX1,MAML2,VSX1,DGKD,MNX1,CLP1,TCIRG1,FNTB,Ppp1r9b,…
GO:0004143	diacylglycerol kinase activity	molecular_function	0.12945	1	3	1879	11	12861	evm.model.chr22.659,evm.model.chr28.389,evm.model.chr16.632	DGKD,DGKE,DGKD
GO:0006353	DNA-templated transcription, termination	biological_process	0.12982	1	2	1879	5	12861	evm.model.chr32.254,evm.model.chr7.1099	MTOR,GPD2
GO:1901607	alpha-amino acid biosynthetic process	biological_process	0.13065	1	12	1879	59	12861	evm.model.chr35.384,evm.model.chr1.254,evm.model.ctg2262.3,evm.model.chr2.1554,evm.model.chr29.168,evm.model.chr25.220,evm.model.ctg2848.3,evm.model.chr26.53,evm.model.chr3.563,evm.model.chr32.402,evm.model.ctg2539.42,evm.model.ctg1232.2	Hapln4,PKHD1,RDH11,RDH12,glul,DHRS7B,PYCR3,RGS19,DUS4L,Padi2,MTHFD2,RDH11
GO:0003995	acyl-CoA dehydrogenase activity	molecular_function	0.13083	1	4	1879	16	12861	evm.model.chr19.713,evm.model.chr28.278,evm.model.chr27.521,evm.model.chr27.74	ALDH1A2,ACOX1,Acads,acdh-11
GO:0005669	transcription factor TFIID complex	cellular_component	0.13085	1	6	1879	21	12861	evm.model.ctg1685.4,evm.model.ctg1685.21,evm.model.ctg437.4,evm.model.chr3.1446,evm.model.ctg1685.24,evm.model.chr5.1475	HIST2H2BE,HIST2H2BE,H2B-V,HIST2H2BE,HIST2H2BE,-
GO:0032269	negative regulation of cellular protein metabolic process	biological_process	0.13097	1	9	1879	40	12861	evm.model.chr9.377,evm.model.chr19.551,evm.model.chr25.296,evm.model.chr1.1932,evm.model.chr29.351,evm.model.chr38.99,evm.model.chr34.408,evm.model.chr27.493,evm.model.chr36.219	Eif4ebp2,PML,MAD1L1,PKIB,LAMC3,-,LAMTOR5,Bicdl1,EIF4EBP1
GO:0051248	negative regulation of protein metabolic process	biological_process	0.13097	1	9	1879	40	12861	evm.model.chr29.351,evm.model.chr36.219,evm.model.chr38.99,evm.model.chr34.408,evm.model.chr27.493,evm.model.chr9.377,evm.model.chr1.1932,evm.model.chr25.296,evm.model.chr19.551	LAMC3,EIF4EBP1,-,LAMTOR5,Bicdl1,Eif4ebp2,PKIB,MAD1L1,PML
GO:0019363	pyridine nucleotide biosynthetic process	biological_process	0.13134	1	2	1879	5	12861	evm.model.ctg437.3,evm.model.chr7.169	JOSD2,RPE
GO:0005667	transcription factor complex	cellular_component	0.13153	1	12	1879	57	12861	evm.model.chr10.1010,evm.model.ctg1685.4,evm.model.chr2.221,evm.model.ctg2663.24,evm.model.ctg1685.21,evm.model.chr26.392,evm.model.chr35.479,evm.model.chr5.1475,evm.model.chr3.1446,evm.model.ctg1685.24,evm.model.ctg437.4,evm.model.chr31.23	Cul9,HIST2H2BE,-,Psd4,HIST2H2BE,E2F1,ARID3A,-,HIST2H2BE,HIST2H2BE,H2B-V,mef2d
GO:0009312	oligosaccharide biosynthetic process	biological_process	0.13165	1	5	1879	20	12861	evm.model.chr2.1387,evm.model.chr30.365,evm.model.chr22.339,evm.model.chr32.4,evm.model.chr10.1035	RPAP1,SPAG5,TRMT2B,Slc45a1,Gnmt
GO:0009719	response to endogenous stimulus	biological_process	0.13171	1	11	1879	55	12861	evm.model.chr29.563,evm.model.chr19.303,evm.model.chr27.47,evm.model.chr19.29,evm.model.chr35.416,evm.model.chr21.586,evm.model.chr2.352,evm.model.chr12.293,evm.model.ctg12.6,evm.model.chr34.325,evm.model.chr19.226	NR5A1,rergl,P2RX2,CIB1,Nr2f6,hnf4b,ESR2,Rorb,VDR,PPARD,Nr2f2
GO:0006742	NADP catabolic process	biological_process	0.13291	1	1	1879	1	12861	evm.model.ctg437.3	JOSD2
GO:0009109	coenzyme catabolic process	biological_process	0.13291	1	1	1879	1	12861	evm.model.ctg437.3	JOSD2
GO:0019364	pyridine nucleotide catabolic process	biological_process	0.13291	1	1	1879	1	12861	evm.model.ctg437.3	JOSD2
GO:0072526	pyridine-containing compound catabolic process	biological_process	0.13291	1	1	1879	1	12861	evm.model.ctg437.3	JOSD2
GO:0004064	arylesterase activity	molecular_function	0.13383	1	2	1879	6	12861	evm.model.chr12.518,evm.model.chr38.12	VLDLR,LRP1
GO:0060962	regulation of ribosomal protein gene transcription from RNA polymerase II promoter	biological_process	0.13419	1	1	1879	1	12861	evm.model.chr28.589	cep131
GO:0010605	negative regulation of macromolecule metabolic process	biological_process	0.13429	1	14	1879	72	12861	evm.model.chr36.219,evm.model.chr27.493,evm.model.chr34.408,evm.model.chr38.99,evm.model.chr29.351,evm.model.chr4.1956,evm.model.chr4.1156,evm.model.chr25.296,evm.model.chr6.216,evm.model.chr1.1932,evm.model.chr19.551,evm.model.chr19.143,evm.model.chr9.377,evm.model.chr12.293	EIF4EBP1,Bicdl1,LAMTOR5,-,LAMC3,-,APOO,MAD1L1,TRIM2,PKIB,PML,TIPIN,Eif4ebp2,Rorb
GO:0010608	posttranscriptional regulation of gene expression	biological_process	0.13499	1	5	1879	18	12861	evm.model.chr19.551,evm.model.chr36.219,evm.model.chr27.508,evm.model.chr30.191,evm.model.chr9.377	PML,EIF4EBP1,GATC,MIS12,Eif4ebp2
GO:0015698	inorganic anion transport	biological_process	0.1352	1	10	1879	52	12861	evm.model.chr22.648,evm.model.ctg2534.4,evm.model.chr11.1282,evm.model.chr24.434,evm.model.chr16.279,evm.model.chr3.568,evm.model.chr31.233,evm.model.chr6.361,evm.model.chr25.535,evm.model.chr22.645	9,-,XKR4,SLC34A1,CLCN2,SLC26A3,Aplp2,CLCN3,Clcn7,9
GO:0009889	regulation of biosynthetic process	biological_process	0.13541	1	190	1879	1231	12861	evm.model.chr4.1806,evm.model.ctg1119.1,evm.model.chr18.70,evm.model.chr2.352,evm.model.ctg1458.3,evm.model.chr10.904,evm.model.chr7.677,evm.model.chr12.605,evm.model.chr21.80,evm.model.chr21.738,evm.model.chr1.2617,evm.model.chr9.848,evm.model.chr19.143,evm.model.chr19.551,evm.model.ctg1816.5,evm.model.chr5.13,evm.model.chr5.1136,evm.model.chr32.36,evm.model.chr35.356,evm.model.chr29.563,evm.mod…	pou3f3b,Runx1t1,mcm2,ESR2,ZNF436,foxa2,Itgb5,MED18,CEBPA,VPS4A,T,TAF5,TIPIN,PML,Phox2a,NFATC1,EN2,ESPN,JUND,NR5A1,HEG1,EIF4EBP1,GPD2,AMOTL1,Spata5,DUPD1,Rorb,Atp8b3,Panx2,VDR,ANKRD7,Arap3,Dnali1,FOXD3,E2F1,NFKB2,FOXO3,Tsc22d3,PPARD,HSFY1,PAX3,ONECUT2,TLX1,brcc3,CREB3L1,MDC1,CLPB,ZNF850,FGG,COL3A1,DNASE1L2,HSFY1,RX2,foxn4,Bicdl1,PRAG1,Pou3f4,PITX2,HK1,hnf4b,irx3,NCOA2,PITX1,Vav2,Phox2b,Nr2f6,HOXD1…
GO:0051171	regulation of nitrogen compound metabolic process	biological_process	0.136	1	190	1879	1232	12861	evm.model.chr2.169,evm.model.chr22.622,evm.model.chr34.240,evm.model.chr10.530,evm.model.chr25.118,evm.model.ctg630.1,evm.model.chr22.314,evm.model.ctg1639.1,evm.model.chr26.513,evm.model.chr28.77,evm.model.chr28.589,evm.model.chr4.63,evm.model.chr37.407,evm.model.chr30.353,evm.model.chr19.117,evm.model.chr7.501,evm.model.ctg1904.2,evm.model.chr37.384,evm.model.chr2.888,evm.model.ctg2071.4,evm.mo…	SAMD4A,BRN3,MYOG,HLX,TEX2,ETV3L,MED12,MROH2B,ZHX3,DNAH9,cep131,TRIM45,MLLT6,Sebox,Smad3,HOXD11,MYH6,Krt23,FOS,MED1,HEY1,irx1-a,-,ZNF398,asic4,CDC6,Crebbp,OLFML2B,Tbx4,P4htm,-,STAT2,Psd4,OLFML3,NPAS2,PBX4,Ppp1r12b,SUN2,NCMAP,Pou6f1,hoxc6,Hes5,RBM41,SEMA4A,STAT5B,Lasp1,GATA2,Cux2,-,SOX2,KCNH4,TMEM64,DAZAP1,L3MBTL3,DMRT2,USF1,APOO,KAT5,MYCL,GATC,Pax1,Otof,MIS12,TLE2,LDLRAD3,Smad4,Eif4ebp2,Nr2f2,SOX3…
GO:0005310	dicarboxylic acid transmembrane transporter activity	molecular_function	0.1362	1	3	1879	11	12861	evm.model.chr27.532,evm.model.chr13.902,evm.model.chr12.485	PIK3IP1,STIM1,SLC1A1
GO:1901606	alpha-amino acid catabolic process	biological_process	0.13684	1	3	1879	10	12861	evm.model.chr37.360,evm.model.chr1.2506,evm.model.chr18.101	Klhl11,DISC1,UQCRC1
GO:0006400	tRNA modification	biological_process	0.13705	1	15	1879	82	12861	evm.model.chr21.144,evm.model.chr1.2490,evm.model.chr1.3,evm.model.chr1.2373,evm.model.chr15.481,evm.model.chr9.168,evm.model.chr35.196,evm.model.chr24.394,evm.model.chr21.660,evm.model.chr24.451,evm.model.chr10.1034,evm.model.chr26.430,evm.model.chr9.912,evm.model.chr12.544,evm.model.chr22.339	NLRC5,NTPCR,GPN1,RAB32,Spata5,DUPD1,LONP1,DUSP1,CTU2,ZNF346,PEX6,MYH7,DUSP5,CBWD1,TRMT2B
GO:0009636	response to toxic substance	biological_process	0.13733	1	5	1879	20	12861	evm.model.chr5.522,evm.model.chr4.317,evm.model.chr26.56,evm.model.chr35.400,evm.model.chr10.1030	SOSTDC1,-,Oprl1,YJEFN3,VSX1
GO:0032774	RNA biosynthetic process	biological_process	0.13738	1	221	1879	1433	12861	evm.model.chr2.1327,evm.model.chr22.330,evm.model.chr9.807,evm.model.ctg1445.2,evm.model.chr2.1049,evm.model.chr12.1573,evm.model.chr16.795,evm.model.chr3.2112,evm.model.chr33.92,evm.model.chr31.97,evm.model.chr1.1721,evm.model.chr2.1143,evm.model.chr31.23,evm.model.chr34.325,evm.model.chr22.668,evm.model.chr26.392,evm.model.chr9.501,evm.model.chr35.472,evm.model.chr33.187,evm.model.chr14.1188,ev…	CREB3L1,brcc3,TLX1,MDC1,Cd81,ONECUT2,PAX3,HSFY1,Fam167a,Npr1,FOXO3,VPS37C,mef2d,PPARD,Tsc22d3,E2F1,NFKB2,POLR2E,Dnali1,FOXD3,VDR,Panx2,HIST2H2BE,Rorb,Atp8b3,Arap3,ANKRD7,AMOTL1,HIST2H2BE,Polrmt,DUPD1,Spata5,GPD2,NR5A1,HEG1,POLR1C,ESPN,JUND,TCEA3,EN2,Phox2a,NFATC1,T,LEO1,TAF5,CEBPA,VPS4A,ZNF182,ZNF436,-,ESR2,MED18,foxa2,Itgb5,SNAPC5,pou3f3b,Runx1t1,POLR2I,mcm2,esg1,ARID3A,RRP36,H2B-V,ARNTL,FOXO1,G…
GO:0044767	single-organism developmental process	biological_process	0.13742	1	47	1879	285	12861	evm.model.chr2.1793,evm.model.chr37.255,evm.model.ctg1009.8,evm.model.chr7.251,evm.model.chr22.140,evm.model.chr24.768,evm.model.chr2.208,evm.model.chr24.245,evm.model.chr24.593,evm.model.chr11.409,evm.model.chr15.655,evm.model.chr2.568,evm.model.chr3.1588,evm.model.chr5.1364,evm.model.chr7.847,evm.model.chr10.1292,evm.model.chr22.353,evm.model.chr26.66,evm.model.chr2.1210,evm.model.chr26.96,evm.…	MYOD1,Itga3,CD163,ASB18,LAS1L,Ndfip1,Otx2,Arap3,CDX1,TBC1D31,C1QTNF7,PKDCC,SOCS2,WNT9A,wnt10a,Jag1,PLP1,ppdpf,FNTB,COL9A3,hoxc6,TONSL,RAD51B,COLEC10,otx1b,SIAH3,EGR2,RNF41,ACTR5,NIN,Spry4,LIMS2,Wnt6,WNT16,RNF41,MYOG,Clip3,BMP7,-,vangl2-a,MTF1,ITGAV,OTOL1,SOX3,PALM,WNT2B,WNT5A
GO:0004348	glucosylceramidase activity	molecular_function	0.13747	1	2	1879	4	12861	evm.model.chr12.1206,evm.model.chr31.70	GBA2,GBA
GO:0031704	apelin receptor binding	molecular_function	0.13982	1	2	1879	4	12861	evm.model.chr2.1202,evm.model.chr22.694	COR4,-
GO:0031123	RNA 3'-end processing	biological_process	0.14035	1	4	1879	12	12861	evm.model.chr2.2100,evm.model.chr3.974,evm.model.chr32.254,evm.model.chr37.106	CLP1,ST7,MTOR,-
GO:0044272	sulfur compound biosynthetic process	biological_process	0.14112	1	6	1879	27	12861	evm.model.chr1.254,evm.model.chr32.201,evm.model.chr7.169,evm.model.chr7.936,evm.model.ctg2663.11,evm.model.chr3.563	PKHD1,ENO1,RPE,Dars,Mat2a,DUS4L
GO:0034645	cellular macromolecule biosynthetic process	biological_process	0.14128	1	311	1879	2017	12861	evm.model.chr2.888,evm.model.chr6.875,evm.model.chr3.1923,evm.model.chr26.687,evm.model.chr11.933,evm.model.chr19.298,evm.model.chr12.343,evm.model.chr28.536,evm.model.chr7.648,evm.model.chr7.839,evm.model.chr34.240,evm.model.chr22.622,evm.model.chr3.1554,evm.model.chr22.314,evm.model.chr28.589,evm.model.chr28.77,evm.model.chr26.513,evm.model.chr7.501,evm.model.chr19.117,evm.model.chr29.229,evm.m…	FOS,CCSER1,-,irx1-a,HEY1,POLG,RPS6,Mrpl12,asic4,bcs1l,MYOG,BRN3,Ntn4,MED12,cep131,DNAH9,ZHX3,HOXD11,Smad3,ST3GAL4,Sebox,Pts,RPL35A,ADAM9,hoxc6,RAD51B,Znf629,Pou6f1,RPL35,RBM41,NLRP12,STAT5B,-,GATA2,Cux2,Lasp1,-,Tbx4,RPL37A,TPPP2,TARS2,NCMAP,Ppp1r12b,CENPO,Eif4ebp2,Nr2f2,SOX3,LDLRAD3,NEUROD6,CIAPIN1,PLEC,IRF8,tbx2,ASXL2,HIST2H2BE,CCDC30,GJB5,MNX1,TMEM64,Capza3,SLC11A1,SOX2,KAT5,LAMB3,SIKE1,DMRT2,M…
GO:0016645	oxidoreductase activity, acting on the CH-NH group of donors	molecular_function	0.1414	1	7	1879	31	12861	evm.model.chr25.220,evm.model.ctg2539.42,evm.model.ctg1232.2,evm.model.ctg2262.3,evm.model.chr32.252,evm.model.chr2.1554,evm.model.chr1.1688	DHRS7B,MTHFD2,RDH11,RDH11,SRM,RDH12,PRDM1
GO:0016052	carbohydrate catabolic process	biological_process	0.14178	1	6	1879	26	12861	evm.model.ctg1062.3,evm.model.chr30.240,evm.model.chr15.176,evm.model.chr30.364,evm.model.ctg1082.4,evm.model.chr32.201	ALDOB,Rasa4,GABRB1,ALDOC,-,ENO1
GO:0032504	multicellular organism reproduction	biological_process	0.14197	1	15	1879	72	12861	evm.model.chr18.319,evm.model.chr22.140,evm.model.chr4.62,evm.model.chr3.1588,evm.model.chr14.823,evm.model.chr14.891,evm.model.chr33.230,evm.model.chr18.476,evm.model.ctg2386.2,evm.model.chr9.278,evm.model.chr25.38,evm.model.ctg1227.1,evm.model.chr22.375,evm.model.chr16.639,evm.model.ctg2224.2	gmppb,LAS1L,CTC1,SOCS2,Cdc20,-,C1orf232,WNT5A,TTC31,EGR2,SCNN1B,Clip3,SOX3,LIMS2,Rps18
GO:0006508	proteolysis	biological_process	0.14296	1	92	1879	584	12861	evm.model.ctg1226.11,evm.model.chr36.245,evm.model.chr16.65,evm.model.chr26.684,evm.model.chr32.37,evm.model.chr23.1035,evm.model.chr31.241,evm.model.chr32.454,evm.model.chr3.1954,evm.model.chr18.101,evm.model.chr34.408,evm.model.ctg2777.10,evm.model.chr16.317,evm.model.chr13.1182,evm.model.chr6.334,evm.model.chr15.182,evm.model.chr3.55,evm.model.chr19.72,evm.model.chr25.296,evm.model.chr13.969,e…	DPEP1,ADAM9,SSR3,MMP9,ACOT7,ADAMTS19,St14,ECE1,TMPRSS6,UQCRC1,LAMTOR5,PAN2,Ecel1,PRSS23,TLL1,CORIN,CPA2,ADAMTS7,MAD1L1,TPP1,ACE2,Gzmg,MASP1,CPA1,ATP4A,ADAMTS10,-,PGC,AGTPBP1,ABHD17A,ATE1,Tysnd1,Capn15,NCLN,ADAMTS19,CTRL,-,pol,Tmprss3,RNF41,Adamts20,CPD,PGA,A2ML1,Bicdl1,-,KLK14,B3gnt7,Cpm,Cpe,CLPB,USP39,FGG,Apeh,PCSK9,ADAM19,RNF41,SCRN3,ACE,ADAM17,LYPLA2,ECE2,PSMB2,Scrn2,PCSK4,IMPG2,CYLD,abhd8,-,-…
GO:0017006	protein-tetrapyrrole linkage	biological_process	0.14338	1	1	1879	1	12861	evm.model.chr7.845	Wnt6
GO:0017007	protein-bilin linkage	biological_process	0.14338	1	1	1879	1	12861	evm.model.chr7.845	Wnt6
GO:0017009	protein-phycocyanobilin linkage	biological_process	0.14338	1	1	1879	1	12861	evm.model.chr7.845	Wnt6
GO:0046914	transition metal ion binding	molecular_function	0.14352	1	169	1879	1116	12861	evm.model.chr14.884,evm.model.chr7.993,evm.model.chr12.170,evm.model.chr9.699,evm.model.chr1.685,evm.model.chr11.757,evm.model.chr21.445,evm.model.ctg2041.3,evm.model.chr14.817,evm.model.chr19.226,evm.model.chr29.168,evm.model.chr27.96,evm.model.ctg2623.1,evm.model.chr3.1223,evm.model.chr22.333,evm.model.chr39.69,evm.model.chr31.65,evm.model.ctg273.1,evm.model.ctg2286.1,evm.model.chr1.2010,evm.mo…	ZSWIM4,ZEB2,TOPORS,CYP26A1,ADAM17,CDH17,DNAJA2,osr1,TMEM125,Nr2f2,glul,DTX1,KLK14,Cpm,F8,Trim39,TRIM46,RNF41,CYP2G1,L3MBTL3,Cpe,CYP21,USP39,ZNF436,RNF215,ICP0,AP3B2,Spg7,Phf7,Znf385c,ZMAT4,FNTB,TOP3A,SAP30BP,SNAI2,CYP17A1,ZNF271,Trim39,ERVK-9,ZNF287,Irx6,Rnf165,TLL1,Rnf2,ZNF398,ICP0,LMX1A,cyp2k1,Crebbp,Krt23,ERVK-9,rnf44,ADAMTS7,Aplp2,Macf1,MMP9,loxl3b,TRIM45,ADAM9,ADAMTS19,LOXL2,DBH,March3,Lasp1…
GO:0009432	SOS response	biological_process	0.14407	1	3	1879	11	12861	evm.model.chr12.172,evm.model.chr30.271,evm.model.chr2.1544	TOPORS,Rad51d,RAD51B
GO:0046906	tetrapyrrole binding	molecular_function	0.14416	1	22	1879	112	12861	evm.model.chr9.829,evm.model.chr16.823,evm.model.chr36.245,evm.model.chr26.580,evm.model.chr13.922,evm.model.chr19.558,evm.model.chr25.267,evm.model.ctg1923.20,evm.model.chr13.1048,evm.model.ctg2286.1,evm.model.chr19.541,evm.model.chr9.633,evm.model.ctg21.3,evm.model.chr1.270,evm.model.chr9.699,evm.model.chr5.404,evm.model.chr6.509,evm.model.chr10.118,evm.model.chr16.954,evm.model.chr25.344,evm.m…	CYP17A1,Gucy1b2,ADAM9,Nfs1,HBB,Sin3a,Cyp3a9,CYP21,AMOTL1,CYP2G1,cyp11a1,BMP7,jockey\pol,cyp2k1,CYP26A1,CYC,CYP4V2,CYP1B1,-,Cyp2w1,MUT,Tcn2
GO:0005048	signal sequence binding	molecular_function	0.14465	1	3	1879	10	12861	evm.model.chr5.717,evm.model.chr21.738,evm.model.ctg2198.7	GTPBP10,VPS4A,Pqlc1
GO:0042555	MCM complex	cellular_component	0.1447	1	1	1879	1	12861	evm.model.chr18.70	mcm2
GO:0061695	transferase complex, transferring phosphorus-containing groups	cellular_component	0.1456	1	18	1879	97	12861	evm.model.chr31.233,evm.model.ctg437.4,evm.model.chr31.23,evm.model.chr35.479,evm.model.chr10.1019,evm.model.chr36.166,evm.model.ctg1685.4,evm.model.chr27.99,evm.model.chr19.715,evm.model.ctg1459.12,evm.model.ctg1685.21,evm.model.chr5.1475,evm.model.chr3.1446,evm.model.ctg1685.24,evm.model.chr10.1010,evm.model.ctg2663.24,evm.model.chr19.773,evm.model.chr2.221	Aplp2,H2B-V,mef2d,ARID3A,RRP36,POLR3D,HIST2H2BE,Rfc5,POLR2M,GIMAP7,HIST2H2BE,-,HIST2H2BE,HIST2H2BE,Cul9,Psd4,LEO1,-
GO:0022804	active transmembrane transporter activity	molecular_function	0.14724	1	24	1879	145	12861	evm.model.ctg1119.1,evm.model.chr22.645,evm.model.ctg124.1,evm.model.chr2.914,evm.model.chr22.37,evm.model.chr16.335,evm.model.chr32.91,evm.model.chr28.354,evm.model.chr31.233,evm.model.chr35.264,evm.model.chr30.473,evm.model.chr27.532,evm.model.chr31.23,evm.model.chr7.860,evm.model.chr4.1796,evm.model.chr13.904,evm.model.chr18.506,evm.model.chr9.1169,evm.model.chr22.648,evm.model.chr34.292,evm.m…	Runx1t1,9,ANKRD7,Abcd4,SLC9A2,B3gnt7,PANK4,ABCC3,Aplp2,Plin3,Slc47a1,PIK3IP1,mef2d,abcb6,SLC9A2,SLC6A7,SLC6A8,ATE1,9,GPR37L1,TAP2,TAP2,SLC1A1,Slc6a9
GO:0031324	negative regulation of cellular metabolic process	biological_process	0.14861	1	13	1879	67	12861	evm.model.chr36.219,evm.model.chr27.493,evm.model.chr34.408,evm.model.chr38.99,evm.model.chr29.351,evm.model.chr4.1156,evm.model.chr6.216,evm.model.chr1.1932,evm.model.chr25.296,evm.model.chr19.551,evm.model.chr19.143,evm.model.chr9.377,evm.model.chr12.293	EIF4EBP1,Bicdl1,LAMTOR5,-,LAMC3,APOO,TRIM2,PKIB,MAD1L1,PML,TIPIN,Eif4ebp2,Rorb
GO:0009187	cyclic nucleotide metabolic process	biological_process	0.15012	1	5	1879	22	12861	evm.model.chr18.320,evm.model.ctg1229.2,evm.model.chr12.1213,evm.model.chr16.823,evm.model.chr31.97	Rnf123,Gucy2e,Npr2,Gucy1b2,Npr1
GO:0022836	gated channel activity	molecular_function	0.15042	1	34	1879	200	12861	evm.model.chr13.875,evm.model.chr31.471,evm.model.chr18.476,evm.model.chr25.535,evm.model.chr28.322,evm.model.chr31.467,evm.model.ctg1901.43,evm.model.chr27.100,evm.model.chr3.1967,evm.model.chr3.1923,evm.model.chr31.42,evm.model.chr15.176,evm.model.ctg1918.4,evm.model.chr31.218,evm.model.chr6.361,evm.model.chr35.479,evm.model.chr22.492,evm.model.ctg1794.2,evm.model.chr28.261,evm.model.chr28.294,…	KCNE3,KCNJ5,WNT5A,Clcn7,HTR3A,Htr3a,Il11ra1,KSR2,EIF3D,-,CHRNB2,GABRB1,Kcnj9,KCNJ5,CLCN3,ARID3A,KCNE5,KCNE3,-,SAP30BP,KCNE3,rergl,CHRNA10,P2RX2,CLCN2,RGS2,Scn8a,GABRP,-,KCNE3,KCNJ3,PNN,KCNE3,Abcd4
GO:0004345	glucose-6-phosphate dehydrogenase activity	molecular_function	0.15058	1	1	1879	1	12861	evm.model.chr32.207	H6PD
GO:0080090	regulation of primary metabolic process	biological_process	0.15111	1	198	1879	1293	12861	evm.model.chr35.508,evm.model.chr10.1019,evm.model.chr2.1936,evm.model.chr13.182,evm.model.ctg2663.12,evm.model.chr16.316,evm.model.chr21.69,evm.model.chr6.216,evm.model.chr1.1932,evm.model.ctg2184.4,evm.model.chr29.351,evm.model.chr19.558,evm.model.chr7.556,evm.model.ctg470.4,evm.model.chr16.632,evm.model.chr38.99,evm.model.chr2.1793,evm.model.chr15.145,evm.model.chr29.441,evm.model.chr32.436,ev…	esg1,RRP36,ARNTL,FOXO1,GGCX,slc12a9,SS18L2,TRIM2,PKIB,hmx3b,LAMC3,Sin3a,MYO3B,pol,DGKD,-,MYOD1,Phox2b,Vav2,HP1BP3,HOXD13,-,Nr2f6,PITX1,irx3,NCOA2,hnf4b,HK1,PITX2,Bicdl1,foxn4,Pou3f4,PRAG1,DNASE1L2,HSFY1,COL3A1,RX2,CLPB,GIMAP7,FGG,ZNF850,CREB3L1,brcc3,TLX1,MDC1,HSFY1,ONECUT2,PAX3,FOXO3,Tsc22d3,PPARD,NFKB2,E2F1,Dnali1,FOXD3,VDR,Panx2,Rorb,Atp8b3,Arap3,ANKRD7,AMOTL1,DUPD1,Spata5,GPD2,EIF4EBP1,HEG1,N…
GO:0001527	microfibril	cellular_component	0.15111	1	2	1879	5	12861	evm.model.chr16.517,evm.model.chr32.406	SNED1,MFAP2
GO:0043205	fibril	cellular_component	0.15111	1	2	1879	5	12861	evm.model.chr16.517,evm.model.chr32.406	SNED1,MFAP2
GO:0044420	extracellular matrix component	cellular_component	0.15111	1	2	1879	5	12861	evm.model.chr16.517,evm.model.chr32.406	SNED1,MFAP2
GO:0004482	mRNA (guanine-N7-)-methyltransferase activity	molecular_function	0.15182	1	1	1879	1	12861	evm.model.chr29.153	Anapc2
GO:0004483	mRNA (nucleoside-2'-O-)-methyltransferase activity	molecular_function	0.15182	1	1	1879	1	12861	evm.model.chr29.153	Anapc2
GO:0003678	DNA helicase activity	molecular_function	0.15272	1	13	1879	73	12861	evm.model.chr18.70,evm.model.chr15.481,evm.model.chr2.1228,evm.model.chr35.196,evm.model.chr19.54,evm.model.chr1.2490,evm.model.chr7.839,evm.model.chr2.1544,evm.model.chr21.738,evm.model.chr30.271,evm.model.ctg1226.15,evm.model.chr10.1034,evm.model.chr27.99	mcm2,Spata5,NLRP12,LONP1,BLM,NTPCR,bcs1l,RAD51B,VPS4A,Rad51d,Spg7,PEX6,Rfc5
GO:0005672	transcription factor TFIIA complex	cellular_component	0.15467	1	5	1879	22	12861	evm.model.ctg2663.24,evm.model.chr31.23,evm.model.chr2.221,evm.model.chr35.479,evm.model.chr10.1010	Psd4,mef2d,-,ARID3A,Cul9
GO:0005342	organic acid transmembrane transporter activity	molecular_function	0.15609	1	7	1879	35	12861	evm.model.chr21.310,evm.model.chr13.900,evm.model.chr12.485,evm.model.chr27.532,evm.model.chr27.36,evm.model.chr16.163,evm.model.chr13.902	SLC38A8,PGAP2,SLC1A1,PIK3IP1,Slc7a4,SLC7A14,STIM1
GO:0008514	organic anion transmembrane transporter activity	molecular_function	0.15609	1	7	1879	35	12861	evm.model.chr27.532,evm.model.chr27.36,evm.model.chr16.163,evm.model.chr13.902,evm.model.chr12.485,evm.model.chr13.900,evm.model.chr21.310	PIK3IP1,Slc7a4,SLC7A14,STIM1,SLC1A1,PGAP2,SLC38A8
GO:0046943	carboxylic acid transmembrane transporter activity	molecular_function	0.15609	1	7	1879	35	12861	evm.model.chr27.36,evm.model.chr27.532,evm.model.chr13.902,evm.model.chr16.163,evm.model.chr13.900,evm.model.chr21.310,evm.model.chr12.485	Slc7a4,PIK3IP1,STIM1,SLC7A14,PGAP2,SLC38A8,SLC1A1
GO:0017172	cysteine dioxygenase activity	molecular_function	0.15702	1	1	1879	1	12861	evm.model.chr23.478	CDO1
GO:0046439	L-cysteine metabolic process	biological_process	0.15702	1	1	1879	1	12861	evm.model.chr23.478	CDO1
GO:0055086	nucleobase-containing small molecule metabolic process	biological_process	0.15705	1	38	1879	223	12861	evm.model.ctg437.3,evm.model.chr16.282,evm.model.chr9.760,evm.model.ctg121.1,evm.model.chr35.264,evm.model.chr7.374,evm.model.ctg2135.3,evm.model.chr32.201,evm.model.chr2.1025,evm.model.ctg1229.2,evm.model.chr6.237,evm.model.chr7.936,evm.model.chr8.250,evm.model.chr8.1042,evm.model.chr15.176,evm.model.chr16.823,evm.model.chr4.689,evm.model.chr7.169,evm.model.chr32.91,evm.model.chr28.77,evm.model.…	JOSD2,EIF4G1,ZFYVE27,ERVK-9,Plin3,Wdr12,MROH7,ENO1,Nt5c1a,Gucy2e,FGG,Dars,TYMS,Upp1,GABRB1,Gucy1b2,GART,RPE,PANK4,DNAH9,ALDOC,AIRC,NME5,UCKL1,Npr1,Scn8a,Rnf123,Mat2a,Slc17a4,Npr2,ALDOB,ERVK-9,TEKT3,MYMK,ERCC3,UPRT,LAMA5,CTPS1
GO:0005253	anion channel activity	molecular_function	0.15741	1	3	1879	12	12861	evm.model.chr25.535,evm.model.chr16.279,evm.model.chr6.361	Clcn7,CLCN2,CLCN3
GO:0034227	tRNA thio-modification	biological_process	0.15762	1	2	1879	5	12861	evm.model.chr24.451,evm.model.chr21.660	ZNF346,CTU2
GO:0009975	cyclase activity	molecular_function	0.15766	1	5	1879	22	12861	evm.model.ctg1229.2,evm.model.chr18.320,evm.model.chr12.1213,evm.model.chr16.823,evm.model.chr31.97	Gucy2e,Rnf123,Npr2,Gucy1b2,Npr1
GO:0043169	cation binding	molecular_function	0.15772	1	296	1879	2025	12861	evm.model.ctg605.6,evm.model.chr37.347,evm.model.chr6.837,evm.model.chr9.278,evm.model.chr5.5,evm.model.chr9.948,evm.model.chr18.552,evm.model.chr9.786,evm.model.chr25.673,evm.model.chr4.1243,evm.model.chr32.40,evm.model.chr19.477,evm.model.chr29.127,evm.model.chr12.169,evm.model.chr12.293,evm.model.chr14.1077,evm.model.chr27.115,evm.model.chr21.466,evm.model.chr5.63,evm.model.chr19.551,evm.model…	gag-pol,DHX58,LRP2,EGR2,Sall3,ZDHHC6,Fezf2,Kcnip2,Capn15,BEND2,rnf207b,Arih1,ALAD,AGTPBP1,Rorb,PTGER3,TOPORS,vstm2b,LIMD1,PML,TCEA3,ANKFN1,GPD2,SHTN1,CPA2,CARNS1,KLF8,NR5A1,MLPH,Trim7,Nt5c1a,atp4a,ENO1,PRICKLE1,ESR2,ZNF182,Col7a1,ALG9,SP9,FLT4,GLIS2,Rnf123,LRP1,HERVK_113,MMP15,CFAP61,PKDCC,VPREB3,ADAM10,-,LAMA5,rbck1,RREB1,NCOA2,AGMAT,wtip,ZFYVE27,CYP4V2,CANT1,Padi2,PIM3,ACAC,ZNF850,ATP2B1,NIN,SE…
GO:0033993	response to lipid	biological_process	0.15793	1	8	1879	41	12861	evm.model.chr35.416,evm.model.chr21.586,evm.model.chr34.325,evm.model.chr19.226,evm.model.chr12.293,evm.model.chr2.352,evm.model.ctg12.6,evm.model.chr29.563	Nr2f6,hnf4b,PPARD,Nr2f2,Rorb,ESR2,VDR,NR5A1
GO:0043401	steroid hormone mediated signaling pathway	biological_process	0.15793	1	8	1879	41	12861	evm.model.chr21.586,evm.model.chr35.416,evm.model.ctg12.6,evm.model.chr2.352,evm.model.chr12.293,evm.model.chr19.226,evm.model.chr34.325,evm.model.chr29.563	hnf4b,Nr2f6,VDR,ESR2,Rorb,Nr2f2,PPARD,NR5A1
GO:0048545	response to steroid hormone	biological_process	0.15793	1	8	1879	41	12861	evm.model.chr35.416,evm.model.chr21.586,evm.model.chr34.325,evm.model.chr19.226,evm.model.chr12.293,evm.model.chr2.352,evm.model.ctg12.6,evm.model.chr29.563	Nr2f6,hnf4b,PPARD,Nr2f2,Rorb,ESR2,VDR,NR5A1
GO:0071383	cellular response to steroid hormone stimulus	biological_process	0.15793	1	8	1879	41	12861	evm.model.chr29.563,evm.model.chr35.416,evm.model.chr21.586,evm.model.chr34.325,evm.model.chr19.226,evm.model.chr12.293,evm.model.chr2.352,evm.model.ctg12.6	NR5A1,Nr2f6,hnf4b,PPARD,Nr2f2,Rorb,ESR2,VDR
GO:0071396	cellular response to lipid	biological_process	0.15793	1	8	1879	41	12861	evm.model.chr34.325,evm.model.chr19.226,evm.model.chr2.352,evm.model.chr12.293,evm.model.ctg12.6,evm.model.chr35.416,evm.model.chr21.586,evm.model.chr29.563	PPARD,Nr2f2,ESR2,Rorb,VDR,Nr2f6,hnf4b,NR5A1
GO:0071407	cellular response to organic cyclic compound	biological_process	0.15793	1	8	1879	41	12861	evm.model.chr29.563,evm.model.chr34.325,evm.model.chr19.226,evm.model.chr2.352,evm.model.chr12.293,evm.model.ctg12.6,evm.model.chr35.416,evm.model.chr21.586	NR5A1,PPARD,Nr2f2,ESR2,Rorb,VDR,Nr2f6,hnf4b
GO:0006575	cellular modified amino acid metabolic process	biological_process	0.15822	1	10	1879	50	12861	evm.model.chr11.716,evm.model.ctg1232.2,evm.model.ctg2663.11,evm.model.ctg2539.42,evm.model.chr32.402,evm.model.chr26.53,evm.model.chr2.1554,evm.model.ctg2262.3,evm.model.chr7.936,evm.model.chr25.220	PTDSS1,RDH11,Mat2a,MTHFD2,Padi2,RGS19,RDH12,RDH11,Dars,DHRS7B
GO:0010558	negative regulation of macromolecule biosynthetic process	biological_process	0.15876	1	7	1879	33	12861	evm.model.chr19.551,evm.model.chr19.143,evm.model.chr4.1156,evm.model.chr6.216,evm.model.chr36.219,evm.model.chr12.293,evm.model.chr9.377	PML,TIPIN,APOO,TRIM2,EIF4EBP1,Rorb,Eif4ebp2
GO:0031327	negative regulation of cellular biosynthetic process	biological_process	0.15876	1	7	1879	33	12861	evm.model.chr12.293,evm.model.chr9.377,evm.model.chr19.551,evm.model.chr19.143,evm.model.chr4.1156,evm.model.chr36.219,evm.model.chr6.216	Rorb,Eif4ebp2,PML,TIPIN,APOO,EIF4EBP1,TRIM2
GO:0051172	negative regulation of nitrogen compound metabolic process	biological_process	0.15876	1	7	1879	33	12861	evm.model.chr12.293,evm.model.chr9.377,evm.model.chr19.143,evm.model.chr19.551,evm.model.chr36.219,evm.model.chr6.216,evm.model.chr4.1156	Rorb,Eif4ebp2,TIPIN,PML,EIF4EBP1,TRIM2,APOO
GO:2000113	negative regulation of cellular macromolecule biosynthetic process	biological_process	0.15876	1	7	1879	33	12861	evm.model.chr4.1156,evm.model.chr6.216,evm.model.chr36.219,evm.model.chr19.551,evm.model.chr19.143,evm.model.chr9.377,evm.model.chr12.293	APOO,TRIM2,EIF4EBP1,PML,TIPIN,Eif4ebp2,Rorb
GO:0043412	macromolecule modification	biological_process	0.15898	1	161	1879	1089	12861	evm.model.chr27.480,evm.model.chr34.95,evm.model.chr8.1090,evm.model.ctg2199.9,evm.model.chr20.882,evm.model.chr18.6,evm.model.chr2.221,evm.model.chr11.789,evm.model.chr33.261,evm.model.ctg1913.1,evm.model.ctg1459.2,evm.model.ctg2071.5,evm.model.chr2.109,evm.model.chr6.358,evm.model.ctg1260.5,evm.model.chr2.1392,evm.model.chr31.21,evm.model.chr22.339,evm.model.chr21.239,evm.model.chr25.133,evm.mo…	TAOK3,CAMK1G,Sbk2,MAP3K6,Cdkal1,Camk1,-,Ripk2,YRK,Znf629,Znf467,CDK12,CDKL1,NEK1,Erbb2,TYRO3,IQGAP3,TRMT2B,SETD6,RPUSD1,TTBK2,MYO3A,Wnk4,NTRK1,V-FPS,ST3GAL4,DUSP16,KSR2,MAD1L1,IGF1R,SLC34A1,ZNF398,UBE2C,Crebbp,ALDH3B1,Ttll4,MYH7,NLRC5,PLK1,RAB32,HECTD1,CAMKK1,MADPRT,Trim39,CDK9,TEK,EML6,Tnik,PTPRA,Pkdcc,Npr2,Pigs,PEX6,RGS19,CBWD1,RNF41,Trim39,TGM3,USP39,LBR,SLC9A2,DNAJA2,POLR1A,ZEB2,Gucy2e,CDK1,G…
GO:0070011	peptidase activity, acting on L-amino acid peptides	molecular_function	0.15928	1	91	1879	584	12861	evm.model.chr4.511,evm.model.ctg1458.4,evm.model.ctg12.13,evm.model.chr28.635,evm.model.chr29.153,evm.model.ctg800.12,evm.model.chr29.408,evm.model.chr25.605,evm.model.chr18.687,evm.model.chr35.438,evm.model.ctg2224.3,evm.model.chr21.123,evm.model.chr2.1222,evm.model.chr18.141,evm.model.ctg1226.15,evm.model.chr19.708,evm.model.ctg1062.3,evm.model.chr33.262,evm.model.ctg1918.2,evm.model.chr35.196,…	CHODL,ZNF300,SENP1,CCDC137,Anapc2,ABHD12,CEL,RHBDL1,CRBN,Thop1,Vps52,MMP15,CD163L1,BAP1,Spg7,ADAM10,ALDOB,cfaD,F11R,LONP1,TMPRSS4,-,Acot5,-,abhd8,ADAMTSL5,COL9A1,IMPG2,PCSK4,Scrn2,PSMB2,ECE2,LYPLA2,ADAM17,ACE,SCRN3,ADAM19,PCSK9,Apeh,ACAC,CLPB,Cpe,Cpm,KLK14,-,SNCAIP,PGA,mef2d,CPD,Adamts20,Tmprss3,CTRL,-,ADAMTS19,SPAG5,Capn15,Tysnd1,ABHD17A,PGC,AGTPBP1,-,ADAMTS4,ADAMTS10,ATP4A,CPA1,NCMAP,ASB18,MASP…
GO:0000275	mitochondrial proton-transporting ATP synthase complex, catalytic core F(1)	cellular_component	0.15935	1	2	1879	5	12861	evm.model.chr7.790,evm.model.chr33.46	ERCC3,Slc17a4
GO:0006760	folic acid-containing compound metabolic process	biological_process	0.15945	1	5	1879	20	12861	evm.model.chr2.1554,evm.model.ctg2262.3,evm.model.ctg1232.2,evm.model.ctg2539.42,evm.model.chr25.220	RDH12,RDH11,RDH11,MTHFD2,DHRS7B
GO:0009396	folic acid-containing compound biosynthetic process	biological_process	0.15945	1	5	1879	20	12861	evm.model.chr2.1554,evm.model.ctg2262.3,evm.model.ctg1232.2,evm.model.ctg2539.42,evm.model.chr25.220	RDH12,RDH11,RDH11,MTHFD2,DHRS7B
GO:0004677	DNA-dependent protein kinase activity	molecular_function	0.15973	1	2	1879	5	12861	evm.model.chr18.743,evm.model.chr16.898	Cand1,PAQR9
GO:0016881	acid-amino acid ligase activity	molecular_function	0.15994	1	5	1879	23	12861	evm.model.chr27.404,evm.model.ctg2468.5,evm.model.chr30.571,evm.model.ctg273.1,evm.model.chr4.689	ACACB,Dock2,ACAC,RNF41,GART
GO:0007276	gamete generation	biological_process	0.16075	1	14	1879	67	12861	evm.model.chr14.823,evm.model.chr3.1588,evm.model.chr22.140,evm.model.chr4.62,evm.model.chr18.319,evm.model.ctg2224.2,evm.model.chr16.639,evm.model.chr22.375,evm.model.ctg1227.1,evm.model.chr33.230,evm.model.chr9.278,evm.model.ctg2386.2,evm.model.chr18.476,evm.model.chr25.38	Cdc20,SOCS2,LAS1L,CTC1,gmppb,Rps18,LIMS2,SOX3,Clip3,C1orf232,EGR2,TTC31,WNT5A,SCNN1B
GO:0002064	epithelial cell development	biological_process	0.16084	1	7	1879	29	12861	evm.model.chr18.476,evm.model.chr9.278,evm.model.ctg1227.1,evm.model.chr22.375,evm.model.chr22.140,evm.model.chr3.1588,evm.model.chr16.639	WNT5A,EGR2,Clip3,SOX3,LAS1L,SOCS2,LIMS2
GO:0002065	columnar/cuboidal epithelial cell differentiation	biological_process	0.16084	1	7	1879	29	12861	evm.model.chr3.1588,evm.model.chr16.639,evm.model.chr18.476,evm.model.chr9.278,evm.model.ctg1227.1,evm.model.chr22.375,evm.model.chr22.140	SOCS2,LIMS2,WNT5A,EGR2,Clip3,SOX3,LAS1L
GO:0002066	columnar/cuboidal epithelial cell development	biological_process	0.16084	1	7	1879	29	12861	evm.model.chr3.1588,evm.model.chr16.639,evm.model.chr18.476,evm.model.chr9.278,evm.model.ctg1227.1,evm.model.chr22.375,evm.model.chr22.140	SOCS2,LIMS2,WNT5A,EGR2,Clip3,SOX3,LAS1L
GO:0005213	structural constituent of chorion	molecular_function	0.16084	1	7	1879	29	12861	evm.model.chr3.1588,evm.model.chr16.639,evm.model.chr18.476,evm.model.chr9.278,evm.model.ctg1227.1,evm.model.chr22.140,evm.model.chr22.375	SOCS2,LIMS2,WNT5A,EGR2,Clip3,LAS1L,SOX3
GO:0007292	female gamete generation	biological_process	0.16084	1	7	1879	29	12861	evm.model.chr3.1588,evm.model.chr16.639,evm.model.chr9.278,evm.model.chr18.476,evm.model.chr22.375,evm.model.ctg1227.1,evm.model.chr22.140	SOCS2,LIMS2,EGR2,WNT5A,SOX3,Clip3,LAS1L
GO:0007304	chorion-containing eggshell formation	biological_process	0.16084	1	7	1879	29	12861	evm.model.chr3.1588,evm.model.chr16.639,evm.model.chr18.476,evm.model.chr9.278,evm.model.chr22.140,evm.model.ctg1227.1,evm.model.chr22.375	SOCS2,LIMS2,WNT5A,EGR2,LAS1L,Clip3,SOX3
GO:0030703	eggshell formation	biological_process	0.16084	1	7	1879	29	12861	evm.model.chr18.476,evm.model.chr9.278,evm.model.ctg1227.1,evm.model.chr22.375,evm.model.chr22.140,evm.model.chr3.1588,evm.model.chr16.639	WNT5A,EGR2,Clip3,SOX3,LAS1L,SOCS2,LIMS2
GO:0030707	ovarian follicle cell development	biological_process	0.16084	1	7	1879	29	12861	evm.model.ctg1227.1,evm.model.chr22.140,evm.model.chr22.375,evm.model.chr9.278,evm.model.chr18.476,evm.model.chr16.639,evm.model.chr3.1588	Clip3,LAS1L,SOX3,EGR2,WNT5A,LIMS2,SOCS2
GO:0030855	epithelial cell differentiation	biological_process	0.16084	1	7	1879	29	12861	evm.model.chr16.639,evm.model.chr3.1588,evm.model.ctg1227.1,evm.model.chr22.375,evm.model.chr22.140,evm.model.chr9.278,evm.model.chr18.476	LIMS2,SOCS2,Clip3,SOX3,LAS1L,EGR2,WNT5A
GO:0048477	oogenesis	biological_process	0.16084	1	7	1879	29	12861	evm.model.chr22.140,evm.model.ctg1227.1,evm.model.chr22.375,evm.model.chr9.278,evm.model.chr18.476,evm.model.chr16.639,evm.model.chr3.1588	LAS1L,Clip3,SOX3,EGR2,WNT5A,LIMS2,SOCS2
GO:0006525	arginine metabolic process	biological_process	0.16109	1	3	1879	9	12861	evm.model.chr37.360,evm.model.chr1.2506,evm.model.chr18.101	Klhl11,DISC1,UQCRC1
GO:0044271	cellular nitrogen compound biosynthetic process	biological_process	0.16142	1	296	1879	1941	12861	evm.model.chr24.680,evm.model.chr16.282,evm.model.chr9.342,evm.model.chr35.264,evm.model.chr21.586,evm.model.chr10.547,evm.model.chr27.407,evm.model.chr32.254,evm.model.chr27.493,evm.model.chr2.1031,evm.model.chr6.1130,evm.model.ctg2840.5,evm.model.chr25.117,evm.model.chr3.2118,evm.model.chr12.1590,evm.model.chr19.280,evm.model.chr33.46,evm.model.chr2.1069,evm.model.chr16.316,evm.model.chr6.216,e…	PITX1,EIF4G1,HK1,Plin3,hnf4b,IARS2,foxn4,MTOR,Bicdl1,TNNT3,PITX2,CLPB,RPL3L,HSFY1,RX2,MRPS11,Slc17a4,CARS,slc12a9,TRIM2,SS18L2,RRP36,ARID3A,H2B-V,ARNTL,Sin3a,MYO3B,Vav2,Phox2b,Nr2f6,HP1BP3,RPL3,HEG1,slc30a9,Phox2a,NFATC1,ESPN,RAF1,POLR1C,GPC5,CEBPA,POLR2I,pou3f3b,mcm2,-,TYMS,ZNF436,Itgb5,HSFY1,ONECUT2,Fam167a,Cd81,CREB3L1,MDC1,-,NFKB2,Tsc22d3,UCKL1,PPARD,VPS37C,mef2d,Rpl37,POLR2E,FOXD3,HIST2H2BE,…
GO:0009117	nucleotide metabolic process	biological_process	0.16168	1	33	1879	190	12861	evm.model.chr6.237,evm.model.chr8.250,evm.model.chr15.176,evm.model.chr7.169,evm.model.chr16.823,evm.model.chr32.91,evm.model.chr28.77,evm.model.chr30.364,evm.model.chr16.282,evm.model.ctg437.3,evm.model.ctg121.1,evm.model.chr9.760,evm.model.chr35.264,evm.model.chr7.374,evm.model.ctg2135.3,evm.model.chr32.201,evm.model.chr2.1025,evm.model.ctg1229.2,evm.model.ctg1062.3,evm.model.ctg941.1,evm.model…	FGG,TYMS,GABRB1,RPE,Gucy1b2,PANK4,DNAH9,ALDOC,EIF4G1,JOSD2,ERVK-9,ZFYVE27,Plin3,Wdr12,MROH7,ENO1,Nt5c1a,Gucy2e,ALDOB,ERVK-9,TEKT3,MYMK,ERCC3,CTPS1,LAMA5,AIRC,NME5,UCKL1,Scn8a,Npr1,Rnf123,Slc17a4,Npr2
GO:0006351	transcription, DNA-templated	biological_process	0.16242	1	218	1879	1420	12861	evm.model.chr9.848,evm.model.chr1.2617,evm.model.chr19.773,evm.model.chr21.738,evm.model.chr21.80,evm.model.chr12.605,evm.model.chr7.677,evm.model.chr19.140,evm.model.chr10.904,evm.model.ctg1459.7,evm.model.chr2.352,evm.model.ctg1458.3,evm.model.chr5.1475,evm.model.chr18.70,evm.model.chr4.1806,evm.model.ctg1119.1,evm.model.ctg1173.1,evm.model.chr7.1099,evm.model.chr7.674,evm.model.chr29.563,evm.m…	TAF5,T,LEO1,VPS4A,CEBPA,MED18,Itgb5,SNAPC5,foxa2,ZNF182,ESR2,ZNF436,-,mcm2,pou3f3b,Runx1t1,POLR2I,GPD2,HEG1,NR5A1,JUND,POLR1C,ESPN,EN2,Phox2a,NFATC1,TCEA3,FOXD3,POLR2E,Dnali1,Arap3,ANKRD7,Panx2,VDR,HIST2H2BE,Atp8b3,Rorb,DUPD1,Spata5,AMOTL1,HIST2H2BE,Polrmt,MDC1,CREB3L1,brcc3,TLX1,Npr1,HSFY1,PAX3,ONECUT2,Fam167a,mef2d,VPS37C,PPARD,Tsc22d3,FOXO3,NFKB2,E2F1,PITX2,Pou3f4,PRAG1,Bicdl1,MTOR,foxn4,RX2,H…
GO:0097659	nucleic acid-templated transcription	biological_process	0.16242	1	218	1879	1420	12861	evm.model.chr21.80,evm.model.chr21.738,evm.model.chr19.773,evm.model.chr1.2617,evm.model.chr9.848,evm.model.ctg1173.1,evm.model.ctg1119.1,evm.model.chr4.1806,evm.model.chr18.70,evm.model.ctg1459.7,evm.model.chr5.1475,evm.model.ctg1458.3,evm.model.chr2.352,evm.model.chr10.904,evm.model.chr7.677,evm.model.chr19.140,evm.model.chr12.605,evm.model.chr29.563,evm.model.chr7.674,evm.model.chr7.1099,evm.m…	CEBPA,VPS4A,LEO1,T,TAF5,POLR2I,Runx1t1,pou3f3b,mcm2,ZNF182,-,ZNF436,ESR2,foxa2,Itgb5,SNAPC5,MED18,NR5A1,HEG1,GPD2,TCEA3,NFATC1,Phox2a,EN2,ESPN,POLR1C,JUND,POLR2E,Dnali1,FOXD3,HIST2H2BE,AMOTL1,Polrmt,Spata5,DUPD1,Atp8b3,Rorb,VDR,HIST2H2BE,Panx2,Arap3,ANKRD7,ONECUT2,Fam167a,HSFY1,PAX3,Npr1,TLX1,brcc3,CREB3L1,MDC1,NFKB2,E2F1,FOXO3,Tsc22d3,PPARD,mef2d,VPS37C,foxn4,MTOR,Bicdl1,PRAG1,Pou3f4,PITX2,CLPB,…
GO:0007217	tachykinin receptor signaling pathway	biological_process	0.16244	1	2	1879	5	12861	evm.model.chr10.1293,evm.model.chr3.1732	JAG1,NTS
GO:0009725	response to hormone	biological_process	0.16265	1	9	1879	46	12861	evm.model.chr29.563,evm.model.chr12.293,evm.model.chr2.352,evm.model.ctg12.6,evm.model.chr34.325,evm.model.chr19.226,evm.model.chr19.29,evm.model.chr35.416,evm.model.chr21.586	NR5A1,Rorb,ESR2,VDR,PPARD,Nr2f2,CIB1,Nr2f6,hnf4b
GO:0006672	ceramide metabolic process	biological_process	0.16294	1	2	1879	6	12861	evm.model.chr21.108,evm.model.chr35.96	ADGRG1,LINGO3
GO:0016749	N-succinyltransferase activity	molecular_function	0.16314	1	2	1879	6	12861	evm.model.chr36.174,evm.model.chr1.2506	Nudt18,DISC1
GO:0009451	RNA modification	biological_process	0.16364	1	21	1879	120	12861	evm.model.chr22.178,evm.model.chr1.3,evm.model.chr1.2490,evm.model.chr22.339,evm.model.chr12.544,evm.model.chr26.430,evm.model.chr24.451,evm.model.chr10.1034,evm.model.chr35.196,evm.model.chr20.882,evm.model.chr15.481,evm.model.chr9.168,evm.model.chr1.2373,evm.model.ctg2303.1,evm.model.chr25.133,evm.model.chr21.144,evm.model.chr9.912,evm.model.chr2.102,evm.model.ctg2114.1,evm.model.chr24.394,evm.…	TRMT12,GPN1,NTPCR,TRMT2B,CBWD1,MYH7,ZNF346,PEX6,LONP1,Cdkal1,Spata5,DUPD1,RAB32,BPI,RPUSD1,NLRC5,DUSP5,VCPKMT,BPI,DUSP1,CTU2
GO:0097159	organic cyclic compound binding	molecular_function	0.16516	1	525	1879	3545	12861	evm.model.chr32.58,evm.model.chr7.503,evm.model.ctg538.10,evm.model.chr2.1118,evm.model.ctg1685.24,evm.model.ctg2184.4,evm.model.chr26.118,evm.model.chr34.303,evm.model.chr34.23,evm.model.chr13.182,evm.model.chr35.508,evm.model.chr27.208,evm.model.chr3.1774,evm.model.chr34.187,evm.model.chr25.205,evm.model.chr30.344,evm.model.chr30.571,evm.model.chr6.825,evm.model.chr3.738,evm.model.chr18.163,evm…	iolG,HOXD13,Myo5b,GRK2,HIST2H2BE,hmx3b,LAMA5,Pim1,Bcas2,FOXO1,esg1,ULK1,HERVK_113,ATP2B1,RASD1,RPA1,ACAC,ARL9,PIM3,MANF,PRAG1,Evx2,H2AFX,ABCF3,-,JAK3,ANKK1,Cpsf7,Grk1,Polrmt,Rorb,HIST2H2BE,CDK2,AGTPBP1,pol,Abcd4,Dnali1,Camkv,OXSR1,EGR2,AGAP3,FOXO3,gag-pol,PAX3,GPR37L1,rnf207b,-,Npr1,brcc3,ALG9,jockey\pol,ZNF182,CAMK4,-,VPS51,VPS4A,RHOA,BARHL2,TCEA3,H2A-IX,EN2,JUND,Nt5c1a,atp4a,MATK,DUS4L,IRF2,FOX…
GO:1901363	heterocyclic compound binding	molecular_function	0.16516	1	525	1879	3545	12861	evm.model.chr27.329,evm.model.chr3.1756,evm.model.chr21.291,evm.model.ctg941.1,evm.model.chr19.758,evm.model.chr14.926,evm.model.chr21.348,evm.model.chr3.1447,evm.model.chr25.188,evm.model.ctg2103.1,evm.model.chr24.593,evm.model.chr18.414,evm.model.chr24.418,evm.model.chr10.913,evm.model.chr4.447,evm.model.chr35.309,evm.model.chr35.449,evm.model.ctg1974.2,evm.model.chr19.752,evm.model.chr9.258,ev…	RHOF,ALX1,GNAO1,ERVK-9,MYO5C,DMBX1,Irx6,-,Gid4,ZNF436,CDX1,EFCC1,MSX2,Pax1,H2AFX,CIB3,DAZAP1,MEF2C,Onecut1,CDK1,Atad2,MVD,Sars,HSFY1,H2A-IX,Smad4,SCNN1B,abcb6,-,GIMAP7,OLFML3,Camk1,-,SUN2,YRK,Ripk2,SOS1,CAMK1G,MCMDC2,P4htm,Otx2,BMP8A,NSMCE4A,AARS,TOMM34,Hes5,CDK12,CDKL1,Nfs1,TRIM45,pol,HLX,BMP7,-,CORIN,MCM8,CDC6,MYH6,TBP,RAB11A,Krt23,CHAF1A,MAK,SUGP1,MYOD1,-,ML1136,GLRX5,GCK,Rps18,Prkca,PCBP4,MAP…
GO:0060255	regulation of macromolecule metabolic process	biological_process	0.16579	1	199	1879	1303	12861	evm.model.chr35.508,evm.model.chr10.1019,evm.model.chr2.1936,evm.model.chr13.182,evm.model.ctg2663.12,evm.model.chr16.316,evm.model.chr21.69,evm.model.chr6.216,evm.model.chr1.1932,evm.model.ctg2184.4,evm.model.chr29.351,evm.model.chr19.558,evm.model.ctg470.4,evm.model.chr7.556,evm.model.chr16.632,evm.model.chr38.99,evm.model.chr2.1793,evm.model.chr15.145,evm.model.chr29.441,evm.model.chr11.2,evm.…	esg1,RRP36,ARNTL,FOXO1,GGCX,slc12a9,SS18L2,TRIM2,PKIB,hmx3b,LAMC3,Sin3a,pol,MYO3B,DGKD,-,MYOD1,Phox2b,Vav2,-,HOXD13,HP1BP3,Nr2f6,PITX1,IMPG2,irx3,NCOA2,HK1,hnf4b,PITX2,Bicdl1,foxn4,Pou3f4,PRAG1,HSFY1,DNASE1L2,COL3A1,RX2,CLPB,FGG,ZNF850,CREB3L1,TLX1,brcc3,MDC1,ONECUT2,HSFY1,PAX3,FOXO3,PPARD,Tsc22d3,E2F1,NFKB2,Dnali1,FOXD3,Panx2,VDR,Rorb,Atp8b3,Arap3,ANKRD7,AMOTL1,DUPD1,Spata5,GPD2,NR5A1,HEG1,EIF4E…
GO:0044724	single-organism carbohydrate catabolic process	biological_process	0.16769	1	4	1879	15	12861	evm.model.chr32.201,evm.model.ctg1062.3,evm.model.chr15.176,evm.model.chr30.364	ENO1,ALDOB,GABRB1,ALDOC
GO:0018195	peptidyl-arginine modification	biological_process	0.16792	1	2	1879	5	12861	evm.model.chr32.402,evm.model.chr26.53	Padi2,RGS19
GO:0006040	amino sugar metabolic process	biological_process	0.16832	1	3	1879	13	12861	evm.model.ctg1639.1,evm.model.chr2.202,evm.model.chr33.202	MROH2B,TMEM260,MTF1
GO:0000150	recombinase activity	molecular_function	0.16832	1	1	1879	1	12861	evm.model.chr2.2110	VPS51
GO:0009058	biosynthetic process	biological_process	0.16934	1	382	1879	2527	12861	evm.model.ctg2663.11,evm.model.chr18.320,evm.model.ctg2252.9,evm.model.chr35.508,evm.model.chr38.42,evm.model.chr10.929,evm.model.chr31.30,evm.model.chr24.642,evm.model.chr13.182,evm.model.chr34.303,evm.model.ctg2663.12,evm.model.chr6.627,evm.model.ctg2184.4,evm.model.ctg2590.2,evm.model.ctg470.4,evm.model.chr4.886,evm.model.chr16.632,evm.model.chr26.118,evm.model.chr38.99,evm.model.chr2.625,evm.…	Mat2a,Rnf123,Mrpl4,esg1,Scn8a,CFAP61,Rps27,NME5,FOXO1,Pim1,GGCX,FRAS1,hmx3b,CHAF1A,pol,HSF2BP,DGKD,LAMA5,-,GLRX5,MYOD1,Rps16,HIST2H2BE,Rps18,HOXD13,-,Padi2,Pigq,irx3,NCOA2,-,B3gnt7,OR14J1,PRAG1,Pou3f4,ACAC,COL3A1,DNASE1L2,MADPRT,RDH11,ZNF850,FGG,RPA1,brcc3,TLX1,PAX3,rnf207b,Npr1,FOXO3,TRAV1-2,-,POLD2,E2F1,tcf3,Dnali1,RDH11,PTGER3,Rorb,HIST2H2BE,DHRS7B,ALAD,Fam78b,Polrmt,Spata5,DUPD1,DUS4L,GPD2,Co…
GO:0007016	cytoskeletal anchoring at plasma membrane	biological_process	0.1705	1	3	1879	10	12861	evm.model.chr2.2110,evm.model.chr12.1199,evm.model.ctg629.1	VPS51,TLN1,PEAR1
GO:0016705	oxidoreductase activity, acting on paired donors, with incorporation or reduction of molecular oxygen	molecular_function	0.17107	1	19	1879	108	12861	evm.model.chr35.521,evm.model.chr9.829,evm.model.chr17.31,evm.model.chr9.397,evm.model.chr25.267,evm.model.ctg1923.20,evm.model.chr6.482,evm.model.ctg2286.1,evm.model.chr9.507,evm.model.chr19.541,evm.model.chr9.699,evm.model.chr1.270,evm.model.chr14.86,evm.model.chr29.437,evm.model.chr6.509,evm.model.chr19.143,evm.model.chr10.118,evm.model.chr28.365,evm.model.chr25.344	HSD11B1L,CYP17A1,TFG,P4HA1,Cyp3a9,CYP21,IRF2,CYP2G1,Ugt8,cyp11a1,CYP26A1,cyp2k1,FMO4,DBH,CYP4V2,TIPIN,CYP1B1,SPAG9,Cyp2w1
GO:0030254	protein secretion by the type III secretion system	biological_process	0.17171	1	1	1879	1	12861	evm.model.chr34.333	TCP11
GO:0030257	type III protein secretion system complex	cellular_component	0.17171	1	1	1879	1	12861	evm.model.chr34.333	TCP11
GO:0010038	response to metal ion	biological_process	0.17185	1	4	1879	14	12861	evm.model.chr35.400,evm.model.chr29.512,evm.model.chr5.522,evm.model.chr26.56	YJEFN3,cuta,SOSTDC1,Oprl1
GO:0016671	oxidoreductase activity, acting on a sulfur group of donors, disulfide as acceptor	molecular_function	0.17343	1	3	1879	10	12861	evm.model.chr19.170,evm.model.chr3.1179,evm.model.ctg2659.7	PDCD7,MSRB3,Msrb3
GO:0010468	regulation of gene expression	biological_process	0.17466	1	189	1879	1236	12861	evm.model.chr9.342,evm.model.chr21.586,evm.model.ctg745.2,evm.model.chr21.366,evm.model.chr17.34,evm.model.chr24.680,evm.model.ctg1923.33,evm.model.chr6.237,evm.model.ctg2840.5,evm.model.chr12.1590,evm.model.chr7.123,evm.model.chr25.539,evm.model.chr3.2118,evm.model.chr35.97,evm.model.chr22.32,evm.model.chr27.407,evm.model.chr27.493,evm.model.chr6.1130,evm.model.chr6.216,evm.model.chr21.69,evm.mo…	HK1,hnf4b,NCOA2,irx3,IMPG2,PITX1,ZNF850,FGG,CLPB,RX2,COL3A1,DNASE1L2,HSFY1,PRAG1,Pou3f4,foxn4,Bicdl1,PITX2,TRIM2,SS18L2,slc12a9,GGCX,ARNTL,FOXO1,RRP36,esg1,Nr2f6,-,HOXD13,HP1BP3,Vav2,Phox2b,MYOD1,MYO3B,pol,Sin3a,hmx3b,NFATC1,Phox2a,EN2,PML,JUND,ESPN,HEG1,NR5A1,EIF4EBP1,GPD2,mcm2,pou3f3b,Runx1t1,foxa2,Itgb5,MED18,ZNF436,ESR2,VPS4A,CEBPA,TAF5,T,E2F1,NFKB2,Tsc22d3,PPARD,FOXO3,HSFY1,ONECUT2,PAX3,MDC1…
GO:0005044	scavenger receptor activity	molecular_function	0.17484	1	12	1879	65	12861	evm.model.chr4.862,evm.model.chr36.149,evm.model.chr1.2034,evm.model.chr2.1222,evm.model.ctg398.22,evm.model.ctg1009.8,evm.model.chr30.243,evm.model.chr27.617,evm.model.chr11.1087,evm.model.chr31.424,evm.model.ctg2468.9,evm.model.ctg2142.1	Tmprss3,LOXL2,ENPP1,CD163L1,-,CD163,Ssc4d,SBSPON,SBSPON,TMPRSS4,loxl3b,DMBT1
GO:0038024	cargo receptor activity	molecular_function	0.17484	1	12	1879	65	12861	evm.model.ctg1009.8,evm.model.chr2.1222,evm.model.ctg398.22,evm.model.ctg2142.1,evm.model.chr30.243,evm.model.chr11.1087,evm.model.chr27.617,evm.model.ctg2468.9,evm.model.chr31.424,evm.model.chr36.149,evm.model.chr4.862,evm.model.chr1.2034	CD163,CD163L1,-,DMBT1,Ssc4d,SBSPON,SBSPON,loxl3b,TMPRSS4,LOXL2,Tmprss3,ENPP1
GO:0050518	2-C-methyl-D-erythritol 4-phosphate cytidylyltransferase activity	molecular_function	0.17741	1	1	1879	2	12861	evm.model.chr25.296	MAD1L1
GO:0070567	cytidylyltransferase activity	molecular_function	0.17741	1	1	1879	2	12861	evm.model.chr25.296	MAD1L1
GO:0003779	actin binding	molecular_function	0.17746	1	30	1879	184	12861	evm.model.ctg1932.4,evm.model.chr29.263,evm.model.chr1.96,evm.model.chr22.140,evm.model.chr18.9,evm.model.chr34.263,evm.model.chr9.831,evm.model.ctg2663.14,evm.model.chr4.14,evm.model.chr9.309,evm.model.chr31.387,evm.model.chr23.1035,evm.model.chr27.363,evm.model.chr28.266,evm.model.chr32.58,evm.model.ctg226.5,evm.model.chr27.99,evm.model.ctg1917.2,evm.model.chr24.438,evm.model.ctg1232.6,evm.mode…	MAML2,NAIF1,Otof,LAS1L,Brpf1,Ppp1r12b,Cnnm2,Vamp5,NHLH2,CTNNA3,ALG9,ADAMTS19,SH2B3,Sphk1,iolG,PROCR,Rfc5,USF1,DBN1,DBNL,OLFML2B,ESPN,SDC3,Smad4,SOX3,FRMPD1,TLN1,ERICH6,Bcas2,Pkdcc
GO:0019208	phosphatase regulator activity	molecular_function	0.1783	1	3	1879	12	12861	evm.model.chr38.74,evm.model.chr2.341,evm.model.chr32.402	Pde1b,PPP2R5E,Padi2
GO:0052636	arabinosyltransferase activity	molecular_function	0.17843	1	1	1879	2	12861	evm.model.chr28.77	DNAH9
GO:0071766	Actinobacterium-type cell wall biogenesis	biological_process	0.17843	1	1	1879	2	12861	evm.model.chr28.77	DNAH9
GO:0015925	galactosidase activity	molecular_function	0.18078	1	2	1879	6	12861	evm.model.chr2.202,evm.model.chr3.1383	TMEM260,NAGA
GO:0051220	cytoplasmic sequestering of protein	biological_process	0.18079	1	3	1879	13	12861	evm.model.chr16.632,evm.model.ctg2198.7,evm.model.chr5.717	DGKD,Pqlc1,GTPBP10
GO:0000372	Group I intron splicing	biological_process	0.18258	1	1	1879	1	12861	evm.model.chr25.231	Ptcd1
GO:0000376	RNA splicing, via transesterification reactions with guanosine as nucleophile	biological_process	0.18258	1	1	1879	1	12861	evm.model.chr25.231	Ptcd1
GO:0009007	site-specific DNA-methyltransferase (adenine-specific) activity	molecular_function	0.1827	1	1	1879	1	12861	evm.model.chr17.34	IMPG2
GO:0009008	DNA-methyltransferase activity	molecular_function	0.1827	1	1	1879	1	12861	evm.model.chr17.34	IMPG2
GO:0032775	DNA methylation on adenine	biological_process	0.1827	1	1	1879	1	12861	evm.model.chr17.34	IMPG2
GO:0016559	peroxisome fission	biological_process	0.18284	1	3	1879	9	12861	evm.model.ctg1386.10,evm.model.ctg444.33,evm.model.ctg605.6	PEX11B,pol,gag-pol
GO:0015291	secondary active transmembrane transporter activity	molecular_function	0.18308	1	12	1879	71	12861	evm.model.chr22.37,evm.model.chr18.506,evm.model.chr22.648,evm.model.chr14.853,evm.model.chr16.335,evm.model.chr12.485,evm.model.chr31.233,evm.model.chr27.532,evm.model.chr30.473,evm.model.chr22.645,evm.model.chr13.904,evm.model.chr4.1796	SLC9A2,SLC6A8,9,Slc6a9,B3gnt7,SLC1A1,Aplp2,PIK3IP1,Slc47a1,9,SLC6A7,SLC9A2
GO:0019222	regulation of metabolic process	biological_process	0.18321	1	213	1879	1407	12861	evm.model.chr19.143,evm.model.chr19.551,evm.model.chr5.13,evm.model.ctg1816.5,evm.model.chr5.1136,evm.model.chr32.36,evm.model.chr35.356,evm.model.chr7.674,evm.model.chr29.563,evm.model.chr36.219,evm.model.chr7.1099,evm.model.chr4.1806,evm.model.ctg1119.1,evm.model.chr18.70,evm.model.chr14.631,evm.model.chr2.352,evm.model.ctg1458.3,evm.model.chr10.904,evm.model.chr7.677,evm.model.chr12.605,evm.mo…	TIPIN,PML,NFATC1,Phox2a,EN2,ESPN,JUND,HEG1,NR5A1,EIF4EBP1,GPD2,pou3f3b,Runx1t1,mcm2,RASAL2,ESR2,ZNF436,foxa2,Itgb5,MED18,CEBPA,VPS4A,T,TAF5,E2F1,NFKB2,FOXO3,PPARD,Tsc22d3,HSFY1,PAX3,ONECUT2,brcc3,TLX1,CREB3L1,MDC1,AMOTL1,Spata5,DUPD1,Atp8b3,Rorb,Panx2,VDR,ANKRD7,Arap3,Dnali1,FOXD3,MBD3,HK1,hnf4b,IMPG2,NCOA2,irx3,PITX1,CLPB,ZNF850,FGG,GIMAP7,COL3A1,DNASE1L2,HSFY1,RX2,foxn4,Bicdl1,PRAG1,Pou3f4,PITX…
GO:0009165	nucleotide biosynthetic process	biological_process	0.18416	1	21	1879	120	12861	evm.model.chr18.320,evm.model.ctg1229.2,evm.model.chr33.46,evm.model.chr12.1213,evm.model.chr38.42,evm.model.chr31.97,evm.model.chr24.642,evm.model.ctg2135.3,evm.model.chr26.43,evm.model.chr16.282,evm.model.ctg437.3,evm.model.chr15.270,evm.model.chr35.264,evm.model.chr28.77,evm.model.chr32.91,evm.model.chr33.399,evm.model.chr26.118,evm.model.chr7.790,evm.model.chr16.823,evm.model.chr7.169,evm.mod…	Rnf123,Gucy2e,Slc17a4,Npr2,Scn8a,Npr1,NME5,MROH7,UCKL1,EIF4G1,JOSD2,AIRC,Plin3,DNAH9,PANK4,CTPS1,LAMA5,ERCC3,Gucy1b2,RPE,TYMS
GO:1901293	nucleoside phosphate biosynthetic process	biological_process	0.18416	1	21	1879	120	12861	evm.model.chr24.642,evm.model.chr26.43,evm.model.ctg2135.3,evm.model.chr15.270,evm.model.chr16.282,evm.model.ctg437.3,evm.model.chr35.264,evm.model.chr33.46,evm.model.chr18.320,evm.model.ctg1229.2,evm.model.chr12.1213,evm.model.chr38.42,evm.model.chr31.97,evm.model.chr8.250,evm.model.chr28.77,evm.model.chr32.91,evm.model.chr26.118,evm.model.chr33.399,evm.model.chr7.790,evm.model.chr16.823,evm.mod…	NME5,UCKL1,MROH7,AIRC,EIF4G1,JOSD2,Plin3,Slc17a4,Rnf123,Gucy2e,Npr2,Scn8a,Npr1,TYMS,DNAH9,PANK4,LAMA5,CTPS1,ERCC3,Gucy1b2,RPE
GO:0007600	sensory perception	biological_process	0.18426	1	7	1879	29	12861	evm.model.chr1.2343,evm.model.chr34.235,evm.model.chr26.274,evm.model.chr19.117,evm.model.ctg2366.4,evm.model.chr34.129,evm.model.chr37.398	SASH1,DENND2D,Opn5,Smad3,-,AVPR1B,Lasp1
GO:0050877	neurological system process	biological_process	0.18426	1	7	1879	29	12861	evm.model.chr37.398,evm.model.chr19.117,evm.model.ctg2366.4,evm.model.chr34.129,evm.model.chr26.274,evm.model.chr1.2343,evm.model.chr34.235	Lasp1,Smad3,-,AVPR1B,Opn5,SASH1,DENND2D
GO:0000786	nucleosome	cellular_component	0.18447	1	5	1879	19	12861	evm.model.ctg2224.2,evm.model.chr32.436,evm.model.chr25.38,evm.model.chr3.1923,evm.model.chr4.62	Rps18,HP1BP3,SCNN1B,-,CTC1
GO:0004779	sulfate adenylyltransferase activity	molecular_function	0.18455	1	1	1879	2	12861	evm.model.chr9.473	PAPSS2
GO:0004781	sulfate adenylyltransferase (ATP) activity	molecular_function	0.18455	1	1	1879	2	12861	evm.model.chr9.473	PAPSS2
GO:0008897	holo-[acyl-carrier-protein] synthase activity	molecular_function	0.18546	1	1	1879	2	12861	evm.model.chr24.600	FLT4
GO:0019988	charged-tRNA amino acid modification	biological_process	0.18582	1	3	1879	10	12861	evm.model.chr9.912,evm.model.chr9.168,evm.model.chr24.394	DUSP5,DUPD1,DUSP1
GO:0043399	tRNA A64-2'-O-ribosylphosphate transferase activity	molecular_function	0.18582	1	3	1879	10	12861	evm.model.chr9.168,evm.model.chr9.912,evm.model.chr24.394	DUPD1,DUSP5,DUSP1
GO:0006784	heme a biosynthetic process	biological_process	0.18639	1	1	1879	1	12861	evm.model.chr9.744	Cox15
GO:0046160	heme a metabolic process	biological_process	0.18639	1	1	1879	1	12861	evm.model.chr9.744	Cox15
GO:0006333	chromatin assembly or disassembly	biological_process	0.18697	1	4	1879	16	12861	evm.model.chr32.436,evm.model.chr2.1069,evm.model.chr25.118,evm.model.chr3.1923	HP1BP3,CARS,TEX2,-
GO:0006334	nucleosome assembly	biological_process	0.18697	1	4	1879	16	12861	evm.model.chr25.118,evm.model.chr2.1069,evm.model.chr3.1923,evm.model.chr32.436	TEX2,CARS,-,HP1BP3
GO:0031497	chromatin assembly	biological_process	0.18697	1	4	1879	16	12861	evm.model.chr25.118,evm.model.chr2.1069,evm.model.chr3.1923,evm.model.chr32.436	TEX2,CARS,-,HP1BP3
GO:0034728	nucleosome organization	biological_process	0.18697	1	4	1879	16	12861	evm.model.chr32.436,evm.model.chr25.118,evm.model.chr2.1069,evm.model.chr3.1923	HP1BP3,TEX2,CARS,-
GO:0048646	anatomical structure formation involved in morphogenesis	biological_process	0.18756	1	10	1879	51	12861	evm.model.chr3.1588,evm.model.chr37.255,evm.model.chr1.499,evm.model.chr22.140,evm.model.chr7.140,evm.model.chr16.639,evm.model.chr18.476,evm.model.chr9.278,evm.model.ctg1227.1,evm.model.chr22.375	SOCS2,Itga3,-,LAS1L,ITGAV,LIMS2,WNT5A,EGR2,Clip3,SOX3
GO:0050795	regulation of behavior	biological_process	0.1883	1	1	1879	1	12861	evm.model.chr18.163	MANF
GO:0050920	regulation of chemotaxis	biological_process	0.1883	1	1	1879	1	12861	evm.model.chr18.163	MANF
GO:0005578	proteinaceous extracellular matrix	cellular_component	0.18888	1	19	1879	109	12861	evm.model.chr19.29,evm.model.chr15.363,evm.model.chr2.1130,evm.model.chr16.517,evm.model.ctg2202.2,evm.model.chr9.383,evm.model.chr1.661,evm.model.chr35.309,evm.model.chr26.96,evm.model.chr33.71,evm.model.chr16.27,evm.model.ctg2788.2,evm.model.chr11.464,evm.model.chr16.452,evm.model.chr9.786,evm.model.chr32.406,evm.model.chr3.1588,evm.model.chr15.655,evm.model.chr16.457	CIB1,SPARCL1,CABP4,SNED1,CALU,Spock2,HPCAL1,CIB3,COL9A3,Hpca,OTOL1,CIB1,COLEC10,GPC5,Kcnip2,MFAP2,SOCS2,C1QTNF7,GPC1
GO:0006753	nucleoside phosphate metabolic process	biological_process	0.18988	1	33	1879	194	12861	evm.model.chr15.270,evm.model.chr24.642,evm.model.chr26.43,evm.model.chr38.42,evm.model.chr31.97,evm.model.chr18.320,evm.model.chr33.46,evm.model.chr12.1213,evm.model.ctg1062.3,evm.model.ctg941.1,evm.model.chr28.167,evm.model.chr29.432,evm.model.chr7.790,evm.model.chr33.399,evm.model.chr26.118,evm.model.chr16.282,evm.model.ctg437.3,evm.model.ctg121.1,evm.model.chr9.760,evm.model.chr35.264,evm.mod…	AIRC,NME5,UCKL1,Scn8a,Npr1,Rnf123,Slc17a4,Npr2,ALDOB,ERVK-9,TEKT3,MYMK,ERCC3,CTPS1,LAMA5,EIF4G1,JOSD2,ERVK-9,ZFYVE27,Plin3,Wdr12,MROH7,ENO1,Nt5c1a,Gucy2e,FGG,TYMS,GABRB1,Gucy1b2,RPE,PANK4,DNAH9,ALDOC
GO:0004557	alpha-galactosidase activity	molecular_function	0.18988	1	1	1879	1	12861	evm.model.chr3.1383	NAGA
GO:0045786	negative regulation of cell cycle	biological_process	0.19013	1	8	1879	41	12861	evm.model.chr29.351,evm.model.chr33.59,evm.model.chr38.99,evm.model.chr27.493,evm.model.chr30.257,evm.model.chr34.425,evm.model.chr27.93,evm.model.chr25.296	LAMC3,Macf1,-,Bicdl1,Gas2l2,CDKN1A,Gas2l1,MAD1L1
GO:0008774	acetaldehyde dehydrogenase (acetylating) activity	molecular_function	0.19016	1	1	1879	1	12861	evm.model.chr9.17	-
GO:0006163	purine nucleotide metabolic process	biological_process	0.1906	1	24	1879	137	12861	evm.model.chr6.237,evm.model.ctg1062.3,evm.model.chr15.176,evm.model.chr29.432,evm.model.chr7.790,evm.model.chr16.823,evm.model.chr32.91,evm.model.chr26.118,evm.model.chr30.364,evm.model.chr15.270,evm.model.chr9.760,evm.model.chr16.282,evm.model.chr35.264,evm.model.chr7.374,evm.model.chr24.642,evm.model.chr26.43,evm.model.ctg2135.3,evm.model.chr32.201,evm.model.chr38.42,evm.model.chr31.97,evm.mod…	FGG,ALDOB,GABRB1,MYMK,ERCC3,Gucy1b2,PANK4,LAMA5,ALDOC,AIRC,ZFYVE27,EIF4G1,Plin3,Wdr12,NME5,UCKL1,MROH7,ENO1,Scn8a,Npr1,Slc17a4,Gucy2e,Rnf123,Npr2
GO:0006658	phosphatidylserine metabolic process	biological_process	0.19103	1	1	1879	2	12861	evm.model.chr11.716	PTDSS1
GO:0006659	phosphatidylserine biosynthetic process	biological_process	0.19103	1	1	1879	2	12861	evm.model.chr11.716	PTDSS1
GO:0003333	amino acid transmembrane transport	biological_process	0.19136	1	5	1879	23	12861	evm.model.chr27.36,evm.model.chr16.163,evm.model.chr21.310,evm.model.chr13.900,evm.model.chr21.242	Slc7a4,SLC7A14,SLC38A8,PGAP2,Slc38a7
GO:0004018	N6-(1,2-dicarboxyethyl)AMP AMP-lyase (fumarate-forming) activity	molecular_function	0.19266	1	1	1879	1	12861	evm.model.chr16.282	EIF4G1
GO:0030638	polyketide metabolic process	biological_process	0.19279	1	1	1879	1	12861	evm.model.chr34.32	AP4B1
GO:0030639	polyketide biosynthetic process	biological_process	0.19279	1	1	1879	1	12861	evm.model.chr34.32	AP4B1
GO:0031854	orexigenic neuropeptide QRFP receptor binding	molecular_function	0.19337	1	1	1879	1	12861	evm.model.chr32.319	Tmem51
GO:0004631	phosphomevalonate kinase activity	molecular_function	0.19373	1	1	1879	1	12861	evm.model.chr31.48	PMVK
GO:0006695	cholesterol biosynthetic process	biological_process	0.19373	1	1	1879	1	12861	evm.model.chr31.48	PMVK
GO:0008203	cholesterol metabolic process	biological_process	0.19373	1	1	1879	1	12861	evm.model.chr31.48	PMVK
GO:0016126	sterol biosynthetic process	biological_process	0.19373	1	1	1879	1	12861	evm.model.chr31.48	PMVK
GO:1902652	secondary alcohol metabolic process	biological_process	0.19373	1	1	1879	1	12861	evm.model.chr31.48	PMVK
GO:1902653	secondary alcohol biosynthetic process	biological_process	0.19373	1	1	1879	1	12861	evm.model.chr31.48	PMVK
GO:0006890	retrograde vesicle-mediated transport, Golgi to ER	biological_process	0.19435	1	1	1879	1	12861	evm.model.chr18.190	TMEM115
GO:0004514	nicotinate-nucleotide diphosphorylase (carboxylating) activity	molecular_function	0.19454	1	1	1879	1	12861	evm.model.chr7.169	RPE
GO:0009435	NAD biosynthetic process	biological_process	0.19454	1	1	1879	1	12861	evm.model.chr7.169	RPE
GO:0019674	NAD metabolic process	biological_process	0.19454	1	1	1879	1	12861	evm.model.chr7.169	RPE
GO:0006953	acute-phase response	biological_process	0.19484	1	1	1879	1	12861	evm.model.chr2.1098	-
GO:0007281	germ cell development	biological_process	0.19513	1	7	1879	31	12861	evm.model.chr16.639,evm.model.chr3.1588,evm.model.ctg1227.1,evm.model.chr22.140,evm.model.chr22.375,evm.model.chr9.278,evm.model.chr18.476	LIMS2,SOCS2,Clip3,LAS1L,SOX3,EGR2,WNT5A
GO:0007096	regulation of exit from mitosis	biological_process	0.19538	1	1	1879	1	12861	evm.model.chr10.155	MAD2L1BP
GO:0010458	exit from mitosis	biological_process	0.19538	1	1	1879	1	12861	evm.model.chr10.155	MAD2L1BP
GO:0032994	protein-lipid complex	cellular_component	0.19542	1	1	1879	1	12861	evm.model.chr4.177	-
GO:0034358	plasma lipoprotein particle	cellular_component	0.19542	1	1	1879	1	12861	evm.model.chr4.177	-
GO:0042627	chylomicron	cellular_component	0.19542	1	1	1879	1	12861	evm.model.chr4.177	-
GO:1990777	lipoprotein particle	cellular_component	0.19542	1	1	1879	1	12861	evm.model.chr4.177	-
GO:0019219	regulation of nucleobase-containing compound metabolic process	biological_process	0.19543	1	185	1879	1218	12861	evm.model.ctg1639.1,evm.model.chr22.314,evm.model.ctg630.1,evm.model.chr25.118,evm.model.chr34.240,evm.model.chr10.530,evm.model.chr2.169,evm.model.chr22.622,evm.model.chr19.117,evm.model.chr7.501,evm.model.chr30.353,evm.model.chr37.407,evm.model.chr28.589,evm.model.chr4.63,evm.model.chr28.77,evm.model.chr26.513,evm.model.ctg2071.4,evm.model.chr2.888,evm.model.chr37.384,evm.model.ctg1904.2,evm.mo…	MROH2B,MED12,ETV3L,TEX2,MYOG,HLX,SAMD4A,BRN3,Smad3,HOXD11,Sebox,MLLT6,cep131,TRIM45,DNAH9,ZHX3,MED1,FOS,Krt23,MYH6,Crebbp,OLFML2B,CDC6,asic4,-,ZNF398,irx1-a,HEY1,P4htm,Tbx4,NCMAP,SUN2,Ppp1r12b,PBX4,OLFML3,Psd4,NPAS2,STAT2,-,SEMA4A,RBM41,Hes5,hoxc6,Pou6f1,-,GATA2,Lasp1,Cux2,STAT5B,APOO,KAT5,USF1,DMRT2,L3MBTL3,TMEM64,DAZAP1,KCNH4,SOX2,Pax1,Otof,MYCL,CIAPIN1,IRF8,POLR1A,Smad4,Nr2f2,SOX3,TLE2,LDLRAD3…
GO:0015099	nickel cation transmembrane transporter activity	molecular_function	0.1964	1	2	1879	5	12861	evm.model.chr31.177,evm.model.chr37.342	FEZ1,KCNH4
GO:0015675	nickel cation transport	biological_process	0.1964	1	2	1879	5	12861	evm.model.chr37.342,evm.model.chr31.177	KCNH4,FEZ1
GO:0035444	nickel cation transmembrane transport	biological_process	0.1964	1	2	1879	5	12861	evm.model.chr31.177,evm.model.chr37.342	FEZ1,KCNH4
GO:0006516	glycoprotein catabolic process	biological_process	0.19672	1	1	1879	2	12861	evm.model.chr9.516	-
GO:0045766	positive regulation of angiogenesis	biological_process	0.19745	1	3	1879	13	12861	evm.model.chr7.140,evm.model.chr1.499,evm.model.chr37.255	ITGAV,-,Itga3
GO:1904018	positive regulation of vasculature development	biological_process	0.19745	1	3	1879	13	12861	evm.model.chr37.255,evm.model.chr1.499,evm.model.chr7.140	Itga3,-,ITGAV
GO:0008252	nucleotidase activity	molecular_function	0.19746	1	3	1879	10	12861	evm.model.chr2.1025,evm.model.chr37.363,evm.model.chr28.167	Nt5c1a,NT5C3B,TEKT3
GO:0008253	5'-nucleotidase activity	molecular_function	0.19746	1	3	1879	10	12861	evm.model.chr2.1025,evm.model.chr37.363,evm.model.chr28.167	Nt5c1a,NT5C3B,TEKT3
GO:0004668	protein-arginine deiminase activity	molecular_function	0.19795	1	2	1879	6	12861	evm.model.chr32.402,evm.model.chr26.53	Padi2,RGS19
GO:0005777	peroxisome	cellular_component	0.19869	1	5	1879	21	12861	evm.model.chr28.278,evm.model.chr28.99,evm.model.ctg1386.10,evm.model.ctg444.33,evm.model.ctg605.6	ACOX1,Pirt,PEX11B,pol,gag-pol
GO:0042579	microbody	cellular_component	0.19869	1	5	1879	21	12861	evm.model.ctg605.6,evm.model.chr28.278,evm.model.chr28.99,evm.model.ctg1386.10,evm.model.ctg444.33	gag-pol,ACOX1,Pirt,PEX11B,pol
GO:0019900	kinase binding	molecular_function	0.1992	1	6	1879	30	12861	evm.model.chr34.263,evm.model.chr3.1341,evm.model.chr33.187,evm.model.chr25.192,evm.model.ctg630.12,evm.model.chr26.438	Ppp1r12b,PPP1R12A,Dnali1,SREBF1,Slamf1,Soga1
GO:0006261	DNA-dependent DNA replication	biological_process	0.20003	1	15	1879	82	12861	evm.model.chr19.143,evm.model.chr18.70,evm.model.chr4.1156,evm.model.chr32.436,evm.model.chr20.488,evm.model.chr27.616,evm.model.chr36.245,evm.model.chr25.557,evm.model.chr24.680,evm.model.chr1.45,evm.model.ctg538.5,evm.model.chr2.221,evm.model.chr14.410,evm.model.chr14.1077,evm.model.chr7.438	TIPIN,mcm2,APOO,HP1BP3,NEUROD6,-,ADAM9,Crebbp,PITX1,ASXL2,tcf3,-,Abca4,PTGER3,NEUROD1
GO:0031323	regulation of cellular metabolic process	biological_process	0.20054	1	202	1879	1337	12861	evm.model.chr38.79,evm.model.ctg1951.7,evm.model.chr32.90,evm.model.chr31.9,evm.model.chr22.361,evm.model.chr37.338,evm.model.chr37.398,evm.model.chr18.90,evm.model.chr27.360,evm.model.chr8.245,evm.model.chr39.76,evm.model.chr30.524,evm.model.chr2.190,evm.model.chr18.515,evm.model.chr2.221,evm.model.chr34.26,evm.model.ctg2663.24,evm.model.chr4.1774,evm.model.ctg2777.8,evm.model.chr34.263,evm.mode…	Pou6f1,hoxc6,Hes5,SEMA4A,RBM41,STAT5B,Lasp1,GATA2,Cux2,COLEC12,-,Tbx4,ATG14,P4htm,-,OLFML3,Psd4,NPAS2,STAT2,Ppp1r12b,PBX4,CENPO,NCMAP,SUN2,MYH6,Krt23,FOS,MED1,MAD1L1,ZNF398,-,HEY1,irx1-a,CDC6,asic4,LAMTOR5,OLFML2B,Crebbp,BRN3,SAMD4A,ETV3L,Krt8,TEX2,MYOG,HLX,MED12,MROH2B,DNAH9,ZHX3,TRIM45,cep131,Sebox,MLLT6,Smad3,HOXD11,DHX8,Angptl4,EML6,FNTB,TCIRG1,Ppp1r9b,MNX1,CLP1,ZNF436,MAFK,STAC2,PEX6,CDX1,Ph…
GO:0006030	chitin metabolic process	biological_process	0.20301	1	2	1879	8	12861	evm.model.chr2.202,evm.model.chr33.202	TMEM260,MTF1
GO:1901071	glucosamine-containing compound metabolic process	biological_process	0.20301	1	2	1879	8	12861	evm.model.chr33.202,evm.model.chr2.202	MTF1,TMEM260
GO:0016491	oxidoreductase activity	molecular_function	0.20452	1	119	1879	770	12861	evm.model.chr12.919,evm.model.chr20.389,evm.model.chr23.478,evm.model.chr15.631,evm.model.chr25.181,evm.model.chr21.236,evm.model.chr37.329,evm.model.chr4.86,evm.model.chr9.1195,evm.model.ctg1232.2,evm.model.chr14.42,evm.model.chr14.820,evm.model.chr18.6,evm.model.chr22.182,evm.model.chr9.17,evm.model.chr25.220,evm.model.chr22.39,evm.model.chr18.515,evm.model.chr19.541,evm.model.chr20.959,evm.mod…	NDUFS4,Gfod1,CDO1,Qdpr,LLGL1,HSD11B2,HSD17B1,HSD3B,PRDX3,RDH11,ALDH9A1,TIE1,Camk1,Nox1,-,DHRS7B,SH3BGRL,P4htm,cyp11a1,GMPR,DBH,LOXL1,Cyp2w1,DHRSX,ALDH1A2,HHATL,RHOA,KMT2C,TFG,PYCR3,loxl3b,ACOX1,LOXL2,GSTO1,TYRP1,RDH8,jockey\pol,Nqo1,PRDM1,ALDH3B1,cyp2k1,MSRB3,MTHFD2,CARNS1,GPD2,Cox15,ICP0,SDHC,DUS4L,SRM,JOSD2,Aoc3,TIPIN,CYP1B1,SPAG9,RAF1,GPC5,Msrb3,GLRX5,CYP17A1,TXN,Sin3a,DGKD,DGKD,P4HA1,IRF2,iol…
GO:0003013	circulatory system process	biological_process	0.20477	1	3	1879	10	12861	evm.model.chr26.154,evm.model.chr9.1195,evm.model.chr33.374	EDN3,PRDX3,EDN2
GO:0003018	vascular process in circulatory system	biological_process	0.20477	1	3	1879	10	12861	evm.model.chr33.374,evm.model.chr26.154,evm.model.chr9.1195	EDN2,EDN3,PRDX3
GO:0008015	blood circulation	biological_process	0.20477	1	3	1879	10	12861	evm.model.chr26.154,evm.model.chr9.1195,evm.model.chr33.374	EDN3,PRDX3,EDN2
GO:0035150	regulation of tube size	biological_process	0.20477	1	3	1879	10	12861	evm.model.chr33.374,evm.model.chr9.1195,evm.model.chr26.154	EDN2,PRDX3,EDN3
GO:0050880	regulation of blood vessel size	biological_process	0.20477	1	3	1879	10	12861	evm.model.chr33.374,evm.model.chr9.1195,evm.model.chr26.154	EDN2,PRDX3,EDN3
GO:1903522	regulation of blood circulation	biological_process	0.20477	1	3	1879	10	12861	evm.model.chr33.374,evm.model.chr26.154,evm.model.chr9.1195	EDN2,EDN3,PRDX3
GO:0008236	serine-type peptidase activity	molecular_function	0.20487	1	36	1879	218	12861	evm.model.ctg2623.1,evm.model.ctg2468.9,evm.model.chr14.1100,evm.model.chr18.303,evm.model.chr31.241,evm.model.chr4.878,evm.model.chr36.149,evm.model.chr3.1954,evm.model.chr15.182,evm.model.ctg1127.9,evm.model.chr13.1182,evm.model.chr33.42,evm.model.chr17.34,evm.model.chr35.514,evm.model.chr35.412,evm.model.chr16.360,evm.model.chr35.441,evm.model.chr13.969,evm.model.chr31.424,evm.model.chr7.251,e…	KLK14,loxl3b,PCSK9,Apeh,St14,SIK2,LOXL2,TMPRSS6,CORIN,SHTN1,PRSS23,LYPLA2,IMPG2,Gzmg,abhd8,MASP1,PCSK4,TPP1,TMPRSS4,ASB18,-,Acot5,-,ALDOB,LONP1,CEL,RHBDL1,Tysnd1,ABHD17A,CD163L1,CTRL,-,SPAG5,Tmprss3,Anapc2,ABHD12
GO:0017171	serine hydrolase activity	molecular_function	0.20487	1	36	1879	218	12861	evm.model.chr21.187,evm.model.chr32.461,evm.model.chr30.365,evm.model.chr4.862,evm.model.ctg800.12,evm.model.chr29.153,evm.model.chr25.605,evm.model.chr29.408,evm.model.chr9.382,evm.model.chr35.127,evm.model.chr2.1222,evm.model.chr35.515,evm.model.ctg1062.3,evm.model.chr35.196,evm.model.chr31.424,evm.model.chr7.251,evm.model.ctg398.22,evm.model.chr2.1435,evm.model.chr35.514,evm.model.chr17.34,evm…	CTRL,-,SPAG5,Tmprss3,ABHD12,Anapc2,RHBDL1,CEL,Tysnd1,ABHD17A,CD163L1,-,ALDOB,LONP1,TMPRSS4,ASB18,-,Acot5,Gzmg,IMPG2,abhd8,MASP1,PCSK4,TPP1,CORIN,SHTN1,PRSS23,LYPLA2,PCSK9,Apeh,St14,SIK2,LOXL2,TMPRSS6,KLK14,loxl3b
GO:0005179	hormone activity	molecular_function	0.20514	1	18	1879	98	12861	evm.model.chr35.134,evm.model.ctg784.17,evm.model.chr31.387,evm.model.chr35.388,evm.model.chr2.1202,evm.model.chr18.99,evm.model.chr12.459,evm.model.chr36.13,evm.model.chr2.2206,evm.model.chr14.891,evm.model.ctg500.5,evm.model.chr17.820,evm.model.chr37.368,evm.model.ctg745.2,evm.model.chr3.1732,evm.model.chr22.694,evm.model.chr24.405,evm.model.chr38.90	Atp8b3,GH,ALG9,SUGP1,COR4,Col7a1,Rln3,CFAP97D1,-,-,-,PTHLH,-,NCOA2,NTS,-,STC2,GCG
GO:0004864	protein phosphatase inhibitor activity	molecular_function	0.20517	1	2	1879	6	12861	evm.model.chr32.402,evm.model.chr38.74	Padi2,Pde1b
GO:0019212	phosphatase inhibitor activity	molecular_function	0.20517	1	2	1879	6	12861	evm.model.chr32.402,evm.model.chr38.74	Padi2,Pde1b
GO:0001772	immunological synapse	cellular_component	0.2053	1	2	1879	6	12861	evm.model.chr31.437,evm.model.chr2.1158	SIDT2,SYT7
GO:0097197	tetraspanin-enriched microdomain	cellular_component	0.2053	1	2	1879	6	12861	evm.model.chr31.437,evm.model.chr2.1158	SIDT2,SYT7
GO:0006165	nucleoside diphosphate phosphorylation	biological_process	0.20604	1	5	1879	22	12861	evm.model.chr32.201,evm.model.ctg1062.3,evm.model.chr24.642,evm.model.chr15.176,evm.model.chr30.364	ENO1,ALDOB,NME5,GABRB1,ALDOC
GO:0046939	nucleotide phosphorylation	biological_process	0.20604	1	5	1879	22	12861	evm.model.chr30.364,evm.model.chr15.176,evm.model.chr24.642,evm.model.ctg1062.3,evm.model.chr32.201	ALDOC,GABRB1,NME5,ALDOB,ENO1
GO:0032268	regulation of cellular protein metabolic process	biological_process	0.20694	1	13	1879	72	12861	evm.model.chr19.551,evm.model.chr25.296,evm.model.chr1.1932,evm.model.chr10.858,evm.model.chr9.377,evm.model.chr38.99,evm.model.chr34.408,evm.model.chr27.493,evm.model.chr36.219,evm.model.chr13.1292,evm.model.chr29.351,evm.model.chr27.508,evm.model.chr30.191	PML,MAD1L1,PKIB,EML6,Eif4ebp2,-,LAMTOR5,Bicdl1,EIF4EBP1,Phf7,LAMC3,GATC,MIS12
GO:0042180	cellular ketone metabolic process	biological_process	0.20727	1	2	1879	7	12861	evm.model.chr29.279,evm.model.chr25.442	Slc27a4,COQ7
GO:0009150	purine ribonucleotide metabolic process	biological_process	0.20764	1	23	1879	131	12861	evm.model.chr30.364,evm.model.chr32.91,evm.model.chr16.823,evm.model.chr29.432,evm.model.chr7.790,evm.model.chr15.176,evm.model.ctg1062.3,evm.model.chr6.237,evm.model.chr12.1213,evm.model.chr33.46,evm.model.chr18.320,evm.model.ctg1229.2,evm.model.chr38.42,evm.model.chr31.97,evm.model.chr32.201,evm.model.chr26.43,evm.model.ctg2135.3,evm.model.chr24.642,evm.model.chr7.374,evm.model.chr35.264,evm.mo…	ALDOC,PANK4,Gucy1b2,MYMK,ERCC3,GABRB1,ALDOB,FGG,Npr2,Slc17a4,Rnf123,Gucy2e,Scn8a,Npr1,ENO1,UCKL1,MROH7,NME5,Wdr12,Plin3,ZFYVE27,AIRC,EIF4G1
GO:0009259	ribonucleotide metabolic process	biological_process	0.20764	1	23	1879	131	12861	evm.model.chr16.823,evm.model.chr7.790,evm.model.chr29.432,evm.model.chr30.364,evm.model.chr32.91,evm.model.chr6.237,evm.model.chr15.176,evm.model.ctg1062.3,evm.model.chr31.97,evm.model.chr38.42,evm.model.chr32.201,evm.model.chr12.1213,evm.model.chr33.46,evm.model.ctg1229.2,evm.model.chr18.320,evm.model.chr35.264,evm.model.chr9.760,evm.model.chr15.270,evm.model.chr16.282,evm.model.chr26.43,evm.mo…	Gucy1b2,ERCC3,MYMK,ALDOC,PANK4,FGG,GABRB1,ALDOB,Npr1,Scn8a,ENO1,Npr2,Slc17a4,Gucy2e,Rnf123,Plin3,ZFYVE27,AIRC,EIF4G1,UCKL1,MROH7,NME5,Wdr12
GO:0004713	protein tyrosine kinase activity	molecular_function	0.20838	1	4	1879	18	12861	evm.model.chr1.91,evm.model.chr23.323,evm.model.ctg1260.5,evm.model.chr19.208	PTK2B,TEK,Erbb2,IGF1R
GO:0009755	hormone-mediated signaling pathway	biological_process	0.2085	1	8	1879	43	12861	evm.model.chr29.563,evm.model.chr35.416,evm.model.chr21.586,evm.model.chr12.293,evm.model.chr2.352,evm.model.ctg12.6,evm.model.chr34.325,evm.model.chr19.226	NR5A1,Nr2f6,hnf4b,Rorb,ESR2,VDR,PPARD,Nr2f2
GO:0032870	cellular response to hormone stimulus	biological_process	0.2085	1	8	1879	43	12861	evm.model.chr35.416,evm.model.chr21.586,evm.model.chr12.293,evm.model.chr2.352,evm.model.ctg12.6,evm.model.chr34.325,evm.model.chr19.226,evm.model.chr29.563	Nr2f6,hnf4b,Rorb,ESR2,VDR,PPARD,Nr2f2,NR5A1
GO:0051539	4 iron, 4 sulfur cluster binding	molecular_function	0.21059	1	4	1879	17	12861	evm.model.ctg2303.1,evm.model.ctg2114.1,evm.model.chr25.557,evm.model.chr20.882	BPI,BPI,Crebbp,Cdkal1
GO:0004074	biliverdin reductase activity	molecular_function	0.21099	1	1	1879	2	12861	evm.model.ctg2623.1	KLK14
GO:0042167	heme catabolic process	biological_process	0.21099	1	1	1879	2	12861	evm.model.ctg2623.1	KLK14
GO:0044036	cell wall macromolecule metabolic process	biological_process	0.21171	1	2	1879	6	12861	evm.model.chr30.240,evm.model.ctg1082.4	Rasa4,-
GO:0034062	RNA polymerase activity	molecular_function	0.21266	1	25	1879	146	12861	evm.model.chr26.355,evm.model.chr32.40,evm.model.chr2.1049,evm.model.chr18.90,evm.model.chr36.166,evm.model.chr10.150,evm.model.ctg1913.1,evm.model.chr2.1522,evm.model.chr2.1143,evm.model.ctg1923.15,evm.model.chr15.1113,evm.model.chr11.4,evm.model.chr29.153,evm.model.chr35.472,evm.model.chr26.165,evm.model.ctg2590.2,evm.model.chr23.1065,evm.model.chr4.1774,evm.model.chr3.1826,evm.model.chr2.625,e…	TOMM34,rnf207b,Cd81,GATA2,POLR3D,POLR1C,Znf629,EXD2,VPS37C,BTN1A1,POLR1A,PLEC,Anapc2,POLR2E,gnas,CHAF1A,TPPP2,NPAS2,Mkl1,GLRX5,SNCAIP,ZNF182,ZNF436,POLR2I,Polrmt
GO:0042558	pteridine-containing compound metabolic process	biological_process	0.21293	1	5	1879	22	12861	evm.model.ctg1232.2,evm.model.chr25.220,evm.model.ctg2539.42,evm.model.chr2.1554,evm.model.ctg2262.3	RDH11,DHRS7B,MTHFD2,RDH12,RDH11
GO:0042559	pteridine-containing compound biosynthetic process	biological_process	0.21293	1	5	1879	22	12861	evm.model.ctg2262.3,evm.model.chr2.1554,evm.model.ctg2539.42,evm.model.chr25.220,evm.model.ctg1232.2	RDH11,RDH12,MTHFD2,DHRS7B,RDH11
GO:0016638	oxidoreductase activity, acting on the CH-NH2 group of donors	molecular_function	0.21462	1	5	1879	23	12861	evm.model.chr19.513,evm.model.ctg2468.9,evm.model.chr36.149,evm.model.chr37.306,evm.model.chr25.181	LOXL1,loxl3b,LOXL2,Aoc3,LLGL1
GO:0006855	drug transmembrane transport	biological_process	0.21539	1	2	1879	6	12861	evm.model.chr30.473,evm.model.chr16.335	Slc47a1,B3gnt7
GO:0015238	drug transmembrane transporter activity	molecular_function	0.21539	1	2	1879	6	12861	evm.model.chr16.335,evm.model.chr30.473	B3gnt7,Slc47a1
GO:0015893	drug transport	biological_process	0.21539	1	2	1879	6	12861	evm.model.chr16.335,evm.model.chr30.473	B3gnt7,Slc47a1
GO:0090484	drug transporter activity	molecular_function	0.21539	1	2	1879	6	12861	evm.model.chr30.473,evm.model.chr16.335	Slc47a1,B3gnt7
GO:1903825	organic acid transmembrane transport	biological_process	0.21727	1	5	1879	24	12861	evm.model.chr16.163,evm.model.chr27.36,evm.model.chr21.242,evm.model.chr13.900,evm.model.chr21.310	SLC7A14,Slc7a4,Slc38a7,PGAP2,SLC38A8
GO:0072528	pyrimidine-containing compound biosynthetic process	biological_process	0.21746	1	6	1879	28	12861	evm.model.chr7.169,evm.model.chr32.201,evm.model.chr3.563,evm.model.chr33.399,evm.model.chr8.250,evm.model.chr24.642	RPE,ENO1,DUS4L,CTPS1,TYMS,NME5
GO:0006725	cellular aromatic compound metabolic process	biological_process	0.21795	1	391	1879	2619	12861	evm.model.chr30.353,evm.model.chr36.245,evm.model.chr16.339,evm.model.chr19.117,evm.model.chr7.501,evm.model.chr28.77,evm.model.chr26.165,evm.model.chr26.513,evm.model.chr28.589,evm.model.chr22.314,evm.model.chr25.133,evm.model.chr22.622,evm.model.chr7.839,evm.model.chr34.240,evm.model.chr15.176,evm.model.chr7.648,evm.model.chr19.298,evm.model.chr3.1923,evm.model.ctg2539.42,evm.model.chr11.933,ev…	Sebox,ADAM9,RPL35A,Smad3,HOXD11,DNAH9,gnas,ZHX3,cep131,MED12,RPUSD1,BRN3,bcs1l,MYOG,GABRB1,asic4,POLG,-,MTHFD2,HEY1,irx1-a,ERVK-9,FOS,Ppp1r12b,CENPO,NCMAP,MKRN1,SEC31B,CTPS1,TARS2,TPPP2,Cdkal1,Tbx4,-,GATA2,Lasp1,Cux2,TRMT2B,-,STAT5B,NLRP12,RBM41,Znf629,Pou6f1,hoxc6,RAD51B,Cpm,RARS,DMRT2,SIKE1,KAT5,LAMB3,SOX2,TMEM64,Capza3,MNX1,GJB5,HIST2H2BE,CCDC30,MIF,Gucy2e,ASXL2,tbx2,IRF8,PLEC,CIAPIN1,LDLRAD3,…
GO:0006954	inflammatory response	biological_process	0.21914	1	4	1879	16	12861	evm.model.chr28.21,evm.model.chr25.8,evm.model.chr2.1098,evm.model.chr7.732	MYH4,IL9R,-,GLI2
GO:0051186	cofactor metabolic process	biological_process	0.21924	1	23	1879	141	12861	evm.model.chr36.174,evm.model.chr6.482,evm.model.ctg2262.3,evm.model.chr15.176,evm.model.chr25.220,evm.model.chr7.936,evm.model.ctg1062.3,evm.model.chr7.169,evm.model.chr29.279,evm.model.chr30.364,evm.model.chr32.91,evm.model.ctg1232.2,evm.model.ctg2623.1,evm.model.chr25.442,evm.model.ctg437.3,evm.model.chr2.1554,evm.model.chr9.760,evm.model.chr1.2490,evm.model.chr26.43,evm.model.chr32.201,evm.mo…	Nudt18,IRF2,RDH11,GABRB1,DHRS7B,Dars,ALDOB,RPE,Slc27a4,ALDOC,PANK4,RDH11,KLK14,COQ7,JOSD2,RDH12,ZFYVE27,NTPCR,UCKL1,ENO1,Cox15,MTHFD2,Mat2a
GO:0004799	thymidylate synthase activity	molecular_function	0.21963	1	1	1879	2	12861	evm.model.chr8.250	TYMS
GO:0032993	protein-DNA complex	cellular_component	0.22119	1	5	1879	20	12861	evm.model.chr32.436,evm.model.ctg2224.2,evm.model.chr3.1923,evm.model.chr25.38,evm.model.chr4.62	HP1BP3,Rps18,-,SCNN1B,CTC1
GO:0006355	regulation of transcription, DNA-templated	biological_process	0.22223	1	182	1879	1204	12861	evm.model.chr2.221,evm.model.ctg2777.8,evm.model.chr34.26,evm.model.ctg2663.24,evm.model.chr4.1774,evm.model.chr34.263,evm.model.ctg2191.6,evm.model.chr3.1886,evm.model.chr33.24,evm.model.chr30.524,evm.model.chr18.515,evm.model.chr37.338,evm.model.chr27.360,evm.model.chr37.398,evm.model.chr18.90,evm.model.chr39.76,evm.model.chr38.79,evm.model.ctg1951.7,evm.model.chr32.90,evm.model.chr22.361,evm.m…	-,STAT2,OLFML3,Psd4,NPAS2,Ppp1r12b,PBX4,SUN2,NCMAP,Tbx4,P4htm,STAT5B,Cux2,Lasp1,GATA2,-,Pou6f1,hoxc6,Hes5,RBM41,SEMA4A,ZHX3,DNAH9,TRIM45,cep131,MLLT6,Sebox,HOXD11,Smad3,SAMD4A,BRN3,MYOG,HLX,ETV3L,TEX2,MED12,MROH2B,irx1-a,HEY1,ZNF398,-,asic4,CDC6,OLFML2B,Crebbp,MYH6,Krt23,MED1,FOS,DGKD,VSX1,MAML2,ALX1,BSX,LMX1A,pitx3,RAB32,DMBX1,ptch1,AP4B1,YBX1,FOXB1,HNF1A,NFIA,Irx6,ZNF436,MAFK,STAC2,PEX6,CDX1,NU…
GO:1903506	regulation of nucleic acid-templated transcription	biological_process	0.22223	1	182	1879	1204	12861	evm.model.chr14.1188,evm.model.chr33.187,evm.model.ctg124.1,evm.model.chr24.245,evm.model.ctg12.6,evm.model.chr3.807,evm.model.chr12.293,evm.model.chr35.134,evm.model.chr9.168,evm.model.chr15.481,evm.model.chr13.1048,evm.model.ctg1445.2,evm.model.chr2.1327,evm.model.chr22.330,evm.model.chr9.807,evm.model.chr16.795,evm.model.chr3.2112,evm.model.chr12.1573,evm.model.chr34.325,evm.model.chr22.668,ev…	FOXD3,Dnali1,ANKRD7,Arap3,VDR,Panx2,Rorb,Atp8b3,DUPD1,Spata5,AMOTL1,MDC1,CREB3L1,brcc3,TLX1,PAX3,HSFY1,ONECUT2,PPARD,Tsc22d3,FOXO3,E2F1,NFKB2,TAF5,T,VPS4A,CEBPA,MED18,Itgb5,foxa2,ESR2,ZNF436,mcm2,Runx1t1,pou3f3b,GPD2,NR5A1,HEG1,JUND,ESPN,EN2,NFATC1,Phox2a,pol,MYO3B,hmx3b,Sin3a,MYOD1,HOXD13,HP1BP3,-,Nr2f6,Phox2b,Vav2,esg1,ARNTL,FOXO1,RRP36,SS18L2,TRIM2,GGCX,slc12a9,PITX2,Pou3f4,PRAG1,Bicdl1,foxn4,…
GO:2001141	regulation of RNA biosynthetic process	biological_process	0.22223	1	182	1879	1204	12861	evm.model.chr12.1590,evm.model.chr7.123,evm.model.chr25.539,evm.model.chr3.2118,evm.model.ctg1923.33,evm.model.chr6.237,evm.model.ctg2840.5,evm.model.chr6.1130,evm.model.chr35.97,evm.model.chr22.32,evm.model.chr27.407,evm.model.chr27.493,evm.model.chr21.366,evm.model.ctg745.2,evm.model.chr21.586,evm.model.chr9.342,evm.model.chr24.680,evm.model.chr35.416,evm.model.chr32.436,evm.model.chr7.503,evm.…	RX2,COL3A1,DNASE1L2,HSFY1,ZNF850,FGG,CLPB,PITX2,PRAG1,Pou3f4,foxn4,Bicdl1,irx3,NCOA2,hnf4b,HK1,PITX1,Nr2f6,HP1BP3,HOXD13,-,Vav2,Phox2b,MYO3B,pol,hmx3b,Sin3a,MYOD1,ARNTL,FOXO1,RRP36,TRIM2,SS18L2,slc12a9,GGCX,esg1,foxa2,Itgb5,MED18,ESR2,ZNF436,mcm2,Runx1t1,pou3f3b,TAF5,T,VPS4A,CEBPA,JUND,ESPN,NFATC1,Phox2a,EN2,GPD2,HEG1,NR5A1,ANKRD7,Arap3,Atp8b3,Rorb,VDR,Panx2,Spata5,DUPD1,AMOTL1,FOXD3,Dnali1,Tsc22…
GO:0015103	inorganic anion transmembrane transporter activity	molecular_function	0.22266	1	6	1879	33	12861	evm.model.chr3.568,evm.model.ctg2534.4,evm.model.chr6.361,evm.model.chr24.434,evm.model.chr16.279,evm.model.chr25.535	SLC26A3,-,CLCN3,SLC34A1,CLCN2,Clcn7
GO:0000746	conjugation	biological_process	0.22292	1	4	1879	16	12861	evm.model.chr18.313,evm.model.chr2.1788,evm.model.ctg1816.5,evm.model.chr15.145	NICN1,ORAOV1,Phox2a,Phox2b
GO:0006050	mannosamine metabolic process	biological_process	0.22363	1	1	1879	2	12861	evm.model.ctg1639.1	MROH2B
GO:0006051	N-acetylmannosamine metabolic process	biological_process	0.22363	1	1	1879	2	12861	evm.model.ctg1639.1	MROH2B
GO:0047465	N-acylglucosamine-6-phosphate 2-epimerase activity	molecular_function	0.22363	1	1	1879	2	12861	evm.model.ctg1639.1	MROH2B
GO:0051252	regulation of RNA metabolic process	biological_process	0.22508	1	182	1879	1205	12861	evm.model.ctg2103.1,evm.model.chr25.317,evm.model.ctg2070.9,evm.model.chr10.1034,evm.model.chr2.1803,evm.model.chr24.593,evm.model.chr37.284,evm.model.chr2.1204,evm.model.chr2.1210,evm.model.chr37.252,evm.model.chr2.2100,evm.model.chr5.1116,evm.model.chr10.1030,evm.model.chr22.659,evm.model.ctg1932.4,evm.model.chr3.1756,evm.model.ctg2191.1,evm.model.chr31.321,evm.model.chr9.504,evm.model.chr14.92…	ZNF436,MAFK,STAC2,PEX6,NUCB2,CDX1,DHX8,TCIRG1,FNTB,Ppp1r9b,CLP1,MNX1,VSX1,DGKD,MAML2,ALX1,LMX1A,BSX,pitx3,DMBX1,RAB32,AP4B1,ptch1,YBX1,FOXB1,Irx6,HNF1A,NFIA,ASXL2,KMT2E,Onecut1,tbx2,MNX1,GJB5,HSFY1,TLE2,LDLRAD3,Nr2f2,Smad4,SOX3,POLR1A,IRF8,CIAPIN1,MYCL,Otof,Pax1,SOX2,TMEM64,DAZAP1,KCNH4,DMRT2,L3MBTL3,KAT5,USF1,STAT5B,GATA2,Lasp1,Cux2,-,Pou6f1,hoxc6,Hes5,SEMA4A,RBM41,-,NPAS2,Psd4,OLFML3,STAT2,PBX4…
GO:0034061	DNA polymerase activity	molecular_function	0.22527	1	16	1879	87	12861	evm.model.chr15.823,evm.model.chr17.888,evm.model.chr25.534,evm.model.chr33.58,evm.model.chr34.94,evm.model.ctg1459.12,evm.model.chr2.221,evm.model.ctg2663.24,evm.model.chr9.794,evm.model.chr13.768,evm.model.ctg2437.5,evm.model.chr21.726,evm.model.chr27.99,evm.model.chr25.188,evm.model.ctg2029.25,evm.model.chr19.298	Poln,Capza3,-,BMP8A,LAMB3,GIMAP7,-,Psd4,POLL,-,POLD2,NOB1,Rfc5,Gid4,DAD1,POLG
GO:0016830	carbon-carbon lyase activity	molecular_function	0.22534	1	12	1879	66	12861	evm.model.chr26.580,evm.model.chr30.364,evm.model.chr22.140,evm.model.chr28.542,evm.model.chr7.169,evm.model.chr18.101,evm.model.chr12.816,evm.model.chr1.1952,evm.model.ctg1062.3,evm.model.chr37.360,evm.model.chr5.899,evm.model.ctg2663.12	Nfs1,ALDOC,LAS1L,TMC6,RPE,UQCRC1,smim15,-,ALDOB,Klhl11,GAD2,GGCX
GO:0051246	regulation of protein metabolic process	biological_process	0.22618	1	13	1879	73	12861	evm.model.chr13.1292,evm.model.chr36.219,evm.model.chr27.493,evm.model.chr34.408,evm.model.chr38.99,evm.model.chr30.191,evm.model.chr27.508,evm.model.chr29.351,evm.model.chr1.1932,evm.model.chr25.296,evm.model.chr19.551,evm.model.chr9.377,evm.model.chr10.858	Phf7,EIF4EBP1,Bicdl1,LAMTOR5,-,MIS12,GATC,LAMC3,PKIB,MAD1L1,PML,Eif4ebp2,EML6
GO:0033057	multicellular organismal reproductive behavior	biological_process	0.22629	1	1	1879	2	12861	evm.model.chr14.891	-
GO:0045924	regulation of female receptivity	biological_process	0.22629	1	1	1879	2	12861	evm.model.chr14.891	-
GO:0046008	regulation of female receptivity, post-mating	biological_process	0.22629	1	1	1879	2	12861	evm.model.chr14.891	-
GO:0060180	female mating behavior	biological_process	0.22629	1	1	1879	2	12861	evm.model.chr14.891	-
GO:0071103	DNA conformation change	biological_process	0.22793	1	9	1879	51	12861	evm.model.chr21.233,evm.model.ctg1130.4,evm.model.chr32.436,evm.model.chr25.176,evm.model.chr25.118,evm.model.chr3.518,evm.model.chr2.1069,evm.model.chr14.410,evm.model.chr3.1923	FHOD1,ncaph,HP1BP3,TOP3A,TEX2,KMT2E,CARS,Abca4,-
GO:0019693	ribose phosphate metabolic process	biological_process	0.22845	1	23	1879	133	12861	evm.model.chr32.201,evm.model.chr38.42,evm.model.chr31.97,evm.model.chr33.46,evm.model.ctg1229.2,evm.model.chr18.320,evm.model.chr12.1213,evm.model.chr9.760,evm.model.chr15.270,evm.model.chr16.282,evm.model.chr35.264,evm.model.chr24.642,evm.model.chr7.374,evm.model.chr26.43,evm.model.ctg2135.3,evm.model.chr29.432,evm.model.chr7.790,evm.model.chr16.823,evm.model.chr32.91,evm.model.chr30.364,evm.mo…	ENO1,Scn8a,Npr1,Slc17a4,Gucy2e,Rnf123,Npr2,ZFYVE27,AIRC,EIF4G1,Plin3,NME5,Wdr12,UCKL1,MROH7,MYMK,ERCC3,Gucy1b2,PANK4,ALDOC,FGG,ALDOB,GABRB1
GO:0004180	carboxypeptidase activity	molecular_function	0.22875	1	7	1879	35	12861	evm.model.chr3.57,evm.model.chr6.332,evm.model.chr30.365,evm.model.chr3.1223,evm.model.chr12.169,evm.model.chr30.428,evm.model.chr3.55	CPA1,Cpe,SPAG5,Cpm,AGTPBP1,CPD,CPA2
GO:0006814	sodium ion transport	biological_process	0.22884	1	11	1879	65	12861	evm.model.chr35.479,evm.model.chr25.38,evm.model.chr12.816,evm.model.chr37.49,evm.model.chr28.294,evm.model.chr28.261,evm.model.chr28.542,evm.model.chr22.395,evm.model.chr22.140,evm.model.chr7.648,evm.model.chr38.42	ARID3A,SCNN1B,smim15,ASIC2,SAP30BP,-,TMC6,ATP1B4,LAS1L,asic4,Scn8a
GO:0009271	phage shock	biological_process	0.22931	1	3	1879	13	12861	evm.model.chr2.2280,evm.model.chr3.807,evm.model.chr22.659	LDLRAD3,Panx2,DGKD
GO:0098586	cellular response to virus	biological_process	0.22931	1	3	1879	13	12861	evm.model.chr22.659,evm.model.chr3.807,evm.model.chr2.2280	DGKD,Panx2,LDLRAD3
GO:0005261	cation channel activity	molecular_function	0.23015	1	28	1879	164	12861	evm.model.chr2.914,evm.model.chr13.888,evm.model.chr2.928,evm.model.chr7.1086,evm.model.ctg1816.17,evm.model.ctg314.9,evm.model.ctg1918.4,evm.model.chr31.218,evm.model.chr37.49,evm.model.chr38.42,evm.model.chr7.648,evm.model.chr27.47,evm.model.chr14.169,evm.model.chr13.869,evm.model.chr3.1923,evm.model.chr23.980,evm.model.chr19.303,evm.model.ctg1901.43,evm.model.chr28.261,evm.model.ctg1794.2,evm.…	Abcd4,KCNE3,PNN,KCNJ3,KCNE3,-,Kcnj9,KCNJ5,ASIC2,Scn8a,asic4,P2RX2,RGS2,KCNE3,-,March3,rergl,Il11ra1,-,KCNE3,KSR2,SAP30BP,KCNE5,KCNJ5,KCNE3,ARID3A,SCNN1B,WNT5A
GO:0030682	evasion or tolerance of host defense response	biological_process	0.23225	1	3	1879	11	12861	evm.model.chr29.63,evm.model.chr29.62,evm.model.chr9.693	-,EXFABP,RBP4
GO:0044413	avoidance of host defenses	biological_process	0.23225	1	3	1879	11	12861	evm.model.chr9.693,evm.model.chr29.62,evm.model.chr29.63	RBP4,EXFABP,-
GO:0044415	evasion or tolerance of host defenses	biological_process	0.23225	1	3	1879	11	12861	evm.model.chr29.63,evm.model.chr29.62,evm.model.chr9.693	-,EXFABP,RBP4
GO:0051807	evasion or tolerance of defense response of other organism involved in symbiotic interaction	biological_process	0.23225	1	3	1879	11	12861	evm.model.chr29.63,evm.model.chr29.62,evm.model.chr9.693	-,EXFABP,RBP4
GO:0051832	avoidance of defenses of other organism involved in symbiotic interaction	biological_process	0.23225	1	3	1879	11	12861	evm.model.chr29.63,evm.model.chr29.62,evm.model.chr9.693	-,EXFABP,RBP4
GO:0051834	evasion or tolerance of defenses of other organism involved in symbiotic interaction	biological_process	0.23225	1	3	1879	11	12861	evm.model.chr29.63,evm.model.chr29.62,evm.model.chr9.693	-,EXFABP,RBP4
GO:0052173	response to defenses of other organism involved in symbiotic interaction	biological_process	0.23225	1	3	1879	11	12861	evm.model.chr29.62,evm.model.chr9.693,evm.model.chr29.63	EXFABP,RBP4,-
GO:0052200	response to host defenses	biological_process	0.23225	1	3	1879	11	12861	evm.model.chr29.63,evm.model.chr9.693,evm.model.chr29.62	-,RBP4,EXFABP
GO:0075136	response to host	biological_process	0.23225	1	3	1879	11	12861	evm.model.chr29.63,evm.model.chr29.62,evm.model.chr9.693	-,EXFABP,RBP4
GO:0030313	cell envelope	cellular_component	0.23242	1	3	1879	13	12861	evm.model.chr11.933,evm.model.chr1.2506,evm.model.chr12.172	HEY1,DISC1,TOPORS
GO:0044057	regulation of system process	biological_process	0.23292	1	3	1879	11	12861	evm.model.chr9.1195,evm.model.chr26.154,evm.model.chr33.374	PRDX3,EDN3,EDN2
GO:0009890	negative regulation of biosynthetic process	biological_process	0.23312	1	7	1879	36	12861	evm.model.chr19.551,evm.model.chr19.143,evm.model.chr4.1156,evm.model.chr6.216,evm.model.chr36.219,evm.model.chr12.293,evm.model.chr9.377	PML,TIPIN,APOO,TRIM2,EIF4EBP1,Rorb,Eif4ebp2
GO:0006820	anion transport	biological_process	0.23318	1	21	1879	131	12861	evm.model.chr31.233,evm.model.chr27.36,evm.model.chr27.532,evm.model.chr25.535,evm.model.chr6.361,evm.model.chr21.310,evm.model.chr13.902,evm.model.ctg2679.7,evm.model.chr22.648,evm.model.chr32.319,evm.model.chr16.279,evm.model.chr24.434,evm.model.chr13.900,evm.model.chr12.485,evm.model.ctg2534.4,evm.model.chr3.568,evm.model.chr21.242,evm.model.chr22.645,evm.model.ctg2539.43,evm.model.chr16.163,e…	Aplp2,Slc7a4,PIK3IP1,Clcn7,CLCN3,SLC38A8,STIM1,-,9,Tmem51,CLCN2,SLC34A1,PGAP2,SLC1A1,-,SLC26A3,Slc38a7,9,Slc4a5,SLC7A14,XKR4
GO:0010496	intercellular transport	biological_process	0.23321	1	1	1879	2	12861	evm.model.chr34.235	DENND2D
GO:0044000	movement in host	biological_process	0.23321	1	1	1879	2	12861	evm.model.chr34.235	DENND2D
GO:0046739	transport of virus in multicellular host	biological_process	0.23321	1	1	1879	2	12861	evm.model.chr34.235	DENND2D
GO:0046740	transport of virus in host, cell to cell	biological_process	0.23321	1	1	1879	2	12861	evm.model.chr34.235	DENND2D
GO:0051814	movement in other organism involved in symbiotic interaction	biological_process	0.23321	1	1	1879	2	12861	evm.model.chr34.235	DENND2D
GO:1902586	multi-organism intercellular transport	biological_process	0.23321	1	1	1879	2	12861	evm.model.chr34.235	DENND2D
GO:0008174	mRNA methyltransferase activity	molecular_function	0.23345	1	1	1879	2	12861	evm.model.chr29.153	Anapc2
GO:0071495	cellular response to endogenous stimulus	biological_process	0.23518	1	8	1879	44	12861	evm.model.chr19.226,evm.model.chr34.325,evm.model.ctg12.6,evm.model.chr2.352,evm.model.chr12.293,evm.model.chr21.586,evm.model.chr35.416,evm.model.chr29.563	Nr2f2,PPARD,VDR,ESR2,Rorb,hnf4b,Nr2f6,NR5A1
GO:0010033	response to organic substance	biological_process	0.23533	1	11	1879	62	12861	evm.model.ctg12.6,evm.model.chr2.352,evm.model.chr12.293,evm.model.chr19.226,evm.model.chr34.325,evm.model.chr19.29,evm.model.chr21.586,evm.model.chr35.416,evm.model.chr19.303,evm.model.chr27.47,evm.model.chr29.563	VDR,ESR2,Rorb,Nr2f2,PPARD,CIB1,hnf4b,Nr2f6,rergl,P2RX2,NR5A1
GO:0045454	cell redox homeostasis	biological_process	0.23621	1	11	1879	59	12861	evm.model.chr22.39,evm.model.chr13.1002,evm.model.ctg69.1,evm.model.chr9.866,evm.model.chr29.287,evm.model.chr23.356,evm.model.chr23.312,evm.model.chr3.1969,evm.model.ctg1453.4,evm.model.chr2.625,evm.model.chr25.690	SH3BGRL,-,GLRX,GSTO1,PTGES2,ICP0,TXN,FOXRED2,CASQ1,GLRX5,PPL
GO:0006534	cysteine metabolic process	biological_process	0.2364	1	1	1879	2	12861	evm.model.chr23.478	CDO1
GO:0032400	melanosome localization	biological_process	0.23662	1	1	1879	2	12861	evm.model.chr7.218	MREG
GO:0032401	establishment of melanosome localization	biological_process	0.23662	1	1	1879	2	12861	evm.model.chr7.218	MREG
GO:0032402	melanosome transport	biological_process	0.23662	1	1	1879	2	12861	evm.model.chr7.218	MREG
GO:0033059	cellular pigmentation	biological_process	0.23662	1	1	1879	2	12861	evm.model.chr7.218	MREG
GO:0043473	pigmentation	biological_process	0.23662	1	1	1879	2	12861	evm.model.chr7.218	MREG
GO:0051875	pigment granule localization	biological_process	0.23662	1	1	1879	2	12861	evm.model.chr7.218	MREG
GO:0051904	pigment granule transport	biological_process	0.23662	1	1	1879	2	12861	evm.model.chr7.218	MREG
GO:0051905	establishment of pigment granule localization	biological_process	0.23662	1	1	1879	2	12861	evm.model.chr7.218	MREG
GO:0015556	C4-dicarboxylate transmembrane transporter activity	molecular_function	0.23734	1	1	1879	2	12861	evm.model.chr13.902	STIM1
GO:0000123	histone acetyltransferase complex	cellular_component	0.23787	1	3	1879	12	12861	evm.model.chr31.23,evm.model.chr25.557,evm.model.chr33.125	mef2d,Crebbp,GJB5
GO:0031248	protein acetyltransferase complex	cellular_component	0.23787	1	3	1879	12	12861	evm.model.chr33.125,evm.model.chr25.557,evm.model.chr31.23	GJB5,Crebbp,mef2d
GO:1902493	acetyltransferase complex	cellular_component	0.23787	1	3	1879	12	12861	evm.model.chr25.557,evm.model.chr33.125,evm.model.chr31.23	Crebbp,GJB5,mef2d
GO:0016831	carboxy-lyase activity	molecular_function	0.23803	1	10	1879	56	12861	evm.model.chr28.542,evm.model.chr26.580,evm.model.chr22.140,evm.model.chr7.169,evm.model.chr1.1952,evm.model.chr18.101,evm.model.chr12.816,evm.model.chr5.899,evm.model.ctg2663.12,evm.model.chr37.360	TMC6,Nfs1,LAS1L,RPE,-,UQCRC1,smim15,GAD2,GGCX,Klhl11
GO:0000428	DNA-directed RNA polymerase complex	cellular_component	0.23807	1	14	1879	78	12861	evm.model.chr19.715,evm.model.ctg1685.21,evm.model.ctg437.4,evm.model.chr31.23,evm.model.chr5.1475,evm.model.chr35.479,evm.model.ctg1685.24,evm.model.chr3.1446,evm.model.chr10.1010,evm.model.chr36.166,evm.model.ctg1685.4,evm.model.ctg2663.24,evm.model.chr19.773,evm.model.chr2.221	POLR2M,HIST2H2BE,H2B-V,mef2d,-,ARID3A,HIST2H2BE,HIST2H2BE,Cul9,POLR3D,HIST2H2BE,Psd4,LEO1,-
GO:0030880	RNA polymerase complex	cellular_component	0.23807	1	14	1879	78	12861	evm.model.chr31.23,evm.model.ctg437.4,evm.model.ctg1685.24,evm.model.chr3.1446,evm.model.chr5.1475,evm.model.chr35.479,evm.model.chr19.715,evm.model.ctg1685.21,evm.model.ctg2663.24,evm.model.chr19.773,evm.model.chr2.221,evm.model.ctg1685.4,evm.model.chr10.1010,evm.model.chr36.166	mef2d,H2B-V,HIST2H2BE,HIST2H2BE,-,ARID3A,POLR2M,HIST2H2BE,Psd4,LEO1,-,HIST2H2BE,Cul9,POLR3D
GO:0055029	nuclear DNA-directed RNA polymerase complex	cellular_component	0.23807	1	14	1879	78	12861	evm.model.ctg2663.24,evm.model.chr2.221,evm.model.chr19.773,evm.model.chr36.166,evm.model.chr10.1010,evm.model.ctg1685.4,evm.model.ctg437.4,evm.model.chr31.23,evm.model.chr5.1475,evm.model.chr35.479,evm.model.chr3.1446,evm.model.ctg1685.24,evm.model.chr19.715,evm.model.ctg1685.21	Psd4,-,LEO1,POLR3D,Cul9,HIST2H2BE,H2B-V,mef2d,-,ARID3A,HIST2H2BE,HIST2H2BE,POLR2M,HIST2H2BE
GO:0006790	sulfur compound metabolic process	biological_process	0.23816	1	10	1879	56	12861	evm.model.chr1.254,evm.model.chr7.936,evm.model.chr1.2490,evm.model.chr25.613,evm.model.chr32.201,evm.model.chr23.478,evm.model.chr7.169,evm.model.chr9.473,evm.model.ctg2663.11,evm.model.chr3.563	PKHD1,Dars,NTPCR,NUBP2,ENO1,CDO1,RPE,PAPSS2,Mat2a,DUS4L
GO:0016774	phosphotransferase activity, carboxyl group as acceptor	molecular_function	0.23838	1	1	1879	2	12861	evm.model.chr35.196	LONP1
GO:0008194	UDP-glycosyltransferase activity	molecular_function	0.23893	1	8	1879	43	12861	evm.model.chr12.595,evm.model.chr25.459,evm.model.chr33.202,evm.model.chr25.666,evm.model.chr32.4,evm.model.chr1.1453,evm.model.chr2.1387,evm.model.chr3.2278	GCNT4,XYLT1,MTF1,Pigq,Slc45a1,B3GAT2,RPAP1,B4GALNT3
GO:0042277	peptide binding	molecular_function	0.23897	1	3	1879	12	12861	evm.model.chr21.738,evm.model.ctg2198.7,evm.model.chr5.717	VPS4A,Pqlc1,GTPBP10
GO:0007031	peroxisome organization	biological_process	0.24019	1	4	1879	16	12861	evm.model.ctg444.33,evm.model.ctg1386.10,evm.model.chr28.99,evm.model.ctg605.6	pol,PEX11B,Pirt,gag-pol
GO:0004812	aminoacyl-tRNA ligase activity	molecular_function	0.24061	1	10	1879	59	12861	evm.model.chr31.387,evm.model.chr10.547,evm.model.chr7.936,evm.model.ctg1239.2,evm.model.chr3.1756,evm.model.ctg1980.1,evm.model.chr24.135,evm.model.chr21.214,evm.model.chr2.1069,evm.model.chr15.182	ALG9,IARS2,Dars,Sars,ALX1,TARS2,RARS,AARS,CARS,CORIN
GO:0040007	growth	biological_process	0.24208	1	12	1879	62	12861	evm.model.chr20.721,evm.model.chr9.615,evm.model.chr38.26,evm.model.chr2.1123,evm.model.chr1.2035,evm.model.chr33.58,evm.model.chr35.366,evm.model.chr2.873,evm.model.chr38.27,evm.model.chr2.145,evm.model.chr9.633,evm.model.chr37.391	IGFBP3,Gdf10,Inhbc,Clcf1,Ctgf,BMP8A,derriere,TGFB3,INHBC,BMP4,BMP7,IGFBP4
GO:0006959	humoral immune response	biological_process	0.24222	1	2	1879	6	12861	evm.model.chr18.337,evm.model.ctg2664.1	ATRIP,KDM3B
GO:0042381	hemolymph coagulation	biological_process	0.24222	1	2	1879	6	12861	evm.model.chr18.337,evm.model.ctg2664.1	ATRIP,KDM3B
GO:0005216	ion channel activity	molecular_function	0.24227	1	51	1879	336	12861	evm.model.ctg314.9,evm.model.chr24.171,evm.model.chr13.888,evm.model.chr12.517,evm.model.chr2.914,evm.model.chr33.24,evm.model.chr25.99,evm.model.chr14.20,evm.model.ctg1816.17,evm.model.chr3.949,evm.model.chr2.928,evm.model.chr7.1086,evm.model.chr34.299,evm.model.chr28.261,evm.model.ctg1794.2,evm.model.chr28.294,evm.model.chr6.361,evm.model.chr35.479,evm.model.chr35.493,evm.model.chr22.492,evm.mo…	-,GABRP,KCNE3,Kcnv2,Abcd4,NCMAP,PKD1,CACNA1E,KCNE3,KCND2,PNN,KCNJ3,CACNA1S,-,KCNE3,SAP30BP,CLCN3,ARID3A,HCN2,KCNE5,TRPV4,Scn8a,Cnga4,KCNE3,rergl,March3,CHRNA10,P2RX2,CLCN2,RGS2,Kcnj9,KCNJ5,ASIC2,TRPM2,KCNH4,GABRB1,KCNS1,Cpne7,EIF3D,Il11ra1,KSR2,KCNE3,KCNJ5,SCNN1B,WNT5A,Clcn7,HTR3A,Htr3a,asic4,CHRNB2,-
GO:0022838	substrate-specific channel activity	molecular_function	0.24227	1	51	1879	336	12861	evm.model.chr3.1923,evm.model.chr7.648,evm.model.chr31.42,evm.model.chr18.476,evm.model.chr25.38,evm.model.chr31.471,evm.model.chr13.875,evm.model.chr25.535,evm.model.chr31.467,evm.model.chr28.322,evm.model.ctg1226.13,evm.model.ctg1901.43,evm.model.chr3.1967,evm.model.chr27.100,evm.model.chr26.358,evm.model.chr37.342,evm.model.chr15.176,evm.model.chr16.496,evm.model.chr37.49,evm.model.chr31.218,e…	-,asic4,CHRNB2,WNT5A,SCNN1B,KCNJ5,KCNE3,Clcn7,Htr3a,HTR3A,Cpne7,Il11ra1,EIF3D,KSR2,KCNS1,KCNH4,GABRB1,TRPM2,ASIC2,KCNJ5,Kcnj9,March3,rergl,KCNE3,P2RX2,RGS2,CLCN2,CHRNA10,TRPV4,Cnga4,Scn8a,ARID3A,CLCN3,KCNE5,HCN2,CACNA1S,SAP30BP,-,KCNE3,KCND2,KCNE3,CACNA1E,PNN,KCNJ3,Kcnv2,KCNE3,NCMAP,PKD1,Abcd4,GABRP,-
GO:0033178	proton-transporting two-sector ATPase complex, catalytic domain	cellular_component	0.24297	1	8	1879	43	12861	evm.model.chr7.790,evm.model.chr32.91,evm.model.chr16.605,evm.model.chr33.46,evm.model.ctg2777.1,evm.model.chr35.264,evm.model.chr5.860,evm.model.ctg1119.1	ERCC3,PANK4,ARMC8,Slc17a4,ATP5F1B,Plin3,ARMC3,Runx1t1
GO:0043234	protein complex	cellular_component	0.24325	1	212	1879	1390	12861	evm.model.ctg631.28,evm.model.chr31.97,evm.model.chr18.552,evm.model.chr2.1985,evm.model.ctg1445.2,evm.model.chr37.137,evm.model.chr26.392,evm.model.chr31.23,evm.model.chr16.605,evm.model.chr14.115,evm.model.chr37.53,evm.model.ctg1685.21,evm.model.chr3.974,evm.model.chr9.17,evm.model.chr3.1446,evm.model.chr16.38,evm.model.ctg124.1,evm.model.chr32.201,evm.model.chr39.77,evm.model.chr10.1233,evm.mo…	-,Npr1,Fezf2,ELP4,MDC1,-,E2F1,mef2d,ARMC8,Fam78b,CDK5R1,HIST2H2BE,ST7,-,HIST2H2BE,Ift80,ANKRD7,ENO1,Trim7,BFSP1,Rfc5,-,PML,ncaph,GPC5,PALM,JUND,SSR3,PPP2R5E,LEO1,TBC1D2,MREG,ATP1B4,-,Jup,Runx1t1,-,TTI1,mcm2,POLR2M,TCP11,-,Iffo1,VPS51,MED18,Cltc,Scn8a,Vps52,Tnpo1,CFAP61,CLTC,-,CRBN,Slc17a4,-,-,TRIM2,BFSP2,-,RRP36,ARID3A,H2B-V,-,-,ATP5F1B,KIAA1324,KRT18,MYO3B,HSF2BP,Vav2,Atp5g3,Rps18,GTPBP10,HP1BP3…
GO:0051606	detection of stimulus	biological_process	0.24355	1	1	1879	2	12861	evm.model.chr1.2343	SASH1
GO:0015232	heme transporter activity	molecular_function	0.24398	1	1	1879	2	12861	evm.model.ctg1267.1	Mrs2
GO:0009627	systemic acquired resistance	biological_process	0.24448	1	1	1879	2	12861	evm.model.chr37.306	Aoc3
GO:0009814	defense response, incompatible interaction	biological_process	0.24448	1	1	1879	2	12861	evm.model.chr37.306	Aoc3
GO:0010112	regulation of systemic acquired resistance	biological_process	0.24448	1	1	1879	2	12861	evm.model.chr37.306	Aoc3
GO:0005125	cytokine activity	molecular_function	0.2448	1	11	1879	55	12861	evm.model.chr30.51,evm.model.ctg1100.1,evm.model.ctg1128.1,evm.model.chr30.50,evm.model.chr21.161,evm.model.chr24.675,evm.model.chr27.72,evm.model.chr30.294,evm.model.chr24.674,evm.model.chr30.291,evm.model.chr7.732	Ccl5,Cxcl14,Cxcl14,CCL4,CCL3,Cxcl14,LIF,CCL4,Cxcl14,CCL13,GLI2
GO:0000725	recombinational repair	biological_process	0.24533	1	2	1879	7	12861	evm.model.ctg1126.5,evm.model.chr30.271	AP5S1,Rad51d
GO:0033926	glycopeptide alpha-N-acetylgalactosaminidase activity	molecular_function	0.24551	1	1	1879	2	12861	evm.model.ctg2663.24	Psd4
GO:0019203	carbohydrate phosphatase activity	molecular_function	0.246	1	1	1879	2	12861	evm.model.chr12.143	FBP1
GO:0042132	fructose 1,6-bisphosphate 1-phosphatase activity	molecular_function	0.246	1	1	1879	2	12861	evm.model.chr12.143	FBP1
GO:0050308	sugar-phosphatase activity	molecular_function	0.246	1	1	1879	2	12861	evm.model.chr12.143	FBP1
GO:0008287	protein serine/threonine phosphatase complex	cellular_component	0.24642	1	2	1879	9	12861	evm.model.chr2.341,evm.model.chr10.858	PPP2R5E,EML6
GO:1903293	phosphatase complex	cellular_component	0.24642	1	2	1879	9	12861	evm.model.chr2.341,evm.model.chr10.858	PPP2R5E,EML6
GO:0060429	epithelium development	biological_process	0.24661	1	7	1879	33	12861	evm.model.chr22.375,evm.model.ctg1227.1,evm.model.chr22.140,evm.model.chr9.278,evm.model.chr18.476,evm.model.chr16.639,evm.model.chr3.1588	SOX3,Clip3,LAS1L,EGR2,WNT5A,LIMS2,SOCS2
GO:0006464	cellular protein modification process	biological_process	0.24738	1	142	1879	979	12861	evm.model.chr21.445,evm.model.chr15.1113,evm.model.ctg1229.2,evm.model.chr9.258,evm.model.chr7.993,evm.model.chr33.125,evm.model.chr39.69,evm.model.ctg273.1,evm.model.ctg2663.16,evm.model.chr26.660,evm.model.chr10.463,evm.model.chr22.37,evm.model.ctg500.2,evm.model.chr16.169,evm.model.chr10.858,evm.model.chr10.391,evm.model.chr26.53,evm.model.chr12.1213,evm.model.chr30.363,evm.model.chr25.49,evm.…	DNAJA2,POLR1A,Gucy2e,CDK1,ZEB2,GJB5,Trim39,RNF41,USP39,TGM3,LBR,SLC9A2,PTPRA,Tnik,EML6,Pkdcc,RGS19,Npr2,Pigs,PLK1,MADPRT,CAMKK1,HECTD1,TEK,CDK9,Trim39,DUSP16,IGF1R,MAD1L1,KSR2,UBE2C,ZNF398,SLC34A1,Ttll4,Crebbp,ALDH3B1,SETD6,MYO3A,Wnk4,TTBK2,NTRK1,ST3GAL4,V-FPS,Znf629,Znf467,NEK1,Erbb2,TYRO3,CDKL1,CDK12,TRMT2B,IQGAP3,CAMK1G,Sbk2,TAOK3,MAP3K6,-,Camk1,YRK,Ripk2,CYLD,ANKK1,JAK3,Padi2,Pigq,Grk1,Mknk2,…
GO:0036211	protein modification process	biological_process	0.24738	1	142	1879	979	12861	evm.model.chr25.49,evm.model.chr30.190,evm.model.chr13.881,evm.model.chr2.1665,evm.model.chr29.271,evm.model.chr23.323,evm.model.chr39.64,evm.model.ctg500.2,evm.model.chr10.858,evm.model.chr16.169,evm.model.chr10.391,evm.model.chr12.1213,evm.model.chr30.363,evm.model.chr26.53,evm.model.chr39.69,evm.model.ctg273.1,evm.model.chr26.660,evm.model.ctg2663.16,evm.model.chr10.463,evm.model.chr22.37,evm.…	PLK1,CAMKK1,MADPRT,HECTD1,CDK9,TEK,Trim39,PTPRA,EML6,Tnik,Pkdcc,Npr2,Pigs,RGS19,Trim39,RNF41,TGM3,USP39,LBR,SLC9A2,DNAJA2,POLR1A,Gucy2e,CDK1,ZEB2,GJB5,TAOK3,CAMK1G,Sbk2,MAP3K6,-,Camk1,YRK,Ripk2,Znf629,Znf467,CDK12,CDKL1,TYRO3,Erbb2,NEK1,TRMT2B,IQGAP3,SETD6,Wnk4,MYO3A,TTBK2,NTRK1,ST3GAL4,V-FPS,DUSP16,IGF1R,KSR2,MAD1L1,ZNF398,UBE2C,SLC34A1,ALDH3B1,Crebbp,Ttll4,GRK2,NTRK2,TRAF3IP3,LAMC3,MYO3B,MAK,-,…
GO:0016573	histone acetylation	biological_process	0.24808	1	3	1879	12	12861	evm.model.chr15.1113,evm.model.chr33.125,evm.model.chr25.557	POLR1A,GJB5,Crebbp
GO:1901681	sulfur compound binding	molecular_function	0.24817	1	9	1879	52	12861	evm.model.chr16.452,evm.model.ctg2539.4,evm.model.chr31.233,evm.model.chr6.72,evm.model.chr17.608,evm.model.chr12.1199,evm.model.chr16.457,evm.model.chr27.44,evm.model.chr14.5	GPC5,-,Aplp2,PCDH18,-,TLN1,GPC1,POLE,ACBD6
GO:0006369	termination of RNA polymerase II transcription	biological_process	0.24876	1	1	1879	2	12861	evm.model.chr32.254	MTOR
GO:0005784	Sec61 translocon complex	cellular_component	0.24964	1	2	1879	7	12861	evm.model.chr32.470,evm.model.chr16.65	SLC2A1,SSR3
GO:0071256	translocon complex	cellular_component	0.24964	1	2	1879	7	12861	evm.model.chr32.470,evm.model.chr16.65	SLC2A1,SSR3
GO:0005158	insulin receptor binding	molecular_function	0.24996	1	3	1879	12	12861	evm.model.chr12.1199,evm.model.ctg2468.10,evm.model.chr24.440	TLN1,DOK1,DOK3
GO:0010942	positive regulation of cell death	biological_process	0.25012	1	4	1879	17	12861	evm.model.chr21.348,evm.model.chr13.1292,evm.model.ctg2468.6,evm.model.chr17.801	Irx6,Phf7,-,DUSP16
GO:0043065	positive regulation of apoptotic process	biological_process	0.25012	1	4	1879	17	12861	evm.model.chr21.348,evm.model.chr13.1292,evm.model.ctg2468.6,evm.model.chr17.801	Irx6,Phf7,-,DUSP16
GO:0043068	positive regulation of programmed cell death	biological_process	0.25012	1	4	1879	17	12861	evm.model.chr13.1292,evm.model.chr21.348,evm.model.chr17.801,evm.model.ctg2468.6	Phf7,Irx6,DUSP16,-
GO:0004655	porphobilinogen synthase activity	molecular_function	0.2503	1	1	1879	2	12861	evm.model.chr29.127	ALAD
GO:0015097	mercury ion transmembrane transporter activity	molecular_function	0.25107	1	2	1879	6	12861	evm.model.chr35.400,evm.model.chr5.522	YJEFN3,SOSTDC1
GO:0015694	mercury ion transport	biological_process	0.25107	1	2	1879	6	12861	evm.model.chr5.522,evm.model.chr35.400	SOSTDC1,YJEFN3
GO:0046689	response to mercury ion	biological_process	0.25107	1	2	1879	6	12861	evm.model.chr35.400,evm.model.chr5.522	YJEFN3,SOSTDC1
GO:0050787	detoxification of mercury ion	biological_process	0.25107	1	2	1879	6	12861	evm.model.chr35.400,evm.model.chr5.522	YJEFN3,SOSTDC1
GO:0006865	amino acid transport	biological_process	0.25146	1	5	1879	26	12861	evm.model.chr21.242,evm.model.chr13.900,evm.model.chr21.310,evm.model.chr16.163,evm.model.chr27.36	Slc38a7,PGAP2,SLC38A8,SLC7A14,Slc7a4
GO:0009069	serine family amino acid metabolic process	biological_process	0.25163	1	2	1879	8	12861	evm.model.chr23.478,evm.model.chr1.254	CDO1,PKHD1
GO:0016832	aldehyde-lyase activity	molecular_function	0.25229	1	2	1879	6	12861	evm.model.chr30.364,evm.model.ctg1062.3	ALDOC,ALDOB
GO:0070566	adenylyltransferase activity	molecular_function	0.25473	1	3	1879	14	12861	evm.model.ctg2029.25,evm.model.chr26.96,evm.model.chr9.473	DAD1,COL9A3,PAPSS2
GO:0036442	hydrogen-exporting ATPase activity	molecular_function	0.25555	1	3	1879	11	12861	evm.model.chr32.91,evm.model.chr35.264,evm.model.ctg1119.1	PANK4,Plin3,Runx1t1
GO:0046961	proton-transporting ATPase activity, rotational mechanism	molecular_function	0.25555	1	3	1879	11	12861	evm.model.chr32.91,evm.model.chr35.264,evm.model.ctg1119.1	PANK4,Plin3,Runx1t1
GO:0030658	transport vesicle membrane	cellular_component	0.25591	1	5	1879	26	12861	evm.model.chr16.452,evm.model.chr4.63,evm.model.chr27.620,evm.model.chr38.42,evm.model.chr18.552	GPC5,TRIM45,CLTC,Scn8a,Fezf2
GO:0009273	peptidoglycan-based cell wall biogenesis	biological_process	0.25638	1	1	1879	3	12861	evm.model.chr28.77	DNAH9
GO:0008488	gamma-glutamyl carboxylase activity	molecular_function	0.25689	1	1	1879	2	12861	evm.model.ctg2663.12	GGCX
GO:0017187	peptidyl-glutamic acid carboxylation	biological_process	0.25689	1	1	1879	2	12861	evm.model.ctg2663.12	GGCX
GO:0018200	peptidyl-glutamic acid modification	biological_process	0.25689	1	1	1879	2	12861	evm.model.ctg2663.12	GGCX
GO:0018214	protein carboxylation	biological_process	0.25689	1	1	1879	2	12861	evm.model.ctg2663.12	GGCX
GO:0034702	ion channel complex	cellular_component	0.25689	1	4	1879	20	12861	evm.model.chr35.479,evm.model.chr28.294,evm.model.chr38.42,evm.model.chr28.261	ARID3A,SAP30BP,Scn8a,-
GO:0034703	cation channel complex	cellular_component	0.25689	1	4	1879	20	12861	evm.model.chr28.294,evm.model.chr38.42,evm.model.chr28.261,evm.model.chr35.479	SAP30BP,Scn8a,-,ARID3A
GO:0009372	quorum sensing	biological_process	0.25693	1	1	1879	3	12861	evm.model.chr31.233	Aplp2
GO:0048872	homeostasis of number of cells	biological_process	0.25693	1	1	1879	3	12861	evm.model.chr31.233	Aplp2
GO:0048874	homeostasis of number of cells in a free-living population	biological_process	0.25693	1	1	1879	3	12861	evm.model.chr31.233	Aplp2
GO:0008134	transcription factor binding	molecular_function	0.25708	1	22	1879	137	12861	evm.model.chr1.2373,evm.model.chr38.104,evm.model.chr10.904,evm.model.chr4.231,evm.model.ctg2840.5,evm.model.chr18.70,evm.model.chr15.481,evm.model.chr28.77,evm.model.chr7.556,evm.model.chr38.105,evm.model.chr27.493,evm.model.chr38.99,evm.model.chr21.738,evm.model.chr37.284,evm.model.ctg1904.2,evm.model.chr37.252,evm.model.chr37.384,evm.model.chr2.2100,evm.model.chr32.317,evm.model.chr10.1034,evm…	RAB32,Krt8,foxa2,Iffo1,CLPB,mcm2,Spata5,DNAH9,MYO3B,KRT18,Bicdl1,-,VPS4A,DHX8,MYH6,Ppp1r9b,Krt23,CLP1,KAZN,PEX6,CDC6,MYH4
GO:0005779	integral component of peroxisomal membrane	cellular_component	0.25738	1	3	1879	11	12861	evm.model.ctg1386.10,evm.model.ctg444.33,evm.model.ctg605.6	PEX11B,pol,gag-pol
GO:0031231	intrinsic component of peroxisomal membrane	cellular_component	0.25738	1	3	1879	11	12861	evm.model.ctg444.33,evm.model.ctg1386.10,evm.model.ctg605.6	pol,PEX11B,gag-pol
GO:0005149	interleukin-1 receptor binding	molecular_function	0.25759	1	1	1879	2	12861	evm.model.chr28.21	MYH4
GO:0015267	channel activity	molecular_function	0.25786	1	51	1879	338	12861	evm.model.chr34.299,evm.model.chr28.294,evm.model.ctg1794.2,evm.model.chr28.261,evm.model.chr35.479,evm.model.chr6.361,evm.model.chr22.492,evm.model.chr35.493,evm.model.chr27.419,evm.model.chr13.952,evm.model.chr38.42,evm.model.chr23.980,evm.model.chr19.303,evm.model.chr13.869,evm.model.chr27.47,evm.model.chr16.279,evm.model.chr14.169,evm.model.chr13.897,evm.model.ctg314.9,evm.model.chr24.171,evm…	CACNA1S,SAP30BP,KCNE3,-,ARID3A,CLCN3,KCNE5,HCN2,TRPV4,Cnga4,Scn8a,March3,rergl,KCNE3,P2RX2,CLCN2,RGS2,CHRNA10,-,GABRP,KCNE3,Kcnv2,NCMAP,PKD1,Abcd4,KCND2,KCNE3,CACNA1E,PNN,KCNJ3,Cpne7,EIF3D,Il11ra1,KSR2,WNT5A,SCNN1B,KCNE3,KCNJ5,Htr3a,Clcn7,HTR3A,asic4,CHRNB2,-,ASIC2,KCNJ5,Kcnj9,KCNH4,GABRB1,TRPM2,KCNS1
GO:0022803	passive transmembrane transporter activity	molecular_function	0.25786	1	51	1879	338	12861	evm.model.chr24.171,evm.model.ctg314.9,evm.model.chr2.928,evm.model.chr7.1086,evm.model.chr3.949,evm.model.ctg1816.17,evm.model.chr14.20,evm.model.chr33.24,evm.model.chr25.99,evm.model.chr2.914,evm.model.chr13.888,evm.model.chr12.517,evm.model.chr22.492,evm.model.chr35.493,evm.model.chr35.479,evm.model.chr6.361,evm.model.chr28.294,evm.model.chr28.261,evm.model.ctg1794.2,evm.model.chr34.299,evm.mo…	GABRP,-,PNN,KCNJ3,KCND2,KCNE3,CACNA1E,NCMAP,PKD1,Abcd4,KCNE3,Kcnv2,KCNE5,HCN2,ARID3A,CLCN3,SAP30BP,-,KCNE3,CACNA1S,CLCN2,P2RX2,RGS2,CHRNA10,rergl,March3,KCNE3,Cnga4,Scn8a,TRPV4,GABRB1,KCNH4,TRPM2,ASIC2,Kcnj9,KCNJ5,KCNS1,HTR3A,Clcn7,Htr3a,WNT5A,SCNN1B,KCNE3,KCNJ5,KSR2,Il11ra1,EIF3D,Cpne7,-,CHRNB2,asic4
GO:0007283	spermatogenesis	biological_process	0.25812	1	7	1879	33	12861	evm.model.chr33.230,evm.model.ctg2386.2,evm.model.chr25.38,evm.model.chr18.319,evm.model.chr4.62,evm.model.chr14.823,evm.model.ctg2224.2	C1orf232,TTC31,SCNN1B,gmppb,CTC1,Cdc20,Rps18
GO:0048232	male gamete generation	biological_process	0.25812	1	7	1879	33	12861	evm.model.chr14.823,evm.model.ctg2224.2,evm.model.chr18.319,evm.model.ctg2386.2,evm.model.chr25.38,evm.model.chr33.230,evm.model.chr4.62	Cdc20,Rps18,gmppb,TTC31,SCNN1B,C1orf232,CTC1
GO:0022412	cellular process involved in reproduction in multicellular organism	biological_process	0.25823	1	7	1879	34	12861	evm.model.chr9.278,evm.model.chr18.476,evm.model.chr22.375,evm.model.ctg1227.1,evm.model.chr22.140,evm.model.chr3.1588,evm.model.chr16.639	EGR2,WNT5A,SOX3,Clip3,LAS1L,SOCS2,LIMS2
GO:0007166	cell surface receptor signaling pathway	biological_process	0.25839	1	18	1879	114	12861	evm.model.chr18.303,evm.model.chr3.920,evm.model.chr7.845,evm.model.ctg1932.4,evm.model.chr23.323,evm.model.ctg1009.8,evm.model.chr34.52,evm.model.chr18.476,evm.model.chr17.80,evm.model.ctg1260.5,evm.model.ctg1174.3,evm.model.chr19.208,evm.model.chr32.205,evm.model.chr5.1364,evm.model.chr10.1292,evm.model.chr7.847,evm.model.chr32.328,evm.model.chr11.409	Apeh,WNT16,Wnt6,MAML2,TEK,CD163,WNT2B,WNT5A,CBLB,Erbb2,ARHGAP35,IGF1R,Gpr157,WNT9A,Jag1,wnt10a,MUL1,TBC1D31
GO:0005133	interferon-gamma receptor binding	molecular_function	0.25901	1	1	1879	2	12861	evm.model.chr1.2420	FMN2
GO:0019953	sexual reproduction	biological_process	0.25902	1	16	1879	91	12861	evm.model.chr18.319,evm.model.chr22.140,evm.model.chr14.891,evm.model.chr14.823,evm.model.ctg2386.2,evm.model.chr33.230,evm.model.ctg1227.1,evm.model.ctg2224.2,evm.model.chr16.639,evm.model.chr4.62,evm.model.ctg2070.9,evm.model.chr3.1588,evm.model.chr25.38,evm.model.chr9.278,evm.model.chr18.476,evm.model.chr22.375	gmppb,LAS1L,-,Cdc20,TTC31,C1orf232,Clip3,Rps18,LIMS2,CTC1,STAC2,SOCS2,SCNN1B,EGR2,WNT5A,SOX3
GO:0004176	ATP-dependent peptidase activity	molecular_function	0.25976	1	2	1879	8	12861	evm.model.chr18.687,evm.model.chr35.196	CRBN,LONP1
GO:0005787	signal peptidase complex	cellular_component	0.25999	1	4	1879	19	12861	evm.model.chr26.671,evm.model.chr32.37,evm.model.chr4.437,evm.model.chr16.65	SLC35C2,ACOT7,A2ML1,SSR3
GO:0006465	signal peptide processing	biological_process	0.25999	1	4	1879	19	12861	evm.model.chr32.37,evm.model.chr26.671,evm.model.chr4.437,evm.model.chr16.65	ACOT7,SLC35C2,A2ML1,SSR3
GO:0020037	heme binding	molecular_function	0.26013	1	19	1879	104	12861	evm.model.ctg1923.20,evm.model.chr13.1048,evm.model.chr25.267,evm.model.chr19.541,evm.model.ctg2286.1,evm.model.ctg21.3,evm.model.chr9.633,evm.model.chr16.823,evm.model.chr9.829,evm.model.chr36.245,evm.model.chr13.922,evm.model.chr19.558,evm.model.chr16.954,evm.model.chr10.118,evm.model.chr25.344,evm.model.chr9.699,evm.model.chr1.270,evm.model.chr5.404,evm.model.chr6.509	CYP21,AMOTL1,Cyp3a9,cyp11a1,CYP2G1,jockey\pol,BMP7,Gucy1b2,CYP17A1,ADAM9,HBB,Sin3a,-,CYP1B1,Cyp2w1,CYP26A1,cyp2k1,CYC,CYP4V2
GO:0004827	proline-tRNA ligase activity	molecular_function	0.26061	1	1	1879	3	12861	evm.model.chr15.182	CORIN
GO:0006433	prolyl-tRNA aminoacylation	biological_process	0.26061	1	1	1879	3	12861	evm.model.chr15.182	CORIN
GO:0055114	oxidation-reduction process	biological_process	0.26185	1	110	1879	724	12861	evm.model.chr9.473,evm.model.ctg2332.4,evm.model.chr16.279,evm.model.chr1.1758,evm.model.chr5.742,evm.model.ctg2398.14,evm.model.chr10.929,evm.model.chr37.284,evm.model.chr30.391,evm.model.chr2.1554,evm.model.chr28.519,evm.model.chr22.659,evm.model.chr19.558,evm.model.chr23.312,evm.model.chr9.397,evm.model.chr16.632,evm.model.chr29.432,evm.model.chr9.829,evm.model.chr2.2260,evm.model.chr2.145,evm…	PAPSS2,Psd2,CLCN2,DDO,STEAP4,USP16,CFAP61,DHX8,PIPOX,RDH12,MYADML2,DGKD,Sin3a,TXN,P4HA1,DGKD,MYMK,CYP17A1,pol,BMP4,DAO,retsat,Vav2,IRF2,iolG,Snx11,CYP4V2,Aldh3b2,Acads,NOX5,CYP26A1,FMO4,acdh-11,PDCD7,abcb6,Wdr12,LDHB,ZFYVE27,COQ7,-,KLK14,Cpm,F8,POR,HSD11B1L,PYROXD2,CYP2G1,Ugt8,RDH11,CYP21,CTBP2,TP53I3,Cyp3a9,H6PD,FGG,DBH,GMPR,NDUFS7,LOXL1,CYB561A3,Cyp2w1,inppl1a,RDH11,ALDH9A1,PRDX3,POLR2E,TIE1,HS…
GO:0009653	anatomical structure morphogenesis	biological_process	0.26284	1	17	1879	100	12861	evm.model.chr7.140,evm.model.chr22.375,evm.model.chr35.487,evm.model.chr2.1544,evm.model.chr18.476,evm.model.chr9.278,evm.model.chr1.499,evm.model.chr2.568,evm.model.chr3.1588,evm.model.chr22.353,evm.model.chr16.639,evm.model.chr24.768,evm.model.ctg1227.1,evm.model.chr26.471,evm.model.chr37.255,evm.model.chr7.251,evm.model.chr22.140	ITGAV,SOX3,PALM,RAD51B,WNT5A,EGR2,-,PKDCC,SOCS2,PLP1,LIMS2,Ndfip1,Clip3,ACTR5,Itga3,ASB18,LAS1L
GO:0003674	molecular_function	molecular_function	0.26343	1	1665	1879	11393	12861	evm.model.chr3.1383,evm.model.chr13.855,evm.model.chr9.382,evm.model.ctg2252.6,evm.model.chr34.145,evm.model.chr2.1615,evm.model.chr32.461,evm.model.chr22.668,evm.model.ctg2386.5,evm.model.chr7.923,evm.model.chr31.23,evm.model.chr25.570,evm.model.chr39.9,evm.model.chr14.1188,evm.model.chr3.1917,evm.model.ctg716.8,evm.model.chr3.1358,evm.model.ctg1685.21,evm.model.chr13.1048,evm.model.chr19.541,ev…
.model.ctg1923.7,evm.model.ctg2720.6,evm.model.ctg1386.12,evm.model.chr1.2010,evm.model.chr21.245,evm.model.chr15.41,evm.model.chr24.385"	NAGA,RNF169,Tysnd1,Eif3g,Cdk18,ZNF770,-,Tsc22d3,Mogs,ACMSD,mef2d,Pam16,BTN1A1,FOXD3,ANKRD54,ZNF511,ZC3H7B,HIST2H2BE,AMOTL1,cyp11a1,HEG1,Pqlc1,ZNF438,PAN2,CNTN5,Rfc5,Slc11a2,CYP1B1,Aoc3,GPC5,WNT5A,POLR1C,TBCEL,CEBPA,Sstr4,ALDOC,-,OR14J1,TBC1D2,Nudt18,Jup,POLR2I,TTI1,MID2,-,ZNF436,Cltc,KATNB1,RAMP2,Ago1,CARS,RIPK4,KCNE3,-,SS18L2,SIDT2,ZNF300,Ube2b,A4gnt,Ylpm1,Ing2,Unc45b,PTHLH,Pirt,PLA2G12B,KRT18,L…
GO:0015370	solute:sodium symporter activity	molecular_function	0.26515	1	5	1879	28	12861	evm.model.chr13.904,evm.model.chr14.853,evm.model.chr12.485,evm.model.chr18.506,evm.model.chr27.532	SLC6A7,Slc6a9,SLC1A1,SLC6A8,PIK3IP1
GO:0004555	alpha,alpha-trehalase activity	molecular_function	0.26544	1	1	1879	2	12861	evm.model.ctg2386.5	Mogs
GO:0015927	trehalase activity	molecular_function	0.26544	1	1	1879	2	12861	evm.model.ctg2386.5	Mogs
GO:0008061	chitin binding	molecular_function	0.26572	1	3	1879	12	12861	evm.model.chr18.145,evm.model.chr26.400,evm.model.chr2.202	PCBP4,pol,TMEM260
GO:0046834	lipid phosphorylation	biological_process	0.2674	1	2	1879	7	12861	evm.model.ctg278.1,evm.model.chr12.143	Inpp1,FBP1
GO:0046854	phosphatidylinositol phosphorylation	biological_process	0.2674	1	2	1879	7	12861	evm.model.ctg278.1,evm.model.chr12.143	Inpp1,FBP1
GO:0009132	nucleoside diphosphate metabolic process	biological_process	0.26745	1	5	1879	24	12861	evm.model.chr32.201,evm.model.ctg1062.3,evm.model.chr24.642,evm.model.chr15.176,evm.model.chr30.364	ENO1,ALDOB,NME5,GABRB1,ALDOC
GO:0008652	cellular amino acid biosynthetic process	biological_process	0.2676	1	14	1879	77	12861	evm.model.chr21.113,evm.model.chr21.170,evm.model.ctg2539.42,evm.model.chr32.402,evm.model.ctg1232.2,evm.model.ctg2848.3,evm.model.chr3.563,evm.model.chr26.53,evm.model.chr1.254,evm.model.ctg2262.3,evm.model.chr2.1554,evm.model.chr35.384,evm.model.chr25.220,evm.model.chr29.168	KATNB1,-,MTHFD2,Padi2,RDH11,PYCR3,DUS4L,RGS19,PKHD1,RDH11,RDH12,Hapln4,DHRS7B,glul
GO:0006274	DNA replication termination	biological_process	0.26772	1	1	1879	2	12861	evm.model.chr36.245	ADAM9
GO:0051782	negative regulation of cell division	biological_process	0.26788	1	5	1879	27	12861	evm.model.chr29.351,evm.model.chr27.493,evm.model.chr38.99,evm.model.chr12.172,evm.model.chr25.296	LAMC3,Bicdl1,-,TOPORS,MAD1L1
GO:0044712	single-organism catabolic process	biological_process	0.26795	1	19	1879	119	12861	evm.model.chr35.96,evm.model.chr31.340,evm.model.chr27.493,evm.model.chr9.394,evm.model.chr38.99,evm.model.chr30.364,evm.model.ctg2623.1,evm.model.chr29.351,evm.model.chr37.360,evm.model.chr28.278,evm.model.chr18.101,evm.model.chr15.176,evm.model.chr28.167,evm.model.ctg1062.3,evm.model.chr23.477,evm.model.chr32.201,evm.model.chr25.296,evm.model.ctg437.3,evm.model.chr1.2506	LINGO3,TBCEL,Bicdl1,PLA2G12B,-,ALDOC,KLK14,LAMC3,Klhl11,ACOX1,UQCRC1,GABRB1,TEKT3,ALDOB,ATG12,ENO1,MAD1L1,JOSD2,DISC1
GO:0000124	SAGA complex	cellular_component	0.26842	1	1	1879	3	12861	evm.model.chr31.23	mef2d
GO:0001525	angiogenesis	biological_process	0.26845	1	3	1879	15	12861	evm.model.chr37.255,evm.model.chr7.140,evm.model.chr1.499	Itga3,ITGAV,-
GO:0001568	blood vessel development	biological_process	0.26845	1	3	1879	15	12861	evm.model.chr1.499,evm.model.chr7.140,evm.model.chr37.255	-,ITGAV,Itga3
GO:0001944	vasculature development	biological_process	0.26845	1	3	1879	15	12861	evm.model.chr37.255,evm.model.chr1.499,evm.model.chr7.140	Itga3,-,ITGAV
GO:0045765	regulation of angiogenesis	biological_process	0.26845	1	3	1879	15	12861	evm.model.chr1.499,evm.model.chr7.140,evm.model.chr37.255	-,ITGAV,Itga3
GO:0048514	blood vessel morphogenesis	biological_process	0.26845	1	3	1879	15	12861	evm.model.chr37.255,evm.model.chr7.140,evm.model.chr1.499	Itga3,ITGAV,-
GO:0072358	cardiovascular system development	biological_process	0.26845	1	3	1879	15	12861	evm.model.chr7.140,evm.model.chr1.499,evm.model.chr37.255	ITGAV,-,Itga3
GO:0072359	circulatory system development	biological_process	0.26845	1	3	1879	15	12861	evm.model.chr37.255,evm.model.chr7.140,evm.model.chr1.499	Itga3,ITGAV,-
GO:1901342	regulation of vasculature development	biological_process	0.26845	1	3	1879	15	12861	evm.model.chr37.255,evm.model.chr1.499,evm.model.chr7.140	Itga3,-,ITGAV
GO:0004476	mannose-6-phosphate isomerase activity	molecular_function	0.26912	1	1	1879	2	12861	evm.model.chr19.523	MPI
GO:0016646	oxidoreductase activity, acting on the CH-NH group of donors, NAD or NADP as acceptor	molecular_function	0.2705	1	5	1879	25	12861	evm.model.chr2.1554,evm.model.ctg2262.3,evm.model.ctg1232.2,evm.model.chr25.220,evm.model.ctg2539.42	RDH12,RDH11,RDH11,DHRS7B,MTHFD2
GO:0004932	mating-type factor pheromone receptor activity	molecular_function	0.2705	1	1	1879	2	12861	evm.model.chr18.337	ATRIP
GO:0016503	pheromone receptor activity	molecular_function	0.2705	1	1	1879	2	12861	evm.model.chr18.337	ATRIP
GO:0046165	alcohol biosynthetic process	biological_process	0.27098	1	1	1879	2	12861	evm.model.chr31.48	PMVK
GO:0016879	ligase activity, forming carbon-nitrogen bonds	molecular_function	0.27105	1	9	1879	53	12861	evm.model.ctg2468.5,evm.model.chr30.571,evm.model.ctg273.1,evm.model.chr29.168,evm.model.ctg720.7,evm.model.chr27.404,evm.model.chr26.118,evm.model.chr33.399,evm.model.chr4.689	Dock2,ACAC,RNF41,glul,-,ACACB,LAMA5,CTPS1,GART
GO:0046813	receptor-mediated virion attachment to host cell	biological_process	0.27111	1	2	1879	7	12861	evm.model.chr25.587,evm.model.chr1.240	Sbk1,XKR5
GO:0005507	copper ion binding	molecular_function	0.27165	1	8	1879	40	12861	evm.model.chr19.513,evm.model.chr37.306,evm.model.chr36.149,evm.model.chr26.56,evm.model.chr29.437,evm.model.chr22.333,evm.model.ctg2468.9,evm.model.chr25.181	LOXL1,Aoc3,LOXL2,Oprl1,DBH,F8,loxl3b,LLGL1
GO:0004832	valine-tRNA ligase activity	molecular_function	0.27264	1	1	1879	3	12861	evm.model.chr3.1756	ALX1
GO:0006438	valyl-tRNA aminoacylation	biological_process	0.27264	1	1	1879	3	12861	evm.model.chr3.1756	ALX1
GO:0098656	anion transmembrane transport	biological_process	0.27271	1	5	1879	26	12861	evm.model.chr21.310,evm.model.chr13.900,evm.model.chr21.242,evm.model.chr27.36,evm.model.chr16.163	SLC38A8,PGAP2,Slc38a7,Slc7a4,SLC7A14
GO:0000956	nuclear-transcribed mRNA catabolic process	biological_process	0.27291	1	2	1879	8	12861	evm.model.chr25.453,evm.model.chr31.190	SMG1,DCPS
GO:0004336	galactosylceramidase activity	molecular_function	0.27297	1	1	1879	2	12861	evm.model.chr35.96	LINGO3
GO:0006677	glycosylceramide metabolic process	biological_process	0.27297	1	1	1879	2	12861	evm.model.chr35.96	LINGO3
GO:0006681	galactosylceramide metabolic process	biological_process	0.27297	1	1	1879	2	12861	evm.model.chr35.96	LINGO3
GO:0006683	galactosylceramide catabolic process	biological_process	0.27297	1	1	1879	2	12861	evm.model.chr35.96	LINGO3
GO:0006687	glycosphingolipid metabolic process	biological_process	0.27297	1	1	1879	2	12861	evm.model.chr35.96	LINGO3
GO:0019374	galactolipid metabolic process	biological_process	0.27297	1	1	1879	2	12861	evm.model.chr35.96	LINGO3
GO:0019376	galactolipid catabolic process	biological_process	0.27297	1	1	1879	2	12861	evm.model.chr35.96	LINGO3
GO:0019377	glycolipid catabolic process	biological_process	0.27297	1	1	1879	2	12861	evm.model.chr35.96	LINGO3
GO:0030149	sphingolipid catabolic process	biological_process	0.27297	1	1	1879	2	12861	evm.model.chr35.96	LINGO3
GO:0046466	membrane lipid catabolic process	biological_process	0.27297	1	1	1879	2	12861	evm.model.chr35.96	LINGO3
GO:0046477	glycosylceramide catabolic process	biological_process	0.27297	1	1	1879	2	12861	evm.model.chr35.96	LINGO3
GO:0046479	glycosphingolipid catabolic process	biological_process	0.27297	1	1	1879	2	12861	evm.model.chr35.96	LINGO3
GO:0046514	ceramide catabolic process	biological_process	0.27297	1	1	1879	2	12861	evm.model.chr35.96	LINGO3
GO:0009892	negative regulation of metabolic process	biological_process	0.27309	1	15	1879	88	12861	evm.model.chr29.351,evm.model.chr36.219,evm.model.chr34.408,evm.model.chr38.99,evm.model.chr27.493,evm.model.chr9.377,evm.model.chr12.293,evm.model.chr1.2438,evm.model.chr1.1932,evm.model.chr6.216,evm.model.chr25.296,evm.model.chr4.1156,evm.model.chr4.1956,evm.model.chr19.143,evm.model.chr19.551	LAMC3,EIF4EBP1,LAMTOR5,-,Bicdl1,Eif4ebp2,Rorb,ACTN2,PKIB,TRIM2,MAD1L1,APOO,-,TIPIN,PML
GO:0047869	dimethylpropiothetin dethiomethylase activity	molecular_function	0.27349	1	1	1879	2	12861	evm.model.chr27.537	SFI1
GO:0005992	trehalose biosynthetic process	biological_process	0.274	1	1	1879	2	12861	evm.model.chr30.365	SPAG5
GO:0046351	disaccharide biosynthetic process	biological_process	0.274	1	1	1879	2	12861	evm.model.chr30.365	SPAG5
GO:0006139	nucleobase-containing compound metabolic process	biological_process	0.27456	1	374	1879	2521	12861	evm.model.chr3.1756,evm.model.ctg2191.1,evm.model.chr39.54,evm.model.chr31.321,evm.model.chr10.1030,evm.model.chr26.438,evm.model.ctg1932.4,evm.model.chr19.659,evm.model.chr21.348,evm.model.chr14.1155,evm.model.ctg1062.3,evm.model.ctg941.1,evm.model.chr14.926,evm.model.chr34.32,evm.model.chr21.144,evm.model.chr14.877,evm.model.ctg1226.15,evm.model.chr24.593,evm.model.chr23.169,evm.model.chr21.726…	ALX1,LMX1A,ZNF271,BSX,VSX1,Soga1,MAML2,FOXB1,Irx6,NFIA,ALDOB,ERVK-9,DMBX1,AP4B1,NLRC5,ptch1,Spg7,CDX1,ICP0,NOB1,ZNF436,PAPSS2,Gid4,BTN1A1,FNTB,Ppp1r9b,CLP1,SMG1,PRPF18,GART,CIB3,PANK4,MYCL,Otof,Pax1,L3MBTL3,APOO,USF1,DAZAP1,Upp1,KCNH4,HSFY1,Rad51d,Sars,KMT2E,Onecut1,POLR1A,TLE2,Wdr12,abcb6,Smad4,osr1,-,PBX4,Trit1,ERCC3,SUN2,-,OLFML3,Psd4,NPAS2,STAT2,BMP8A,Cherp,FEN1,P4htm,ATG14,MCMDC2,TOMM34,-,AA…
GO:0016813	hydrolase activity, acting on carbon-nitrogen (but not peptide) bonds, in linear amidines	molecular_function	0.27709	1	2	1879	7	12861	evm.model.chr26.53,evm.model.chr32.402	RGS19,Padi2
GO:0001948	glycoprotein binding	molecular_function	0.27754	1	2	1879	9	12861	evm.model.chr16.452,evm.model.chr16.457	GPC5,GPC1
GO:0043394	proteoglycan binding	molecular_function	0.27754	1	2	1879	9	12861	evm.model.chr16.457,evm.model.chr16.452	GPC1,GPC5
GO:0043395	heparan sulfate proteoglycan binding	molecular_function	0.27754	1	2	1879	9	12861	evm.model.chr16.452,evm.model.chr16.457	GPC5,GPC1
GO:0005911	cell-cell junction	cellular_component	0.27757	1	3	1879	12	12861	evm.model.chr3.807,evm.model.ctg1260.3,evm.model.ctg11.10	Panx2,PNMT,bop1
GO:0046870	cadmium ion binding	molecular_function	0.27785	1	1	1879	3	12861	evm.model.chr26.56	Oprl1
GO:0044703	multi-organism reproductive process	biological_process	0.27802	1	16	1879	92	12861	evm.model.ctg2070.9,evm.model.chr4.62,evm.model.chr3.1588,evm.model.chr22.375,evm.model.chr25.38,evm.model.chr9.278,evm.model.chr18.476,evm.model.chr22.140,evm.model.chr18.319,evm.model.chr14.823,evm.model.chr14.891,evm.model.ctg1227.1,evm.model.chr33.230,evm.model.ctg2386.2,evm.model.ctg2224.2,evm.model.chr16.639	STAC2,CTC1,SOCS2,SOX3,SCNN1B,EGR2,WNT5A,LAS1L,gmppb,Cdc20,-,Clip3,C1orf232,TTC31,Rps18,LIMS2
GO:0031369	translation initiation factor binding	molecular_function	0.27812	1	2	1879	7	12861	evm.model.chr9.377,evm.model.chr36.219	Eif4ebp2,EIF4EBP1
GO:0008455	alpha-1,6-mannosylglycoprotein 2-beta-N-acetylglucosaminyltransferase activity	molecular_function	0.27834	1	1	1879	2	12861	evm.model.chr32.4	Slc45a1
GO:0019089	transmission of virus	biological_process	0.27862	1	2	1879	7	12861	evm.model.chr16.473,evm.model.chr34.94	KLHL24,LAMB3
GO:0044007	dissemination or transmission of symbiont from host	biological_process	0.27862	1	2	1879	7	12861	evm.model.chr34.94,evm.model.chr16.473	LAMB3,KLHL24
GO:0051821	dissemination or transmission of organism from other organism involved in symbiotic interaction	biological_process	0.27862	1	2	1879	7	12861	evm.model.chr34.94,evm.model.chr16.473	LAMB3,KLHL24
GO:0016874	ligase activity	molecular_function	0.27948	1	24	1879	157	12861	evm.model.chr30.571,evm.model.ctg2468.5,evm.model.chr7.936,evm.model.ctg273.1,evm.model.chr31.387,evm.model.ctg720.7,evm.model.chr27.404,evm.model.chr32.295,evm.model.ctg1386.12,evm.model.chr24.135,evm.model.ctg1980.1,evm.model.chr26.118,evm.model.chr33.399,evm.model.chr38.99,evm.model.chr3.1756,evm.model.chr35.387,evm.model.chr4.689,evm.model.chr32.388,evm.model.chr29.168,evm.model.chr10.547,evm…	ACAC,Dock2,Dars,RNF41,ALG9,-,ACACB,Dhrs3,ITGA10,RARS,TARS2,LAMA5,CTPS1,-,ALX1,SUGP1,GART,PQLC2,glul,IARS2,CORIN,AARS,CARS,Sars
GO:0003968	RNA-directed RNA polymerase activity	molecular_function	0.27989	1	5	1879	26	12861	evm.model.chr2.1522,evm.model.chr29.153,evm.model.ctg1923.15,evm.model.chr2.1049,evm.model.chr23.544	EXD2,Anapc2,BTN1A1,Cd81,SNCAIP
GO:0003871	5-methyltetrahydropteroyltriglutamate-homocysteine S-methyltransferase activity	molecular_function	0.28006	1	1	1879	2	12861	evm.model.chr21.113	KATNB1
GO:0042085	5-methyltetrahydropteroyltri-L-glutamate-dependent methyltransferase activity	molecular_function	0.28006	1	1	1879	2	12861	evm.model.chr21.113	KATNB1
GO:0005850	eukaryotic translation initiation factor 2 complex	cellular_component	0.28093	1	1	1879	2	12861	evm.model.chr5.717	GTPBP10
GO:0006164	purine nucleotide biosynthetic process	biological_process	0.28243	1	16	1879	94	12861	evm.model.chr15.270,evm.model.chr16.282,evm.model.chr35.264,evm.model.chr24.642,evm.model.chr26.43,evm.model.ctg2135.3,evm.model.chr38.42,evm.model.chr31.97,evm.model.chr33.46,evm.model.chr18.320,evm.model.ctg1229.2,evm.model.chr12.1213,evm.model.chr7.790,evm.model.chr16.823,evm.model.chr32.91,evm.model.chr26.118	AIRC,EIF4G1,Plin3,NME5,UCKL1,MROH7,Scn8a,Npr1,Slc17a4,Rnf123,Gucy2e,Npr2,ERCC3,Gucy1b2,PANK4,LAMA5
GO:0006473	protein acetylation	biological_process	0.28324	1	3	1879	13	12861	evm.model.chr33.125,evm.model.chr15.1113,evm.model.chr25.557	GJB5,POLR1A,Crebbp
GO:0006475	internal protein amino acid acetylation	biological_process	0.28324	1	3	1879	13	12861	evm.model.chr15.1113,evm.model.chr33.125,evm.model.chr25.557	POLR1A,GJB5,Crebbp
GO:0018393	internal peptidyl-lysine acetylation	biological_process	0.28324	1	3	1879	13	12861	evm.model.chr15.1113,evm.model.chr33.125,evm.model.chr25.557	POLR1A,GJB5,Crebbp
GO:0018394	peptidyl-lysine acetylation	biological_process	0.28324	1	3	1879	13	12861	evm.model.chr33.125,evm.model.chr15.1113,evm.model.chr25.557	GJB5,POLR1A,Crebbp
GO:0043543	protein acylation	biological_process	0.28324	1	3	1879	13	12861	evm.model.chr33.125,evm.model.chr15.1113,evm.model.chr25.557	GJB5,POLR1A,Crebbp
GO:0000070	mitotic sister chromatid segregation	biological_process	0.28362	1	5	1879	27	12861	evm.model.chr38.99,evm.model.chr27.493,evm.model.chr25.296,evm.model.ctg1130.4,evm.model.chr29.351	-,Bicdl1,MAD1L1,ncaph,LAMC3
GO:0000819	sister chromatid segregation	biological_process	0.28362	1	5	1879	27	12861	evm.model.chr29.351,evm.model.chr27.493,evm.model.chr38.99,evm.model.ctg1130.4,evm.model.chr25.296	LAMC3,Bicdl1,-,ncaph,MAD1L1
GO:1990234	transferase complex	cellular_component	0.28466	1	42	1879	261	12861	evm.model.chr6.216,evm.model.ctg437.4,evm.model.chr31.23,evm.model.chr10.1019,evm.model.chr35.479,evm.model.chr12.172,evm.model.chr36.166,evm.model.chr10.886,evm.model.chr27.65,evm.model.chr23.169,evm.model.chr12.1458,evm.model.ctg1685.21,evm.model.ctg1685.24,evm.model.chr26.671,evm.model.chr3.1446,evm.model.chr12.174,evm.model.ctg2663.24,evm.model.chr7.556,evm.model.chr2.221,evm.model.chr3.2176,…	TRIM2,H2B-V,mef2d,RRP36,ARID3A,TOPORS,POLR3D,ANAPC1,RNF215,ICP0,Rnf165,HIST2H2BE,HIST2H2BE,SLC35C2,HIST2H2BE,TOPORS,Psd4,MYO3B,-,MKRN1,Aplp2,DTX1,rnf44,Trim7,HIST2H2BE,DAD1,Crebbp,GJB5,TOPORS,Rfc5,POLR2M,PCGF2,GIMAP7,Phf6,RNF41,Trim39,-,Cul9,SSR3,A2ML1,ACOT7,LEO1
GO:0046332	SMAD binding	molecular_function	0.28507	1	2	1879	7	12861	evm.model.chr16.160,evm.model.chr32.118	SKIL,SKI
GO:1902495	transmembrane transporter complex	cellular_component	0.28568	1	6	1879	33	12861	evm.model.chr22.395,evm.model.chr35.479,evm.model.chr28.261,evm.model.chr6.237,evm.model.chr38.42,evm.model.chr28.294	ATP1B4,ARID3A,-,FGG,Scn8a,SAP30BP
GO:1990351	transporter complex	cellular_component	0.28568	1	6	1879	33	12861	evm.model.chr6.237,evm.model.chr38.42,evm.model.chr28.261,evm.model.chr28.294,evm.model.chr35.479,evm.model.chr22.395	FGG,Scn8a,-,SAP30BP,ARID3A,ATP1B4
GO:0031683	G-protein beta/gamma-subunit complex binding	molecular_function	0.2857	1	11	1879	63	12861	evm.model.chr26.67,evm.model.chr8.390,evm.model.chr34.378,evm.model.chr1.3,evm.model.chr21.291,evm.model.chr6.825,evm.model.chr7.1065,evm.model.chr25.487,evm.model.chr27.329,evm.model.chr28.467,evm.model.chr26.165	EEF1A,Gnal,GNAT2,GPN1,GNAO1,ARL9,Arl5a,Gspt1,RHOF,ABCA10,gnas
GO:0072525	pyridine-containing compound biosynthetic process	biological_process	0.28591	1	2	1879	8	12861	evm.model.ctg437.3,evm.model.chr7.169	JOSD2,RPE
GO:0009112	nucleobase metabolic process	biological_process	0.28803	1	2	1879	7	12861	evm.model.chr4.689,evm.model.chr7.169	GART,RPE
GO:0046112	nucleobase biosynthetic process	biological_process	0.28803	1	2	1879	7	12861	evm.model.chr7.169,evm.model.chr4.689	RPE,GART
GO:0004420	hydroxymethylglutaryl-CoA reductase (NADPH) activity	molecular_function	0.2883	1	1	1879	2	12861	evm.model.chr9.760	ZFYVE27
GO:0012507	ER to Golgi transport vesicle membrane	cellular_component	0.28866	1	4	1879	21	12861	evm.model.chr4.63,evm.model.chr16.452,evm.model.chr18.552,evm.model.chr38.42	TRIM45,GPC5,Fezf2,Scn8a
GO:0030127	COPII vesicle coat	cellular_component	0.28866	1	4	1879	21	12861	evm.model.chr18.552,evm.model.chr38.42,evm.model.chr16.452,evm.model.chr4.63	Fezf2,Scn8a,GPC5,TRIM45
GO:0030134	ER to Golgi transport vesicle	cellular_component	0.28866	1	4	1879	21	12861	evm.model.chr38.42,evm.model.chr18.552,evm.model.chr16.452,evm.model.chr4.63	Scn8a,Fezf2,GPC5,TRIM45
GO:0004637	phosphoribosylamine-glycine ligase activity	molecular_function	0.28874	1	1	1879	3	12861	evm.model.chr4.689	GART
GO:0006144	purine nucleobase metabolic process	biological_process	0.28874	1	1	1879	3	12861	evm.model.chr4.689	GART
GO:0009113	purine nucleobase biosynthetic process	biological_process	0.28874	1	1	1879	3	12861	evm.model.chr4.689	GART
GO:0017153	sodium:dicarboxylate symporter activity	molecular_function	0.2892	1	2	1879	9	12861	evm.model.chr27.532,evm.model.chr12.485	PIK3IP1,SLC1A1
GO:0008033	tRNA processing	biological_process	0.28924	1	22	1879	141	12861	evm.model.chr9.168,evm.model.chr15.481,evm.model.ctg2437.16,evm.model.chr35.196,evm.model.chr31.387,evm.model.chr21.144,evm.model.chr1.2373,evm.model.chr33.51,evm.model.chr9.912,evm.model.chr24.394,evm.model.chr21.660,evm.model.chr30.391,evm.model.chr19.523,evm.model.chr1.3,evm.model.chr1.2490,evm.model.chr26.430,evm.model.chr22.339,evm.model.chr12.544,evm.model.chr10.1034,evm.model.chr7.1099,evm…	DUPD1,Spata5,retsat,LONP1,ALG9,NLRC5,RAB32,Trit1,DUSP5,DUSP1,CTU2,PIPOX,MPI,GPN1,NTPCR,MYH7,TRMT2B,CBWD1,PEX6,GPD2,ZNF346,DUS4L
GO:0000439	core TFIIH complex	cellular_component	0.29106	1	2	1879	8	12861	evm.model.ctg1445.2,evm.model.chr7.123	MDC1,COL3A1
GO:0006399	tRNA metabolic process	biological_process	0.29155	1	31	1879	206	12861	evm.model.chr3.563,evm.model.chr21.214,evm.model.chr7.1099,evm.model.chr24.451,evm.model.chr2.1069,evm.model.chr10.1034,evm.model.chr15.182,evm.model.ctg1239.2,evm.model.chr26.430,evm.model.chr12.544,evm.model.chr22.339,evm.model.chr1.2490,evm.model.chr19.523,evm.model.chr1.3,evm.model.chr10.547,evm.model.chr30.391,evm.model.ctg1980.1,evm.model.chr24.135,evm.model.chr21.660,evm.model.chr24.394,ev…	DUS4L,AARS,GPD2,ZNF346,CARS,PEX6,CORIN,Sars,MYH7,CBWD1,TRMT2B,NTPCR,MPI,GPN1,IARS2,PIPOX,TARS2,RARS,CTU2,DUSP1,DUSP5,ALX1,Trit1,NLRC5,RAB32,Dars,Spata5,DUPD1,retsat,ALG9,LONP1
GO:0042493	response to drug	biological_process	0.29182	1	2	1879	8	12861	evm.model.chr16.335,evm.model.chr30.473	B3gnt7,Slc47a1
GO:0051187	cofactor catabolic process	biological_process	0.29228	1	3	1879	13	12861	evm.model.chr6.482,evm.model.ctg437.3,evm.model.ctg2623.1	IRF2,JOSD2,KLK14
GO:0007517	muscle organ development	biological_process	0.29303	1	2	1879	6	12861	evm.model.chr34.240,evm.model.chr2.1793	MYOG,MYOD1
GO:0061061	muscle structure development	biological_process	0.29303	1	2	1879	6	12861	evm.model.chr34.240,evm.model.chr2.1793	MYOG,MYOD1
GO:0006231	dTMP biosynthetic process	biological_process	0.29356	1	1	1879	3	12861	evm.model.chr8.250	TYMS
GO:0009129	pyrimidine nucleoside monophosphate metabolic process	biological_process	0.29356	1	1	1879	3	12861	evm.model.chr8.250	TYMS
GO:0009130	pyrimidine nucleoside monophosphate biosynthetic process	biological_process	0.29356	1	1	1879	3	12861	evm.model.chr8.250	TYMS
GO:0009157	deoxyribonucleoside monophosphate biosynthetic process	biological_process	0.29356	1	1	1879	3	12861	evm.model.chr8.250	TYMS
GO:0009176	pyrimidine deoxyribonucleoside monophosphate metabolic process	biological_process	0.29356	1	1	1879	3	12861	evm.model.chr8.250	TYMS
GO:0009177	pyrimidine deoxyribonucleoside monophosphate biosynthetic process	biological_process	0.29356	1	1	1879	3	12861	evm.model.chr8.250	TYMS
GO:0009221	pyrimidine deoxyribonucleotide biosynthetic process	biological_process	0.29356	1	1	1879	3	12861	evm.model.chr8.250	TYMS
GO:0009263	deoxyribonucleotide biosynthetic process	biological_process	0.29356	1	1	1879	3	12861	evm.model.chr8.250	TYMS
GO:0009265	2'-deoxyribonucleotide biosynthetic process	biological_process	0.29356	1	1	1879	3	12861	evm.model.chr8.250	TYMS
GO:0042083	5,10-methylenetetrahydrofolate-dependent methyltransferase activity	molecular_function	0.29356	1	1	1879	3	12861	evm.model.chr8.250	TYMS
GO:0046073	dTMP metabolic process	biological_process	0.29356	1	1	1879	3	12861	evm.model.chr8.250	TYMS
GO:0046385	deoxyribose phosphate biosynthetic process	biological_process	0.29356	1	1	1879	3	12861	evm.model.chr8.250	TYMS
GO:0046483	heterocycle metabolic process	biological_process	0.29395	1	388	1879	2627	12861	evm.model.chr6.1130,evm.model.ctg2114.1,evm.model.chr27.407,evm.model.chr32.254,evm.model.chr27.493,evm.model.chr12.1590,evm.model.chr9.693,evm.model.chr3.2118,evm.model.ctg2303.1,evm.model.ctg1459.12,evm.model.chr6.606,evm.model.ctg2840.5,evm.model.chr24.680,evm.model.chr1.2490,evm.model.chr10.547,evm.model.chr18.743,evm.model.chr17.34,evm.model.chr16.898,evm.model.chr9.342,evm.model.chr35.264,e…	PITX2,BPI,foxn4,MTOR,Bicdl1,RX2,RBP4,HSFY1,BPI,GIMAP7,BTC,CLPB,PITX1,NTPCR,IARS2,Cand1,IMPG2,PAQR9,HK1,Plin3,hnf4b,EIF4G1,MYO3B,NEUROD1,UPRT,Sin3a,VCPKMT,Nr2f6,HP1BP3,LONP1,Vav2,Phox2b,SUGP1,CARS,Slc17a4,Abca4,ARNTL,H2B-V,ZNF300,RRP36,ARID3A,TRIM2,SS18L2,ADAR,slc12a9,PIPOX,ALDOC,ZNF84,CEBPA,Itgb5,ZNF436,TYMS,-,Nudt18,mcm2,POLR2I,pou3f3b,Rfc5,ZNF346,HEG1,Ptcd1,GPC5,-,ESPN,POLR1C,NFATC1,Phox2a,env,…
GO:0016627	oxidoreductase activity, acting on the CH-CH group of donors	molecular_function	0.29402	1	11	1879	67	12861	evm.model.chr27.521,evm.model.chr19.713,evm.model.chr27.74,evm.model.ctg2623.1,evm.model.chr9.744,evm.model.ctg2848.3,evm.model.chr3.563,evm.model.ctg1154.20,evm.model.chr28.278,evm.model.chr8.1055,evm.model.chr7.860	Acads,ALDH1A2,acdh-11,KLK14,Cox15,PYCR3,DUS4L,SDHC,ACOX1,Srd5a1,abcb6
GO:0042302	structural constituent of cuticle	molecular_function	0.29452	1	2	1879	7	12861	evm.model.chr10.875,evm.model.chr25.680	Mall,EEF2KMT
GO:0006520	cellular amino acid metabolic process	biological_process	0.29456	1	30	1879	192	12861	evm.model.chr3.1756,evm.model.chr11.716,evm.model.chr23.478,evm.model.chr21.170,evm.model.ctg1232.2,evm.model.ctg2848.3,evm.model.chr24.135,evm.model.ctg1980.1,evm.model.chr26.580,evm.model.ctg2262.3,evm.model.chr1.254,evm.model.chr31.387,evm.model.chr35.384,evm.model.chr37.360,evm.model.chr25.220,evm.model.chr7.936,evm.model.chr18.101,evm.model.chr21.113,evm.model.ctg1239.2,evm.model.chr32.402,e…	ALX1,PTDSS1,CDO1,-,RDH11,PYCR3,RARS,TARS2,Nfs1,RDH11,PKHD1,ALG9,Hapln4,Klhl11,DHRS7B,Dars,UQCRC1,KATNB1,Sars,Padi2,MTHFD2,CORIN,AARS,CARS,DUS4L,RGS19,RDH12,DISC1,glul,IARS2
GO:0015321	sodium-dependent phosphate transmembrane transporter activity	molecular_function	0.29461	1	1	1879	2	12861	evm.model.chr24.434	SLC34A1
GO:0044341	sodium-dependent phosphate transport	biological_process	0.29461	1	1	1879	2	12861	evm.model.chr24.434	SLC34A1
GO:0031505	fungal-type cell wall organization	biological_process	0.29528	1	1	1879	2	12861	evm.model.chr21.80	CEBPA
GO:0071852	fungal-type cell wall organization or biogenesis	biological_process	0.29528	1	1	1879	2	12861	evm.model.chr21.80	CEBPA
GO:0042175	nuclear outer membrane-endoplasmic reticulum membrane network	cellular_component	0.29597	1	20	1879	122	12861	evm.model.ctg2029.25,evm.model.chr30.363,evm.model.chr10.898,evm.model.chr34.299,evm.model.chr10.858,evm.model.chr31.23,evm.model.chr10.1019,evm.model.chr22.37,evm.model.chr4.437,evm.model.chr7.115,evm.model.chr16.65,evm.model.chr23.544,evm.model.chr16.76,evm.model.chr32.470,evm.model.chr32.37,evm.model.ctg2663.24,evm.model.chr10.1066,evm.model.chr2.221,evm.model.chr18.2,evm.model.chr26.671	DAD1,Pigs,Cd93,CACNA1S,EML6,mef2d,RRP36,SLC9A2,A2ML1,ORMDL1,SSR3,SNCAIP,GPR149,SLC2A1,ACOT7,Psd4,Rrbp1,-,jagn1,SLC35C2
GO:0016875	ligase activity, forming carbon-oxygen bonds	molecular_function	0.29674	1	10	1879	62	12861	evm.model.ctg1239.2,evm.model.chr3.1756,evm.model.chr24.135,evm.model.ctg1980.1,evm.model.chr2.1069,evm.model.chr21.214,evm.model.chr15.182,evm.model.chr31.387,evm.model.chr10.547,evm.model.chr7.936	Sars,ALX1,RARS,TARS2,CARS,AARS,CORIN,ALG9,IARS2,Dars
GO:0016876	ligase activity, forming aminoacyl-tRNA and related compounds	molecular_function	0.29674	1	10	1879	62	12861	evm.model.chr15.182,evm.model.ctg1980.1,evm.model.chr24.135,evm.model.chr21.214,evm.model.chr2.1069,evm.model.chr3.1756,evm.model.ctg1239.2,evm.model.chr7.936,evm.model.chr10.547,evm.model.chr31.387	CORIN,TARS2,RARS,AARS,CARS,ALX1,Sars,Dars,IARS2,ALG9
GO:0007088	regulation of mitotic nuclear division	biological_process	0.29766	1	5	1879	27	12861	evm.model.chr29.351,evm.model.chr10.155,evm.model.chr27.493,evm.model.chr38.99,evm.model.chr25.296	LAMC3,MAD2L1BP,Bicdl1,-,MAD1L1
GO:1901565	organonitrogen compound catabolic process	biological_process	0.29928	1	7	1879	39	12861	evm.model.ctg2623.1,evm.model.chr18.101,evm.model.ctg437.3,evm.model.chr6.482,evm.model.chr1.2506,evm.model.chr37.360,evm.model.chr35.96	KLK14,UQCRC1,JOSD2,IRF2,DISC1,Klhl11,LINGO3
GO:0030258	lipid modification	biological_process	0.29948	1	4	1879	20	12861	evm.model.ctg278.1,evm.model.chr30.303,evm.model.chr12.143,evm.model.chr28.278	Inpp1,VKORC1L1,FBP1,ACOX1
GO:0098519	nucleotide phosphatase activity, acting on free nucleotides	molecular_function	0.30012	1	5	1879	26	12861	evm.model.chr15.481,evm.model.chr25.613,evm.model.chr1.3,evm.model.chr1.2490,evm.model.chr10.955	Spata5,NUBP2,GPN1,NTPCR,MCM8
GO:0043138	3'-5' DNA helicase activity	molecular_function	0.30213	1	1	1879	3	12861	evm.model.chr19.54	BLM
GO:0043140	ATP-dependent 3'-5' DNA helicase activity	molecular_function	0.30213	1	1	1879	3	12861	evm.model.chr19.54	BLM
GO:0050661	NADP binding	molecular_function	0.30279	1	4	1879	21	12861	evm.model.chr16.452,evm.model.chr14.86,evm.model.ctg437.3,evm.model.chr32.207	GPC5,FMO4,JOSD2,H6PD
GO:0004748	ribonucleoside-diphosphate reductase activity, thioredoxin disulfide as acceptor	molecular_function	0.30333	1	1	1879	3	12861	evm.model.chr9.473	PAPSS2
GO:0061731	ribonucleoside-diphosphate reductase activity	molecular_function	0.30333	1	1	1879	3	12861	evm.model.chr9.473	PAPSS2
GO:0007617	mating behavior	biological_process	0.30365	1	1	1879	3	12861	evm.model.chr14.891	-
GO:0007618	mating	biological_process	0.30365	1	1	1879	3	12861	evm.model.chr14.891	-
GO:0019098	reproductive behavior	biological_process	0.30365	1	1	1879	3	12861	evm.model.chr14.891	-
GO:0044705	multi-organism reproductive behavior	biological_process	0.30365	1	1	1879	3	12861	evm.model.chr14.891	-
GO:0016410	N-acyltransferase activity	molecular_function	0.30387	1	10	1879	58	12861	evm.model.chr1.2506,evm.model.chr15.1113,evm.model.chr36.174,evm.model.chr2.1122,evm.model.ctg617.1,evm.model.chr34.1,evm.model.chr33.125,evm.model.chr7.648,evm.model.chr10.929,evm.model.chr25.557	DISC1,POLR1A,Nudt18,GLYATL3,KAT5,naa20,GJB5,asic4,CFAP61,Crebbp
GO:0003899	DNA-directed RNA polymerase activity	molecular_function	0.30391	1	20	1879	120	12861	evm.model.chr2.625,evm.model.chr35.472,evm.model.chr26.165,evm.model.chr23.1065,evm.model.ctg2590.2,evm.model.chr3.1826,evm.model.chr4.1774,evm.model.ctg1173.1,evm.model.chr35.492,evm.model.ctg1458.3,evm.model.ctg1459.7,evm.model.chr32.40,evm.model.chr18.90,evm.model.chr36.166,evm.model.chr26.355,evm.model.chr15.1113,evm.model.chr11.4,evm.model.chr10.150,evm.model.ctg1913.1,evm.model.chr2.1143	GLRX5,POLR2E,gnas,TPPP2,CHAF1A,Mkl1,NPAS2,POLR2I,Polrmt,ZNF436,ZNF182,rnf207b,GATA2,POLR3D,TOMM34,POLR1A,PLEC,POLR1C,Znf629,VPS37C
GO:0006817	phosphate ion transport	biological_process	0.30505	1	4	1879	20	12861	evm.model.chr31.233,evm.model.chr22.648,evm.model.chr22.645,evm.model.chr24.434	Aplp2,9,9,SLC34A1
GO:0010035	response to inorganic substance	biological_process	0.3053	1	4	1879	18	12861	evm.model.chr35.400,evm.model.chr29.512,evm.model.chr5.522,evm.model.chr26.56	YJEFN3,cuta,SOSTDC1,Oprl1
GO:0006418	tRNA aminoacylation for protein translation	biological_process	0.30595	1	10	1879	63	12861	evm.model.chr31.387,evm.model.chr10.547,evm.model.chr7.936,evm.model.ctg1239.2,evm.model.chr3.1756,evm.model.ctg1980.1,evm.model.chr24.135,evm.model.chr21.214,evm.model.chr2.1069,evm.model.chr15.182	ALG9,IARS2,Dars,Sars,ALX1,TARS2,RARS,AARS,CARS,CORIN
GO:0019901	protein kinase binding	molecular_function	0.3063	1	5	1879	28	12861	evm.model.chr26.438,evm.model.chr25.192,evm.model.chr3.1341,evm.model.chr33.187,evm.model.chr34.263	Soga1,SREBF1,PPP1R12A,Dnali1,Ppp1r12b
GO:0007094	mitotic spindle assembly checkpoint	biological_process	0.30638	1	4	1879	21	12861	evm.model.chr38.99,evm.model.chr27.493,evm.model.chr25.296,evm.model.chr29.351	-,Bicdl1,MAD1L1,LAMC3
GO:0009895	negative regulation of catabolic process	biological_process	0.30638	1	4	1879	21	12861	evm.model.chr27.493,evm.model.chr38.99,evm.model.chr25.296,evm.model.chr29.351	Bicdl1,-,MAD1L1,LAMC3
GO:0031330	negative regulation of cellular catabolic process	biological_process	0.30638	1	4	1879	21	12861	evm.model.chr27.493,evm.model.chr38.99,evm.model.chr25.296,evm.model.chr29.351	Bicdl1,-,MAD1L1,LAMC3
GO:0031396	regulation of protein ubiquitination	biological_process	0.30638	1	4	1879	21	12861	evm.model.chr29.351,evm.model.chr25.296,evm.model.chr27.493,evm.model.chr38.99	LAMC3,MAD1L1,Bicdl1,-
GO:0031397	negative regulation of protein ubiquitination	biological_process	0.30638	1	4	1879	21	12861	evm.model.chr29.351,evm.model.chr25.296,evm.model.chr27.493,evm.model.chr38.99	LAMC3,MAD1L1,Bicdl1,-
GO:0031577	spindle checkpoint	biological_process	0.30638	1	4	1879	21	12861	evm.model.chr29.351,evm.model.chr25.296,evm.model.chr38.99,evm.model.chr27.493	LAMC3,MAD1L1,-,Bicdl1
GO:0032435	negative regulation of proteasomal ubiquitin-dependent protein catabolic process	biological_process	0.30638	1	4	1879	21	12861	evm.model.chr38.99,evm.model.chr27.493,evm.model.chr25.296,evm.model.chr29.351	-,Bicdl1,MAD1L1,LAMC3
GO:0033046	negative regulation of sister chromatid segregation	biological_process	0.30638	1	4	1879	21	12861	evm.model.chr29.351,evm.model.chr25.296,evm.model.chr38.99,evm.model.chr27.493	LAMC3,MAD1L1,-,Bicdl1
GO:0033048	negative regulation of mitotic sister chromatid segregation	biological_process	0.30638	1	4	1879	21	12861	evm.model.chr38.99,evm.model.chr27.493,evm.model.chr25.296,evm.model.chr29.351	-,Bicdl1,MAD1L1,LAMC3
GO:0042177	negative regulation of protein catabolic process	biological_process	0.30638	1	4	1879	21	12861	evm.model.chr38.99,evm.model.chr27.493,evm.model.chr25.296,evm.model.chr29.351	-,Bicdl1,MAD1L1,LAMC3
GO:0045839	negative regulation of mitotic nuclear division	biological_process	0.30638	1	4	1879	21	12861	evm.model.chr38.99,evm.model.chr27.493,evm.model.chr25.296,evm.model.chr29.351	-,Bicdl1,MAD1L1,LAMC3
GO:0045841	negative regulation of mitotic metaphase/anaphase transition	biological_process	0.30638	1	4	1879	21	12861	evm.model.chr29.351,evm.model.chr25.296,evm.model.chr38.99,evm.model.chr27.493	LAMC3,MAD1L1,-,Bicdl1
GO:0051340	regulation of ligase activity	biological_process	0.30638	1	4	1879	21	12861	evm.model.chr27.493,evm.model.chr38.99,evm.model.chr25.296,evm.model.chr29.351	Bicdl1,-,MAD1L1,LAMC3
GO:0051352	negative regulation of ligase activity	biological_process	0.30638	1	4	1879	21	12861	evm.model.chr29.351,evm.model.chr25.296,evm.model.chr27.493,evm.model.chr38.99	LAMC3,MAD1L1,Bicdl1,-
GO:0051436	negative regulation of ubiquitin-protein ligase activity involved in mitotic cell cycle	biological_process	0.30638	1	4	1879	21	12861	evm.model.chr29.351,evm.model.chr38.99,evm.model.chr27.493,evm.model.chr25.296	LAMC3,-,Bicdl1,MAD1L1
GO:0051438	regulation of ubiquitin-protein transferase activity	biological_process	0.30638	1	4	1879	21	12861	evm.model.chr29.351,evm.model.chr27.493,evm.model.chr38.99,evm.model.chr25.296	LAMC3,Bicdl1,-,MAD1L1
GO:0051439	regulation of ubiquitin-protein ligase activity involved in mitotic cell cycle	biological_process	0.30638	1	4	1879	21	12861	evm.model.chr29.351,evm.model.chr25.296,evm.model.chr38.99,evm.model.chr27.493	LAMC3,MAD1L1,-,Bicdl1
GO:0051444	negative regulation of ubiquitin-protein transferase activity	biological_process	0.30638	1	4	1879	21	12861	evm.model.chr25.296,evm.model.chr38.99,evm.model.chr27.493,evm.model.chr29.351	MAD1L1,-,Bicdl1,LAMC3
GO:0051985	negative regulation of chromosome segregation	biological_process	0.30638	1	4	1879	21	12861	evm.model.chr29.351,evm.model.chr25.296,evm.model.chr27.493,evm.model.chr38.99	LAMC3,MAD1L1,Bicdl1,-
GO:0071173	spindle assembly checkpoint	biological_process	0.30638	1	4	1879	21	12861	evm.model.chr25.296,evm.model.chr27.493,evm.model.chr38.99,evm.model.chr29.351	MAD1L1,Bicdl1,-,LAMC3
GO:0071174	mitotic spindle checkpoint	biological_process	0.30638	1	4	1879	21	12861	evm.model.chr29.351,evm.model.chr38.99,evm.model.chr27.493,evm.model.chr25.296	LAMC3,-,Bicdl1,MAD1L1
GO:1901799	negative regulation of proteasomal protein catabolic process	biological_process	0.30638	1	4	1879	21	12861	evm.model.chr29.351,evm.model.chr25.296,evm.model.chr27.493,evm.model.chr38.99	LAMC3,MAD1L1,Bicdl1,-
GO:1902100	negative regulation of metaphase/anaphase transition of cell cycle	biological_process	0.30638	1	4	1879	21	12861	evm.model.chr25.296,evm.model.chr38.99,evm.model.chr27.493,evm.model.chr29.351	MAD1L1,-,Bicdl1,LAMC3
GO:1903051	negative regulation of proteolysis involved in cellular protein catabolic process	biological_process	0.30638	1	4	1879	21	12861	evm.model.chr29.351,evm.model.chr38.99,evm.model.chr27.493,evm.model.chr25.296	LAMC3,-,Bicdl1,MAD1L1
GO:1903320	regulation of protein modification by small protein conjugation or removal	biological_process	0.30638	1	4	1879	21	12861	evm.model.chr25.296,evm.model.chr38.99,evm.model.chr27.493,evm.model.chr29.351	MAD1L1,-,Bicdl1,LAMC3
GO:1903321	negative regulation of protein modification by small protein conjugation or removal	biological_process	0.30638	1	4	1879	21	12861	evm.model.chr38.99,evm.model.chr27.493,evm.model.chr25.296,evm.model.chr29.351	-,Bicdl1,MAD1L1,LAMC3
GO:1903363	negative regulation of cellular protein catabolic process	biological_process	0.30638	1	4	1879	21	12861	evm.model.chr27.493,evm.model.chr38.99,evm.model.chr25.296,evm.model.chr29.351	Bicdl1,-,MAD1L1,LAMC3
GO:1904666	regulation of ubiquitin protein ligase activity	biological_process	0.30638	1	4	1879	21	12861	evm.model.chr29.351,evm.model.chr38.99,evm.model.chr27.493,evm.model.chr25.296	LAMC3,-,Bicdl1,MAD1L1
GO:1904667	negative regulation of ubiquitin protein ligase activity	biological_process	0.30638	1	4	1879	21	12861	evm.model.chr25.296,evm.model.chr27.493,evm.model.chr38.99,evm.model.chr29.351	MAD1L1,Bicdl1,-,LAMC3
GO:2000816	negative regulation of mitotic sister chromatid separation	biological_process	0.30638	1	4	1879	21	12861	evm.model.chr27.493,evm.model.chr38.99,evm.model.chr25.296,evm.model.chr29.351	Bicdl1,-,MAD1L1,LAMC3
GO:2001251	negative regulation of chromosome organization	biological_process	0.30638	1	4	1879	21	12861	evm.model.chr29.351,evm.model.chr27.493,evm.model.chr38.99,evm.model.chr25.296	LAMC3,Bicdl1,-,MAD1L1
GO:0008242	omega peptidase activity	molecular_function	0.30673	1	2	1879	8	12861	evm.model.ctg2224.3,evm.model.ctg437.3	Vps52,JOSD2
GO:0016849	phosphorus-oxygen lyase activity	molecular_function	0.30684	1	5	1879	28	12861	evm.model.chr16.823,evm.model.chr31.97,evm.model.ctg1229.2,evm.model.chr18.320,evm.model.chr12.1213	Gucy1b2,Npr1,Gucy2e,Rnf123,Npr2
GO:0004984	olfactory receptor activity	molecular_function	0.30703	1	1	1879	2	12861	evm.model.chr34.235	DENND2D
GO:0007608	sensory perception of smell	biological_process	0.30703	1	1	1879	2	12861	evm.model.chr34.235	DENND2D
GO:1901360	organic cyclic compound metabolic process	biological_process	0.30805	1	391	1879	2652	12861	evm.model.chr34.23,evm.model.ctg2663.12,evm.model.chr13.182,evm.model.chr24.642,evm.model.chr3.1774,evm.model.chr38.42,evm.model.chr10.929,evm.model.chr35.508,evm.model.ctg2663.11,evm.model.chr18.320,evm.model.ctg11.10,evm.model.chr11.2,evm.model.chr7.503,evm.model.chr28.167,evm.model.ctg1685.24,evm.model.chr35.387,evm.model.chr2.1793,evm.model.chr38.99,evm.model.chr29.432,evm.model.chr2.625,evm.…	Bcas2,GGCX,FOXO1,NME5,HERVK_113,Scn8a,CFAP61,esg1,Mat2a,Rnf123,bop1,-,HOXD13,TEKT3,HIST2H2BE,SUGP1,MYOD1,-,MYMK,GLRX5,CHAF1A,pol,HSF2BP,DGKD,LAMA5,hmx3b,TXN,ZFYVE27,-,irx3,NCOA2,ZNF850,FGG,RPA1,RDH11,COL3A1,DNASE1L2,PRAG1,Pou3f4,NIN,E2F1,POLD2,gag-pol,TRAV1-2,-,FOXO3,Npr1,PAX3,rnf207b,brcc3,TLX1,Spata5,DUPD1,Fam78b,METTL14,Polrmt,ALAD,Rorb,DHRS7B,HIST2H2BE,pol,DUSP1,PTGER3,CTU2,tcf3,Dnali1,RDH11,…
GO:0006367	transcription initiation from RNA polymerase II promoter	biological_process	0.30829	1	5	1879	28	12861	evm.model.chr10.1010,evm.model.chr2.221,evm.model.chr35.479,evm.model.chr31.23,evm.model.ctg2663.24	Cul9,-,ARID3A,mef2d,Psd4
GO:0009152	purine ribonucleotide biosynthetic process	biological_process	0.30968	1	15	1879	88	12861	evm.model.chr12.1213,evm.model.ctg1229.2,evm.model.chr18.320,evm.model.chr32.91,evm.model.chr33.46,evm.model.chr31.97,evm.model.chr38.42,evm.model.chr16.823,evm.model.chr7.790,evm.model.ctg2135.3,evm.model.chr26.43,evm.model.chr24.642,evm.model.chr35.264,evm.model.chr16.282,evm.model.chr15.270	Npr2,Gucy2e,Rnf123,PANK4,Slc17a4,Npr1,Scn8a,Gucy1b2,ERCC3,MROH7,UCKL1,NME5,Plin3,EIF4G1,AIRC
GO:0009260	ribonucleotide biosynthetic process	biological_process	0.30968	1	15	1879	88	12861	evm.model.chr35.264,evm.model.chr16.282,evm.model.chr15.270,evm.model.ctg2135.3,evm.model.chr26.43,evm.model.chr24.642,evm.model.chr38.42,evm.model.chr31.97,evm.model.chr16.823,evm.model.chr7.790,evm.model.chr12.1213,evm.model.chr18.320,evm.model.ctg1229.2,evm.model.chr32.91,evm.model.chr33.46	Plin3,EIF4G1,AIRC,MROH7,UCKL1,NME5,Scn8a,Npr1,Gucy1b2,ERCC3,Npr2,Rnf123,Gucy2e,PANK4,Slc17a4
GO:0046390	ribose phosphate biosynthetic process	biological_process	0.30968	1	15	1879	88	12861	evm.model.chr35.264,evm.model.chr15.270,evm.model.chr16.282,evm.model.chr26.43,evm.model.ctg2135.3,evm.model.chr24.642,evm.model.chr16.823,evm.model.chr38.42,evm.model.chr31.97,evm.model.chr7.790,evm.model.chr12.1213,evm.model.chr33.46,evm.model.chr18.320,evm.model.ctg1229.2,evm.model.chr32.91	Plin3,AIRC,EIF4G1,UCKL1,MROH7,NME5,Gucy1b2,Scn8a,Npr1,ERCC3,Npr2,Slc17a4,Rnf123,Gucy2e,PANK4
GO:0000272	polysaccharide catabolic process	biological_process	0.31044	1	2	1879	8	12861	evm.model.chr30.240,evm.model.ctg1082.4	Rasa4,-
GO:0009378	four-way junction helicase activity	molecular_function	0.31156	1	8	1879	49	12861	evm.model.chr35.196,evm.model.chr15.481,evm.model.chr7.839,evm.model.chr1.2490,evm.model.ctg1226.15,evm.model.chr21.738,evm.model.chr10.1034,evm.model.chr27.99	LONP1,Spata5,bcs1l,NTPCR,Spg7,VPS4A,PEX6,Rfc5
GO:0005778	peroxisomal membrane	cellular_component	0.31156	1	3	1879	12	12861	evm.model.ctg605.6,evm.model.ctg444.33,evm.model.ctg1386.10	gag-pol,pol,PEX11B
GO:0031903	microbody membrane	cellular_component	0.31156	1	3	1879	12	12861	evm.model.ctg605.6,evm.model.ctg1386.10,evm.model.ctg444.33	gag-pol,PEX11B,pol
GO:0044438	microbody part	cellular_component	0.31156	1	3	1879	12	12861	evm.model.ctg1386.10,evm.model.ctg444.33,evm.model.ctg605.6	PEX11B,pol,gag-pol
GO:0044439	peroxisomal part	cellular_component	0.31156	1	3	1879	12	12861	evm.model.ctg1386.10,evm.model.ctg444.33,evm.model.ctg605.6	PEX11B,pol,gag-pol
GO:0015297	antiporter activity	molecular_function	0.31323	1	4	1879	23	12861	evm.model.chr16.335,evm.model.chr4.1796,evm.model.chr30.473,evm.model.chr22.37	B3gnt7,SLC9A2,Slc47a1,SLC9A2
GO:0043170	macromolecule metabolic process	biological_process	0.31367	1	576	1879	3945	12861	evm.model.chr35.155,evm.model.chr3.563,evm.model.chr14.875,evm.model.chr39.77,evm.model.chr36.219,evm.model.chr35.356,evm.model.chr33.277,evm.model.chr19.551,evm.model.chr5.1136,evm.model.chr1.2617,evm.model.chr19.773,evm.model.chr29.266,evm.model.chr16.65,evm.model.chr21.738,evm.model.chr35.456,evm.model.ctg1459.7,evm.model.chr12.605,evm.model.chr2.2110,evm.model.chr31.387,evm.model.chr22.330,ev…	MATK,DUS4L,Tctex1d4,Trim7,EIF4EBP1,JUND,TCEA3,PML,EN2,T,LEO1,ST6GALNAC4,SSR3,VPS4A,CAMK4,ZNF182,MED18,VPS51,ALG9,brcc3,rnf207b,ATE1,PAX3,ABHD17A,Npr1,FOXO3,TRAV1-2,gag-pol,CTRL,Camkv,OXSR1,Dnali1,tcf3,DUSP1,pol,HIST2H2BE,Rorb,AGTPBP1,CDK2,Polrmt,Grk1,Pigq,LYPLA2,pol,ANKK1,NCOA2,JAK3,-,OR14J1,DUSP4,PRAG1,SCRN3,PIM3,RPA1,CEL,esg1,HERVK_113,CFAP61,MMP15,ULK1,SENP1,FOXO1,GGCX,Pim1,Bcas2,PKIB,TRAF3IP3…
GO:0022603	regulation of anatomical structure morphogenesis	biological_process	0.31429	1	4	1879	23	12861	evm.model.chr37.255,evm.model.chr7.140,evm.model.chr1.499,evm.model.chr35.487	Itga3,ITGAV,-,PALM
GO:0002526	acute inflammatory response	biological_process	0.31459	1	1	1879	2	12861	evm.model.chr2.1098	-
GO:0050790	regulation of catalytic activity	biological_process	0.31511	1	15	1879	94	12861	evm.model.chr29.351,evm.model.chr27.97,evm.model.chr30.240,evm.model.chr38.99,evm.model.chr34.408,evm.model.chr27.493,evm.model.chr29.581,evm.model.chr31.21,evm.model.ctg2828.1,evm.model.chr13.1292,evm.model.chr1.2438,evm.model.chr25.296,evm.model.chr1.1932,evm.model.ctg538.8,evm.model.chr14.631	LAMC3,RASAL1,Rasa4,-,LAMTOR5,Bicdl1,GAPVD1,IQGAP3,SYNGAP1,Phf7,ACTN2,MAD1L1,PKIB,MBD3,RASAL2
GO:0003887	DNA-directed DNA polymerase activity	molecular_function	0.31584	1	11	1879	64	12861	evm.model.chr15.823,evm.model.chr25.534,evm.model.chr33.58,evm.model.ctg2437.5,evm.model.ctg1459.12,evm.model.chr34.94,evm.model.chr2.221,evm.model.chr21.726,evm.model.chr25.188,evm.model.chr27.99,evm.model.chr19.298	Poln,-,BMP8A,POLD2,GIMAP7,LAMB3,-,NOB1,Gid4,Rfc5,POLG
GO:0015018	galactosylgalactosylxylosylprotein 3-beta-glucuronosyltransferase activity	molecular_function	0.31615	1	1	1879	3	12861	evm.model.chr1.1453	B3GAT2
GO:0015020	glucuronosyltransferase activity	molecular_function	0.31615	1	1	1879	3	12861	evm.model.chr1.1453	B3GAT2
GO:0043066	negative regulation of apoptotic process	biological_process	0.31667	1	4	1879	21	12861	evm.model.chr1.499,evm.model.chr7.140,evm.model.chr34.408,evm.model.chr37.255	-,ITGAV,LAMTOR5,Itga3
GO:0043069	negative regulation of programmed cell death	biological_process	0.31667	1	4	1879	21	12861	evm.model.chr1.499,evm.model.chr7.140,evm.model.chr37.255,evm.model.chr34.408	-,ITGAV,Itga3,LAMTOR5
GO:0060548	negative regulation of cell death	biological_process	0.31667	1	4	1879	21	12861	evm.model.chr7.140,evm.model.chr1.499,evm.model.chr37.255,evm.model.chr34.408	ITGAV,-,Itga3,LAMTOR5
GO:0044770	cell cycle phase transition	biological_process	0.31791	1	5	1879	28	12861	evm.model.chr29.351,evm.model.chr10.155,evm.model.chr27.493,evm.model.chr38.99,evm.model.chr25.296	LAMC3,MAD2L1BP,Bicdl1,-,MAD1L1
GO:0044772	mitotic cell cycle phase transition	biological_process	0.31791	1	5	1879	28	12861	evm.model.chr25.296,evm.model.chr27.493,evm.model.chr38.99,evm.model.chr10.155,evm.model.chr29.351	MAD1L1,Bicdl1,-,MAD2L1BP,LAMC3
GO:1901987	regulation of cell cycle phase transition	biological_process	0.31791	1	5	1879	28	12861	evm.model.chr25.296,evm.model.chr27.493,evm.model.chr38.99,evm.model.chr10.155,evm.model.chr29.351	MAD1L1,Bicdl1,-,MAD2L1BP,LAMC3
GO:1901990	regulation of mitotic cell cycle phase transition	biological_process	0.31791	1	5	1879	28	12861	evm.model.chr25.296,evm.model.chr27.493,evm.model.chr38.99,evm.model.chr10.155,evm.model.chr29.351	MAD1L1,Bicdl1,-,MAD2L1BP,LAMC3
GO:0044283	small molecule biosynthetic process	biological_process	0.31816	1	24	1879	146	12861	evm.model.chr3.563,evm.model.chr26.53,evm.model.ctg2539.42,evm.model.chr32.402,evm.model.chr32.201,evm.model.chr21.113,evm.model.chr29.168,evm.model.chr25.442,evm.model.chr31.48,evm.model.chr2.1554,evm.model.chr26.96,evm.model.chr32.461,evm.model.ctg2848.3,evm.model.chr27.404,evm.model.ctg1232.2,evm.model.chr7.169,evm.model.chr21.170,evm.model.chr38.99,evm.model.chr29.279,evm.model.chr30.571,evm.…	DUS4L,RGS19,MTHFD2,Padi2,ENO1,KATNB1,glul,COQ7,PMVK,RDH12,COL9A3,-,PYCR3,ACACB,RDH11,RPE,-,-,Slc27a4,ACAC,DHRS7B,Hapln4,PKHD1,RDH11
GO:0006106	fumarate metabolic process	biological_process	0.31834	1	1	1879	2	12861	evm.model.chr3.1390	TCF20
GO:0004665	prephenate dehydrogenase (NADP+) activity	molecular_function	0.31841	1	1	1879	2	12861	evm.model.ctg2848.3	PYCR3
GO:0006571	tyrosine biosynthetic process	biological_process	0.31841	1	1	1879	2	12861	evm.model.ctg2848.3	PYCR3
GO:0008977	prephenate dehydrogenase activity	molecular_function	0.31841	1	1	1879	2	12861	evm.model.ctg2848.3	PYCR3
GO:0009073	aromatic amino acid family biosynthetic process	biological_process	0.31841	1	1	1879	2	12861	evm.model.ctg2848.3	PYCR3
GO:0009095	aromatic amino acid family biosynthetic process, prephenate pathway	biological_process	0.31841	1	1	1879	2	12861	evm.model.ctg2848.3	PYCR3
GO:0030354	melanin-concentrating hormone activity	molecular_function	0.31843	1	1	1879	3	12861	evm.model.ctg745.2	NCOA2
GO:0008608	attachment of spindle microtubules to kinetochore	biological_process	0.31854	1	7	1879	38	12861	evm.model.chr1.108,evm.model.chr33.60,evm.model.chr10.1233,evm.model.chr25.317,evm.model.chr33.59,evm.model.chr28.167,evm.model.ctg124.1	CENPO,Macf1,BFSP1,MAFK,Macf1,TEKT3,ANKRD7
GO:0000045	autophagosome assembly	biological_process	0.3186	1	2	1879	7	12861	evm.model.chr23.477,evm.model.chr31.340	ATG12,TBCEL
GO:0016236	macroautophagy	biological_process	0.3186	1	2	1879	7	12861	evm.model.chr23.477,evm.model.chr31.340	ATG12,TBCEL
GO:0009877	nodulation	biological_process	0.31887	1	3	1879	12	12861	evm.model.chr22.339,evm.model.chr2.568,evm.model.chr10.1035	TRMT2B,PKDCC,Gnmt
GO:0031072	heat shock protein binding	molecular_function	0.32047	1	2	1879	8	12861	evm.model.chr18.728,evm.model.chr21.445	SSUH2,DNAJA2
GO:0015171	amino acid transmembrane transporter activity	molecular_function	0.32067	1	4	1879	22	12861	evm.model.chr21.310,evm.model.chr13.900,evm.model.chr16.163,evm.model.chr27.36	SLC38A8,PGAP2,SLC7A14,Slc7a4
GO:0004623	phospholipase A2 activity	molecular_function	0.322	1	1	1879	2	12861	evm.model.chr9.394	PLA2G12B
GO:0042301	phosphate ion binding	molecular_function	0.32296	1	1	1879	4	12861	evm.model.chr25.557	Crebbp
GO:0005816	spindle pole body	cellular_component	0.32359	1	2	1879	9	12861	evm.model.chr2.1327,evm.model.chr23.403	CREB3L1,TBC1D2
GO:0005823	central plaque of spindle pole body	cellular_component	0.32359	1	2	1879	9	12861	evm.model.chr23.403,evm.model.chr2.1327	TBC1D2,CREB3L1
GO:0044450	microtubule organizing center part	cellular_component	0.32359	1	2	1879	9	12861	evm.model.chr23.403,evm.model.chr2.1327	TBC1D2,CREB3L1
GO:0071310	cellular response to organic substance	biological_process	0.32369	1	8	1879	48	12861	evm.model.chr29.563,evm.model.chr21.586,evm.model.chr35.416,evm.model.chr19.226,evm.model.chr34.325,evm.model.ctg12.6,evm.model.chr12.293,evm.model.chr2.352	NR5A1,hnf4b,Nr2f6,Nr2f2,PPARD,VDR,Rorb,ESR2
GO:0016070	RNA metabolic process	biological_process	0.32402	1	274	1879	1856	12861	evm.model.chr13.1048,evm.model.chr4.1178,evm.model.ctg1685.21,evm.model.chr3.974,evm.model.chr3.807,evm.model.ctg12.6,evm.model.chr35.134,evm.model.ctg124.1,evm.model.chr24.245,evm.model.chr9.912,evm.model.chr35.472,evm.model.chr14.1188,evm.model.chr9.501,evm.model.chr2.1143,evm.model.chr19.523,evm.model.chr31.23,evm.model.chr22.668,evm.model.chr34.325,evm.model.chr2.1049,evm.model.chr12.1573,evm…	AMOTL1,Sms,HIST2H2BE,ST7,Panx2,VDR,Atp8b3,ANKRD7,Arap3,DUSP5,POLR2E,FOXD3,NFKB2,VPS37C,MPI,mef2d,Tsc22d3,PPARD,Cd81,ONECUT2,HSFY1,Fam167a,CREB3L1,MDC1,Eif3g,pou3f3b,POLR2I,mcm2,-,ZNF436,Itgb5,CEBPA,TRMT12,Phox2a,NFATC1,POLR1C,ESPN,Ptcd1,HEG1,ZNF346,Phox2b,SUGP1,Vav2,LONP1,HP1BP3,Nr2f6,VCPKMT,Sin3a,MYO3B,slc12a9,PIPOX,ADAR,SS18L2,TRIM2,ARID3A,RRP36,H2B-V,ARNTL,CARS,CLPB,BTC,HSFY1,BPI,RX2,Bicdl1,fo…
GO:0016485	protein processing	biological_process	0.32417	1	8	1879	47	12861	evm.model.chr13.1292,evm.model.chr16.65,evm.model.chr4.437,evm.model.chr35.518,evm.model.chr32.37,evm.model.chr16.335,evm.model.ctg554.2,evm.model.chr26.671	Phf7,SSR3,A2ML1,NCLN,ACOT7,B3gnt7,pol,SLC35C2
GO:0051604	protein maturation	biological_process	0.32417	1	8	1879	47	12861	evm.model.ctg554.2,evm.model.chr26.671,evm.model.chr13.1292,evm.model.chr4.437,evm.model.chr16.65,evm.model.chr32.37,evm.model.chr35.518,evm.model.chr16.335	pol,SLC35C2,Phf7,A2ML1,SSR3,ACOT7,NCLN,B3gnt7
GO:0005343	organic acid:sodium symporter activity	molecular_function	0.32515	1	2	1879	10	12861	evm.model.chr27.532,evm.model.chr12.485	PIK3IP1,SLC1A1
GO:0015296	anion:cation symporter activity	molecular_function	0.32515	1	2	1879	10	12861	evm.model.chr27.532,evm.model.chr12.485	PIK3IP1,SLC1A1
GO:0019080	viral gene expression	biological_process	0.3272	1	4	1879	22	12861	evm.model.chr2.1049,evm.model.chr2.1522,evm.model.chr26.165,evm.model.chr16.335	Cd81,EXD2,gnas,B3gnt7
GO:0046915	transition metal ion transmembrane transporter activity	molecular_function	0.32731	1	16	1879	88	12861	evm.model.ctg1459.12,evm.model.chr5.717,evm.model.chr37.342,evm.model.chr31.177,evm.model.chr5.522,evm.model.chr35.400,evm.model.chr33.288,evm.model.chr32.461,evm.model.ctg1313.6,evm.model.chr7.742,evm.model.chr19.147,evm.model.chr1.3,evm.model.chr7.1065,evm.model.chr5.271,evm.model.ctg1313.1,evm.model.chr21.59	GIMAP7,GTPBP10,KCNH4,FEZ1,SOSTDC1,YJEFN3,Rab39b,-,GIMAP7,RALB,RAB11A,GPN1,Arl5a,NKIRAS1,GIMAP8,RRAD
GO:0005315	inorganic phosphate transmembrane transporter activity	molecular_function	0.3278	1	3	1879	15	12861	evm.model.chr22.648,evm.model.chr31.233,evm.model.chr22.645	9,Aplp2,9
GO:1901677	phosphate transmembrane transporter activity	molecular_function	0.3278	1	3	1879	15	12861	evm.model.chr31.233,evm.model.chr22.648,evm.model.chr22.645	Aplp2,9,9
GO:0009878	nodule morphogenesis	biological_process	0.32899	1	1	1879	2	12861	evm.model.chr2.568	PKDCC
GO:0009886	post-embryonic morphogenesis	biological_process	0.32899	1	1	1879	2	12861	evm.model.chr2.568	PKDCC
GO:0044111	development involved in symbiotic interaction	biological_process	0.32899	1	1	1879	2	12861	evm.model.chr2.568	PKDCC
GO:0009360	DNA polymerase III complex	cellular_component	0.32906	1	2	1879	8	12861	evm.model.ctg1459.12,evm.model.chr27.99	GIMAP7,Rfc5
GO:0042575	DNA polymerase complex	cellular_component	0.32906	1	2	1879	8	12861	evm.model.ctg1459.12,evm.model.chr27.99	GIMAP7,Rfc5
GO:1901988	negative regulation of cell cycle phase transition	biological_process	0.32977	1	4	1879	22	12861	evm.model.chr27.493,evm.model.chr38.99,evm.model.chr25.296,evm.model.chr29.351	Bicdl1,-,MAD1L1,LAMC3
GO:1901991	negative regulation of mitotic cell cycle phase transition	biological_process	0.32977	1	4	1879	22	12861	evm.model.chr29.351,evm.model.chr25.296,evm.model.chr38.99,evm.model.chr27.493	LAMC3,MAD1L1,-,Bicdl1
GO:0016255	attachment of GPI anchor to protein	biological_process	0.32983	1	1	1879	2	12861	evm.model.chr30.363	Pigs
GO:0000159	protein phosphatase type 2A complex	cellular_component	0.33065	1	1	1879	4	12861	evm.model.chr2.341	PPP2R5E
GO:0008601	protein phosphatase type 2A regulator activity	molecular_function	0.33065	1	1	1879	4	12861	evm.model.chr2.341	PPP2R5E
GO:0000015	phosphopyruvate hydratase complex	cellular_component	0.33094	1	1	1879	3	12861	evm.model.chr32.201	ENO1
GO:0004634	phosphopyruvate hydratase activity	molecular_function	0.33094	1	1	1879	3	12861	evm.model.chr32.201	ENO1
GO:0005791	rough endoplasmic reticulum	cellular_component	0.33101	1	3	1879	14	12861	evm.model.chr16.76,evm.model.chr16.65,evm.model.chr32.470	GPR149,SSR3,SLC2A1
GO:0030867	rough endoplasmic reticulum membrane	cellular_component	0.33101	1	3	1879	14	12861	evm.model.chr16.76,evm.model.chr16.65,evm.model.chr32.470	GPR149,SSR3,SLC2A1
GO:0005789	endoplasmic reticulum membrane	cellular_component	0.33137	1	19	1879	117	12861	evm.model.chr7.115,evm.model.chr16.65,evm.model.chr4.437,evm.model.chr16.76,evm.model.chr23.544,evm.model.chr22.37,evm.model.chr2.221,evm.model.chr10.1066,evm.model.chr32.470,evm.model.chr32.37,evm.model.ctg2663.24,evm.model.chr26.671,evm.model.chr18.2,evm.model.ctg2029.25,evm.model.chr30.363,evm.model.chr34.299,evm.model.chr10.898,evm.model.chr10.1019,evm.model.chr31.23	ORMDL1,SSR3,A2ML1,GPR149,SNCAIP,SLC9A2,-,Rrbp1,SLC2A1,ACOT7,Psd4,SLC35C2,jagn1,DAD1,Pigs,CACNA1S,Cd93,RRP36,mef2d
GO:0016459	myosin complex	cellular_component	0.33193	1	9	1879	58	12861	evm.model.ctg1904.2,evm.model.chr19.758,evm.model.ctg538.10,evm.model.chr4.1424,evm.model.chr35.26,evm.model.chr5.897,evm.model.chr7.556,evm.model.chr28.21,evm.model.chr26.430	MYH6,MYO5C,Myo5b,-,ADAMTS10,MYO3A,MYO3B,MYH4,MYH7
GO:0008915	lipid-A-disaccharide synthase activity	molecular_function	0.33222	1	1	1879	4	12861	evm.model.chr2.1387	RPAP1
GO:0051302	regulation of cell division	biological_process	0.33363	1	6	1879	36	12861	evm.model.chr29.351,evm.model.chr10.155,evm.model.chr38.99,evm.model.chr27.493,evm.model.chr12.172,evm.model.chr25.296	LAMC3,MAD2L1BP,-,Bicdl1,TOPORS,MAD1L1
GO:0065009	regulation of molecular function	biological_process	0.33381	1	16	1879	103	12861	evm.model.ctg538.8,evm.model.chr25.296,evm.model.chr1.1932,evm.model.chr30.240,evm.model.chr29.581,evm.model.chr7.648,evm.model.chr34.408,evm.model.chr13.1292,evm.model.chr31.21,evm.model.ctg2828.1,evm.model.chr1.2438,evm.model.chr14.631,evm.model.chr27.97,evm.model.chr29.351,evm.model.chr27.493,evm.model.chr38.99	MBD3,MAD1L1,PKIB,Rasa4,GAPVD1,asic4,LAMTOR5,Phf7,IQGAP3,SYNGAP1,ACTN2,RASAL2,RASAL1,LAMC3,Bicdl1,-
GO:0000975	regulatory region DNA binding	molecular_function	0.33433	1	3	1879	14	12861	evm.model.ctg663.7,evm.model.chr6.482,evm.model.chr4.420	IRF8,IRF2,NECAP1
GO:0001067	regulatory region nucleic acid binding	molecular_function	0.33433	1	3	1879	14	12861	evm.model.chr4.420,evm.model.ctg663.7,evm.model.chr6.482	NECAP1,IRF8,IRF2
GO:0003724	RNA helicase activity	molecular_function	0.33449	1	10	1879	65	12861	evm.model.chr35.196,evm.model.chr15.481,evm.model.chr7.839,evm.model.chr21.144,evm.model.chr1.2490,evm.model.chr1.3,evm.model.chr21.738,evm.model.ctg1313.1,evm.model.chr10.1034,evm.model.chr16.295	LONP1,Spata5,bcs1l,NLRC5,NTPCR,GPN1,VPS4A,GIMAP8,PEX6,ABCF3
GO:0016151	nickel cation binding	molecular_function	0.33455	1	9	1879	45	12861	evm.model.ctg2747.4,evm.model.chr7.993,evm.model.chr12.1018,evm.model.ctg1459.7,evm.model.ctg1459.2,evm.model.ctg1913.1,evm.model.chr21.445,evm.model.ctg1458.4,evm.model.ctg1923.33	ZNF398,ZEB2,Rpl37,ZNF182,Znf467,Znf629,DNAJA2,ZNF300,ZNF850
GO:0009496	plastoquinol--plastocyanin reductase activity	molecular_function	0.33457	1	1	1879	2	12861	evm.model.chr5.1165	KMT2C
GO:0052880	oxidoreductase activity, acting on diphenols and related substances as donors, with copper protein as acceptor	molecular_function	0.33457	1	1	1879	2	12861	evm.model.chr5.1165	KMT2C
GO:0016842	amidine-lyase activity	molecular_function	0.33457	1	1	1879	2	12861	evm.model.chr16.282	EIF4G1
GO:0008218	bioluminescence	biological_process	0.33483	1	1	1879	3	12861	evm.model.chr19.713	ALDH1A2
GO:0042626	ATPase activity, coupled to transmembrane movement of substances	molecular_function	0.33542	1	10	1879	61	12861	evm.model.chr32.91,evm.model.chr2.914,evm.model.chr34.292,evm.model.ctg1923.9,evm.model.chr39.5,evm.model.ctg124.1,evm.model.chr7.860,evm.model.chr28.354,evm.model.chr35.264,evm.model.ctg1119.1	PANK4,Abcd4,GPR37L1,TAP2,TAP2,ANKRD7,abcb6,ABCC3,Plin3,Runx1t1
GO:0043492	ATPase activity, coupled to movement of substances	molecular_function	0.33542	1	10	1879	61	12861	evm.model.chr32.91,evm.model.chr2.914,evm.model.ctg1923.9,evm.model.chr34.292,evm.model.chr39.5,evm.model.ctg124.1,evm.model.chr7.860,evm.model.chr28.354,evm.model.chr35.264,evm.model.ctg1119.1	PANK4,Abcd4,TAP2,GPR37L1,TAP2,ANKRD7,abcb6,ABCC3,Plin3,Runx1t1
GO:0030261	chromosome condensation	biological_process	0.3356	1	2	1879	9	12861	evm.model.ctg1130.4,evm.model.chr14.410	ncaph,Abca4
GO:0000103	sulfate assimilation	biological_process	0.33561	1	3	1879	15	12861	evm.model.chr1.2490,evm.model.chr9.473,evm.model.chr25.613	NTPCR,PAPSS2,NUBP2
GO:0004020	adenylylsulfate kinase activity	molecular_function	0.33561	1	3	1879	15	12861	evm.model.chr25.613,evm.model.chr1.2490,evm.model.chr9.473	NUBP2,NTPCR,PAPSS2
GO:0008899	homoserine O-succinyltransferase activity	molecular_function	0.33587	1	1	1879	3	12861	evm.model.chr1.254	PKHD1
GO:0009092	homoserine metabolic process	biological_process	0.33587	1	1	1879	3	12861	evm.model.chr1.254	PKHD1
GO:0016750	O-succinyltransferase activity	molecular_function	0.33587	1	1	1879	3	12861	evm.model.chr1.254	PKHD1
GO:0019279	L-methionine biosynthetic process from L-homoserine via cystathionine	biological_process	0.33587	1	1	1879	3	12861	evm.model.chr1.254	PKHD1
GO:0019281	L-methionine biosynthetic process from homoserine via O-succinyl-L-homoserine and cystathionine	biological_process	0.33587	1	1	1879	3	12861	evm.model.chr1.254	PKHD1
GO:0071265	L-methionine biosynthetic process	biological_process	0.33587	1	1	1879	3	12861	evm.model.chr1.254	PKHD1
GO:0071266	'de novo' L-methionine biosynthetic process	biological_process	0.33587	1	1	1879	3	12861	evm.model.chr1.254	PKHD1
GO:0044462	external encapsulating structure part	cellular_component	0.33614	1	2	1879	9	12861	evm.model.chr11.933,evm.model.chr1.2506	HEY1,DISC1
GO:0051348	negative regulation of transferase activity	biological_process	0.33737	1	5	1879	27	12861	evm.model.chr29.351,evm.model.chr38.99,evm.model.chr27.493,evm.model.chr1.1932,evm.model.chr25.296	LAMC3,-,Bicdl1,PKIB,MAD1L1
GO:0010629	negative regulation of gene expression	biological_process	0.33775	1	6	1879	34	12861	evm.model.chr9.377,evm.model.chr12.293,evm.model.chr36.219,evm.model.chr6.216,evm.model.chr4.1956,evm.model.chr19.551	Eif4ebp2,Rorb,EIF4EBP1,TRIM2,-,PML
GO:0051783	regulation of nuclear division	biological_process	0.33798	1	5	1879	29	12861	evm.model.chr29.351,evm.model.chr10.155,evm.model.chr27.493,evm.model.chr38.99,evm.model.chr25.296	LAMC3,MAD2L1BP,Bicdl1,-,MAD1L1
GO:0031554	regulation of DNA-templated transcription, termination	biological_process	0.33801	1	1	1879	3	12861	evm.model.chr7.1099	GPD2
GO:0030153	bacteriocin immunity	biological_process	0.33851	1	1	1879	3	12861	evm.model.chr37.362	Klhl10
GO:0070273	phosphatidylinositol-4-phosphate binding	molecular_function	0.33916	1	1	1879	3	12861	evm.model.chr10.118	CYP1B1
GO:0003877	ATP adenylyltransferase activity	molecular_function	0.3392	1	1	1879	3	12861	evm.model.ctg2029.25	DAD1
GO:0005184	neuropeptide hormone activity	molecular_function	0.33926	1	3	1879	15	12861	evm.model.ctg500.5,evm.model.chr3.1732,evm.model.chr35.134	-,NTS,Atp8b3
GO:0009055	electron carrier activity	molecular_function	0.34014	1	17	1879	101	12861	evm.model.chr2.1151,evm.model.chr2.939,evm.model.chr22.137,evm.model.chr29.287,evm.model.chr23.356,evm.model.chr5.404,evm.model.chr32.403,evm.model.chr22.39,evm.model.chr13.1002,evm.model.chr9.866,evm.model.ctg69.1,evm.model.chr25.267,evm.model.chr13.1048,evm.model.chr22.333,evm.model.chr23.312,evm.model.chr5.1335,evm.model.chr2.625	CYB561A3,SSTR1,FDX1,PTGES2,ICP0,CYC,SDHB,SH3BGRL,-,GSTO1,GLRX,Cyp3a9,AMOTL1,F8,TXN,HHATL,GLRX5
GO:0001653	peptide receptor activity	molecular_function	0.34085	1	1	1879	3	12861	evm.model.chr18.337	ATRIP
GO:0008528	G-protein coupled peptide receptor activity	molecular_function	0.34085	1	1	1879	3	12861	evm.model.chr18.337	ATRIP
GO:0009063	cellular amino acid catabolic process	biological_process	0.34097	1	3	1879	14	12861	evm.model.chr18.101,evm.model.chr1.2506,evm.model.chr37.360	UQCRC1,DISC1,Klhl11
GO:0009986	cell surface	cellular_component	0.34097	1	1	1879	3	12861	evm.model.ctg630.12	Slamf1
GO:0045861	negative regulation of proteolysis	biological_process	0.34098	1	5	1879	27	12861	evm.model.chr29.351,evm.model.chr25.296,evm.model.chr27.493,evm.model.chr38.99,evm.model.chr34.408	LAMC3,MAD1L1,Bicdl1,-,LAMTOR5
GO:0090150	establishment of protein localization to membrane	biological_process	0.34101	1	9	1879	53	12861	evm.model.chr1.3,evm.model.ctg2840.5,evm.model.ctg1313.6,evm.model.chr21.705,evm.model.chr32.470,evm.model.chr14.410,evm.model.chr21.738,evm.model.chr25.613,evm.model.chr16.65	GPN1,CLPB,GIMAP7,DHX38,SLC2A1,Abca4,VPS4A,NUBP2,SSR3
GO:0044769	ATPase activity, coupled to transmembrane movement of ions, rotational mechanism	molecular_function	0.34114	1	3	1879	13	12861	evm.model.chr32.91,evm.model.chr35.264,evm.model.ctg1119.1	PANK4,Plin3,Runx1t1
GO:0001614	purinergic nucleotide receptor activity	molecular_function	0.34167	1	2	1879	8	12861	evm.model.chr19.303,evm.model.chr27.47	rergl,P2RX2
GO:0004931	extracellular ATP-gated cation channel activity	molecular_function	0.34167	1	2	1879	8	12861	evm.model.chr27.47,evm.model.chr19.303	P2RX2,rergl
GO:0014074	response to purine-containing compound	biological_process	0.34167	1	2	1879	8	12861	evm.model.chr27.47,evm.model.chr19.303	P2RX2,rergl
GO:0016502	nucleotide receptor activity	molecular_function	0.34167	1	2	1879	8	12861	evm.model.chr19.303,evm.model.chr27.47	rergl,P2RX2
GO:0033198	response to ATP	biological_process	0.34167	1	2	1879	8	12861	evm.model.chr19.303,evm.model.chr27.47	rergl,P2RX2
GO:0035381	ATP-gated ion channel activity	molecular_function	0.34167	1	2	1879	8	12861	evm.model.chr19.303,evm.model.chr27.47	rergl,P2RX2
GO:0035586	purinergic receptor activity	molecular_function	0.34167	1	2	1879	8	12861	evm.model.chr27.47,evm.model.chr19.303	P2RX2,rergl
GO:0046683	response to organophosphorus	biological_process	0.34167	1	2	1879	8	12861	evm.model.chr27.47,evm.model.chr19.303	P2RX2,rergl
GO:0019538	protein metabolic process	biological_process	0.34329	1	277	1879	1902	12861	evm.model.chr3.738,evm.model.chr7.521,evm.model.ctg1816.22,evm.model.chr25.539,evm.model.ctg1923.33,evm.model.chr6.237,evm.model.chr5.1340,evm.model.ctg2566.25,evm.model.ctg1165.36,evm.model.chr16.335,evm.model.chr35.97,evm.model.chr6.828,evm.model.chr4.437,evm.model.chr31.411,evm.model.chr1.726,evm.model.chr35.441,evm.model.chr35.422,evm.model.ctg2128.2,evm.model.chr25.666,evm.model.chr32.402,ev…	PIM3,SCRN3,MADPRT,DNASE1L2,ZNF850,FGG,Obscn,SETDB1,OR14J1,B3gnt7,PRAG1,DUSP4,A2ML1,ANKK1,pol,PCSK4,JAK3,Grk1,Pigq,Padi2,LYPLA2,GRK2,ADAM10,Rps18,TMPRSS4,MAK,LAMC3,TRAF3IP3,Rps16,-,Dhh,-,Prkca,Rps27,SENP1,Anapc2,PKIB,FRAS1,MAPK6,ARHGAP35,Pim1,GGCX,CEL,CRBN,ULK1,MMP15,Mrpl4,UQCRC1,TYK2,CAMK4,ZNF182,Dars,PTPRS,GRK5,ALG9,ST6GALNAC4,LEO1,FLT4,SSR3,Stk32c,PML,TCEA3,MATK,CPA2,EIF4EBP1,Trim7,Tctex1d4,CDK…
GO:1902533	positive regulation of intracellular signal transduction	biological_process	0.34419	1	4	1879	24	12861	evm.model.chr3.2176,evm.model.chr37.255,evm.model.chr1.499,evm.model.chr7.140	MKRN1,Itga3,-,ITGAV
GO:0006551	leucine metabolic process	biological_process	0.34487	1	1	1879	2	12861	evm.model.chr35.384	Hapln4
GO:0009098	leucine biosynthetic process	biological_process	0.34487	1	1	1879	2	12861	evm.model.chr35.384	Hapln4
GO:0016861	intramolecular oxidoreductase activity, interconverting aldoses and ketoses	molecular_function	0.34531	1	2	1879	8	12861	evm.model.chr19.523,evm.model.chr4.262	MPI,TPI1
GO:0004386	helicase activity	molecular_function	0.34564	1	20	1879	135	12861	evm.model.chr21.738,evm.model.chr16.295,evm.model.chr21.705,evm.model.chr35.196,evm.model.chr19.54,evm.model.chr15.481,evm.model.chr18.70,evm.model.chr21.144,evm.model.chr7.839,evm.model.chr18.90,evm.model.ctg1226.15,evm.model.chr30.271,evm.model.ctg1313.1,evm.model.chr10.1034,evm.model.chr27.99,evm.model.chr2.1228,evm.model.chr37.284,evm.model.chr1.3,evm.model.chr1.2490,evm.model.chr2.1544	VPS4A,ABCF3,DHX38,LONP1,BLM,Spata5,mcm2,NLRC5,bcs1l,GATA2,Spg7,Rad51d,GIMAP8,PEX6,Rfc5,NLRP12,DHX8,GPN1,NTPCR,RAD51B
GO:0006189	'de novo' IMP biosynthetic process	biological_process	0.34586	1	1	1879	2	12861	evm.model.chr15.270	AIRC
GO:0006270	DNA replication initiation	biological_process	0.34766	1	12	1879	71	12861	evm.model.chr7.438,evm.model.chr14.1077,evm.model.chr14.410,evm.model.ctg538.5,evm.model.chr2.221,evm.model.chr1.45,evm.model.chr25.557,evm.model.chr24.680,evm.model.chr27.616,evm.model.chr20.488,evm.model.chr32.436,evm.model.chr18.70	NEUROD1,PTGER3,Abca4,tcf3,-,ASXL2,Crebbp,PITX1,-,NEUROD6,HP1BP3,mcm2
GO:0019062	virion attachment to host cell	biological_process	0.3495	1	2	1879	8	12861	evm.model.chr25.587,evm.model.chr1.240	Sbk1,XKR5
GO:0044406	adhesion of symbiont to host	biological_process	0.3495	1	2	1879	8	12861	evm.model.chr1.240,evm.model.chr25.587	XKR5,Sbk1
GO:0044650	adhesion of symbiont to host cell	biological_process	0.3495	1	2	1879	8	12861	evm.model.chr25.587,evm.model.chr1.240	Sbk1,XKR5
GO:0004175	endopeptidase activity	molecular_function	0.34997	1	64	1879	430	12861	evm.model.chr23.1035,evm.model.chr4.878,evm.model.chr36.149,evm.model.chr31.241,evm.model.chr32.454,evm.model.chr35.292,evm.model.chr3.1954,evm.model.chr26.684,evm.model.ctg2468.9,evm.model.chr36.245,evm.model.chr35.514,evm.model.chr16.360,evm.model.chr19.72,evm.model.chr13.969,evm.model.chr6.334,evm.model.chr15.182,evm.model.ctg1127.9,evm.model.chr16.317,evm.model.ctg2679.7,evm.model.chr13.1182,…	ADAMTS19,SIK2,LOXL2,St14,ECE1,PTPRS,TMPRSS6,MMP9,loxl3b,ADAM9,Gzmg,MASP1,ADAMTS7,TPP1,TLL1,CORIN,SHTN1,Ecel1,-,PRSS23,-,PGC,ADAMTS10,ADAMTS4,ASB18,NCMAP,ATP4A,Adamts20,PGA,mef2d,ADAMTS19,-,CTRL,Tmprss3,Tysnd1,Capn15,PCSK9,ADAM19,KLK14,-,COL9A1,ADAMTSL5,PSMB2,PCSK4,ADAM17,ECE2,ALDOB,ADAM10,F11R,LONP1,cfaD,TMPRSS4,-,-,CCDC137,ZNF300,CHODL,Anapc2,RHBDL1,Spg7,Thop1,MMP15,CD163L1,Vps52
GO:0071107	response to parathyroid hormone	biological_process	0.35235	1	1	1879	2	12861	evm.model.chr19.29	CIB1
GO:0051784	negative regulation of nuclear division	biological_process	0.35285	1	4	1879	23	12861	evm.model.chr29.351,evm.model.chr38.99,evm.model.chr27.493,evm.model.chr25.296	LAMC3,-,Bicdl1,MAD1L1
GO:0030133	transport vesicle	cellular_component	0.35298	1	6	1879	36	12861	evm.model.chr38.42,evm.model.chr18.552,evm.model.chr16.452,evm.model.chr4.63,evm.model.chr27.620,evm.model.chr30.430	Scn8a,Fezf2,GPC5,TRIM45,CLTC,GOSR1
GO:0004807	triose-phosphate isomerase activity	molecular_function	0.35374	1	1	1879	2	12861	evm.model.chr4.262	TPI1
GO:0016533	cyclin-dependent protein kinase 5 holoenzyme complex	cellular_component	0.35472	1	1	1879	2	12861	evm.model.chr37.53	CDK5R1
GO:0016534	cyclin-dependent protein kinase 5 activator activity	molecular_function	0.35472	1	1	1879	2	12861	evm.model.chr37.53	CDK5R1
GO:0019209	kinase activator activity	molecular_function	0.35472	1	1	1879	2	12861	evm.model.chr37.53	CDK5R1
GO:0030295	protein kinase activator activity	molecular_function	0.35472	1	1	1879	2	12861	evm.model.chr37.53	CDK5R1
GO:0043539	protein serine/threonine kinase activator activity	molecular_function	0.35472	1	1	1879	2	12861	evm.model.chr37.53	CDK5R1
GO:0004045	aminoacyl-tRNA hydrolase activity	molecular_function	0.35528	1	1	1879	2	12861	evm.model.chr1.109	PTRHD1
GO:0006352	DNA-templated transcription, initiation	biological_process	0.35606	1	16	1879	94	12861	evm.model.chr10.1010,evm.model.ctg2663.24,evm.model.chr2.221,evm.model.chr32.436,evm.model.ctg1685.21,evm.model.chr19.140,evm.model.chr2.190,evm.model.chr5.1475,evm.model.chr3.1446,evm.model.ctg1685.24,evm.model.ctg1685.4,evm.model.chr33.92,evm.model.chr1.2563,evm.model.ctg437.4,evm.model.chr31.23,evm.model.chr35.479	Cul9,Psd4,-,HP1BP3,HIST2H2BE,SNAPC5,ATG14,-,HIST2H2BE,HIST2H2BE,HIST2H2BE,Fam167a,TBP,H2B-V,mef2d,ARID3A
GO:0009267	cellular response to starvation	biological_process	0.3575	1	2	1879	8	12861	evm.model.chr23.477,evm.model.chr31.340	ATG12,TBCEL
GO:0031667	response to nutrient levels	biological_process	0.3575	1	2	1879	8	12861	evm.model.chr23.477,evm.model.chr31.340	ATG12,TBCEL
GO:0031669	cellular response to nutrient levels	biological_process	0.3575	1	2	1879	8	12861	evm.model.chr31.340,evm.model.chr23.477	TBCEL,ATG12
GO:0042594	response to starvation	biological_process	0.3575	1	2	1879	8	12861	evm.model.chr23.477,evm.model.chr31.340	ATG12,TBCEL
GO:0031400	negative regulation of protein modification process	biological_process	0.35796	1	5	1879	28	12861	evm.model.chr29.351,evm.model.chr38.99,evm.model.chr27.493,evm.model.chr25.296,evm.model.chr1.1932	LAMC3,-,Bicdl1,MAD1L1,PKIB
GO:0008948	oxaloacetate decarboxylase activity	molecular_function	0.35893	1	3	1879	15	12861	evm.model.chr12.816,evm.model.chr22.140,evm.model.chr28.542	smim15,LAS1L,TMC6
GO:0035725	sodium ion transmembrane transport	biological_process	0.35893	1	3	1879	15	12861	evm.model.chr22.140,evm.model.chr12.816,evm.model.chr28.542	LAS1L,smim15,TMC6
GO:0071436	sodium ion export	biological_process	0.35893	1	3	1879	15	12861	evm.model.chr28.542,evm.model.chr22.140,evm.model.chr12.816	TMC6,LAS1L,smim15
GO:0016684	oxidoreductase activity, acting on peroxide as acceptor	molecular_function	0.3612	1	7	1879	38	12861	evm.model.ctg745.2,evm.model.chr9.1195,evm.model.ctg21.3,evm.model.chr14.820,evm.model.chr18.272,evm.model.ctg2332.4,evm.model.chr16.954	NCOA2,PRDX3,jockey\pol,TIE1,RHOA,Psd2,-
GO:0007267	cell-cell signaling	biological_process	0.36127	1	3	1879	17	12861	evm.model.ctg745.2,evm.model.chr7.854,evm.model.ctg2506.4	NCOA2,IHH,Dhh
GO:0006807	nitrogen compound metabolic process	biological_process	0.3613	1	447	1879	3035	12861	evm.model.ctg2590.2,evm.model.ctg470.4,evm.model.chr4.886,evm.model.chr16.632,evm.model.chr26.118,evm.model.ctg2184.4,evm.model.chr23.312,evm.model.chr35.387,evm.model.chr2.1793,evm.model.chr3.1344,evm.model.chr29.432,evm.model.chr38.99,evm.model.chr2.625,evm.model.chr28.167,evm.model.ctg1685.24,evm.model.ctg11.10,evm.model.ctg2224.2,evm.model.chr7.503,evm.model.chr11.2,evm.model.ctg2663.11,evm.m…	CHAF1A,pol,HSF2BP,DGKD,LAMA5,hmx3b,TXN,SUGP1,MYOD1,Rps16,MYMK,-,GLRX5,TEKT3,HIST2H2BE,bop1,Rps18,HOXD13,-,Mat2a,Rnf123,CFAP61,Scn8a,HERVK_113,Mrpl4,esg1,FOXO1,Rps27,NME5,Bcas2,FRAS1,Pim1,GGCX,NIN,OR14J1,GBA2,PRAG1,LINGO3,Pou3f4,A2ML1,COL3A1,DNASE1L2,ZNF850,FGG,RPA1,RDH11,Padi2,irx3,NCOA2,ZFYVE27,-,CTU2,DUSP1,PTGER3,RDH11,tcf3,Dnali1,pol,ALAD,Rorb,HIST2H2BE,DHRS7B,Spata5,DUPD1,METTL14,Fam78b,Polrm…
GO:0004615	phosphomannomutase activity	molecular_function	0.36188	1	1	1879	3	12861	evm.model.chr28.77	DNAH9
GO:0009226	nucleotide-sugar biosynthetic process	biological_process	0.36188	1	1	1879	3	12861	evm.model.chr28.77	DNAH9
GO:0009298	GDP-mannose biosynthetic process	biological_process	0.36188	1	1	1879	3	12861	evm.model.chr28.77	DNAH9
GO:0019673	GDP-mannose metabolic process	biological_process	0.36188	1	1	1879	3	12861	evm.model.chr28.77	DNAH9
GO:0008360	regulation of cell shape	biological_process	0.36246	1	1	1879	4	12861	evm.model.chr35.487	PALM
GO:0030176	integral component of endoplasmic reticulum membrane	cellular_component	0.36299	1	5	1879	29	12861	evm.model.chr10.1066,evm.model.chr32.470,evm.model.chr30.363,evm.model.chr16.65,evm.model.chr23.544	Rrbp1,SLC2A1,Pigs,SSR3,SNCAIP
GO:0031227	intrinsic component of endoplasmic reticulum membrane	cellular_component	0.36299	1	5	1879	29	12861	evm.model.chr30.363,evm.model.chr32.470,evm.model.chr10.1066,evm.model.chr23.544,evm.model.chr16.65	Pigs,SLC2A1,Rrbp1,SNCAIP,SSR3
GO:0009262	deoxyribonucleotide metabolic process	biological_process	0.36353	1	4	1879	19	12861	evm.model.chr28.167,evm.model.ctg941.1,evm.model.chr8.250,evm.model.ctg121.1	TEKT3,ERVK-9,TYMS,ERVK-9
GO:0006915	apoptotic process	biological_process	0.3647	1	16	1879	101	12861	evm.model.chr34.408,evm.model.chr21.653,evm.model.chr30.71,evm.model.chr1.499,evm.model.chr13.1292,evm.model.ctg2468.6,evm.model.chr3.1586,evm.model.chr17.608,evm.model.chr7.140,evm.model.chr1.322,evm.model.chr17.801,evm.model.chr11.789,evm.model.chr37.255,evm.model.chr29.263,evm.model.chr21.348,evm.model.ctg2373.2	LAMTOR5,CIDEC,CASP1,-,Phf7,-,Cradd,-,ITGAV,TNFRSF21,DUSP16,Ripk2,Itga3,NAIF1,Irx6,-
GO:0012501	programmed cell death	biological_process	0.3647	1	16	1879	101	12861	evm.model.chr34.408,evm.model.chr21.653,evm.model.chr30.71,evm.model.chr1.499,evm.model.chr13.1292,evm.model.ctg2468.6,evm.model.chr3.1586,evm.model.chr17.608,evm.model.chr7.140,evm.model.chr1.322,evm.model.chr17.801,evm.model.chr11.789,evm.model.chr37.255,evm.model.chr29.263,evm.model.chr21.348,evm.model.ctg2373.2	LAMTOR5,CIDEC,CASP1,-,Phf7,-,Cradd,-,ITGAV,TNFRSF21,DUSP16,Ripk2,Itga3,NAIF1,Irx6,-
GO:0004659	prenyltransferase activity	molecular_function	0.36507	1	3	1879	15	12861	evm.model.chr33.51,evm.model.chr32.256,evm.model.chr15.481	Trit1,UBIAD1,Spata5
GO:0001071	nucleic acid binding transcription factor activity	molecular_function	0.36547	1	74	1879	505	12861	evm.model.chr3.1923,evm.model.chr29.563,evm.model.chr35.356,evm.model.chr32.36,evm.model.chr5.13,evm.model.chr2.888,evm.model.chr1.2617,evm.model.chr21.80,evm.model.chr37.407,evm.model.ctg630.1,evm.model.chr10.904,evm.model.chr7.677,evm.model.chr19.140,evm.model.chr22.622,evm.model.chr2.352,evm.model.ctg1639.1,evm.model.chr4.1806,evm.model.ctg1119.1,evm.model.chr2.1327,evm.model.chr37.338,evm.mod…	-,NR5A1,JUND,ESPN,NFATC1,FOS,T,CEBPA,MLLT6,ETV3L,foxa2,Itgb5,SNAPC5,BRN3,ESR2,MROH2B,pou3f3b,Runx1t1,CREB3L1,STAT5B,brcc3,GATA2,HSFY1,Fam167a,otx1b,PPARD,Tsc22d3,Pou6f1,FOXO3,NFKB2,E2F1,OLFML3,Psd4,STAT2,FOXD3,-,Dnali1,SUN2,PBX4,Ppp1r12b,Tbx4,VDR,Rorb,AMOTL1,Otx2,KMT2E,tbx2,HSFY1,Nr2f2,TLE2,hnf4b,CIAPIN1,IRF8,MYCL,Pou3f4,Bicdl1,foxn4,HSFY1,DNASE1L2,FGG,USF1,L3MBTL3,MAFK,esg1,FOXO1,MNX1,SS18L2,TCI…
GO:0003700	transcription factor activity, sequence-specific DNA binding	molecular_function	0.36547	1	74	1879	505	12861	evm.model.chr9.501,evm.model.chr26.392,evm.model.chr1.1721,evm.model.chr38.79,evm.model.ctg2565.2,evm.model.chr34.325,evm.model.chr22.668,evm.model.chr18.90,evm.model.chr33.92,evm.model.chr3.2112,evm.model.chr37.338,evm.model.chr2.1327,evm.model.chr22.330,evm.model.chr13.1048,evm.model.chr2.208,evm.model.chr30.524,evm.model.ctg12.6,evm.model.chr12.293,evm.model.chr34.263,evm.model.ctg2191.6,evm.m…	NFKB2,E2F1,FOXO3,Pou6f1,otx1b,PPARD,Tsc22d3,GATA2,Fam167a,HSFY1,STAT5B,CREB3L1,brcc3,AMOTL1,Otx2,Tbx4,VDR,Rorb,Ppp1r12b,PBX4,SUN2,-,Dnali1,Psd4,OLFML3,STAT2,FOXD3,FOS,NFATC1,ESPN,JUND,NR5A1,-,pou3f3b,Runx1t1,MROH2B,BRN3,ESR2,ETV3L,Itgb5,SNAPC5,foxa2,CEBPA,MLLT6,T,TCIRG1,slc12a9,Ppp1r9b,MNX1,SS18L2,FOXO1,esg1,MAFK,FOXB1,HP1BP3,Nr2f6,pol,IRF8,hnf4b,CIAPIN1,TLE2,Nr2f2,HSFY1,KMT2E,tbx2,L3MBTL3,FGG,US…
GO:0003883	CTP synthase activity	molecular_function	0.36576	1	1	1879	3	12861	evm.model.chr33.399	CTPS1
GO:0043281	regulation of cysteine-type endopeptidase activity involved in apoptotic process	biological_process	0.36603	1	2	1879	9	12861	evm.model.chr13.1292,evm.model.chr34.408	Phf7,LAMTOR5
GO:2000116	regulation of cysteine-type endopeptidase activity	biological_process	0.36603	1	2	1879	9	12861	evm.model.chr13.1292,evm.model.chr34.408	Phf7,LAMTOR5
GO:0015093	ferrous iron transmembrane transporter activity	molecular_function	0.36618	1	11	1879	62	12861	evm.model.chr1.3,evm.model.chr19.147,evm.model.chr7.742,evm.model.ctg1313.6,evm.model.chr5.717,evm.model.ctg1459.12,evm.model.chr21.59,evm.model.chr33.288,evm.model.ctg1313.1,evm.model.chr5.271,evm.model.chr7.1065	GPN1,RAB11A,RALB,GIMAP7,GTPBP10,GIMAP7,RRAD,Rab39b,GIMAP8,NKIRAS1,Arl5a
GO:0015684	ferrous iron transport	biological_process	0.36618	1	11	1879	62	12861	evm.model.chr5.271,evm.model.chr7.1065,evm.model.chr21.59,evm.model.chr33.288,evm.model.ctg1313.1,evm.model.chr5.717,evm.model.ctg1459.12,evm.model.chr19.147,evm.model.chr7.742,evm.model.ctg1313.6,evm.model.chr1.3	NKIRAS1,Arl5a,RRAD,Rab39b,GIMAP8,GTPBP10,GIMAP7,RAB11A,RALB,GIMAP7,GPN1
GO:0070461	SAGA-type complex	cellular_component	0.36777	1	1	1879	4	12861	evm.model.chr31.23	mef2d
GO:0016023	cytoplasmic membrane-bounded vesicle	cellular_component	0.36872	1	10	1879	62	12861	evm.model.ctg2386.6,evm.model.ctg1232.9,evm.model.chr16.452,evm.model.chr24.768,evm.model.chr27.620,evm.model.chr30.430,evm.model.chr7.218,evm.model.chr4.63,evm.model.chr18.552,evm.model.chr38.42	WBP1,WBP1,GPC5,Ndfip1,CLTC,GOSR1,MREG,TRIM45,Fezf2,Scn8a
GO:0007610	behavior	biological_process	0.36915	1	2	1879	9	12861	evm.model.chr14.891,evm.model.chr18.163	-,MANF
GO:0019752	carboxylic acid metabolic process	biological_process	0.36969	1	43	1879	292	12861	evm.model.chr27.404,evm.model.chr24.135,evm.model.chr26.580,evm.model.ctg2848.3,evm.model.chr30.364,evm.model.chr30.571,evm.model.chr7.936,evm.model.chr15.176,evm.model.chr18.101,evm.model.chr31.387,evm.model.ctg2262.3,evm.model.chr28.278,evm.model.chr35.384,evm.model.chr37.360,evm.model.chr15.182,evm.model.chr32.402,evm.model.ctg2539.42,evm.model.chr3.563,evm.model.chr32.201,evm.model.ctg1239.2,…	ACACB,RARS,Nfs1,PYCR3,ALDOC,ACAC,Dars,GABRB1,UQCRC1,ALG9,RDH11,ACOX1,Hapln4,Klhl11,CORIN,Padi2,MTHFD2,DUS4L,ENO1,Sars,-,glul,IARS2,DISC1,GAD2,RDH11,POLR2E,TARS2,-,ALX1,PTDSS1,-,CDO1,ALDOB,DHRS7B,retsat,PKHD1,RGS19,CARS,AARS,KATNB1,RDH12,TCF20
GO:0072657	protein localization to membrane	biological_process	0.37001	1	9	1879	55	12861	evm.model.chr1.3,evm.model.ctg1313.6,evm.model.ctg2840.5,evm.model.chr21.705,evm.model.chr32.470,evm.model.chr14.410,evm.model.chr21.738,evm.model.chr25.613,evm.model.chr16.65	GPN1,GIMAP7,CLPB,DHX38,SLC2A1,Abca4,VPS4A,NUBP2,SSR3
GO:0048523	negative regulation of cellular process	biological_process	0.37005	1	22	1879	145	12861	evm.model.chr29.351,evm.model.chr33.59,evm.model.chr38.99,evm.model.chr37.255,evm.model.chr27.493,evm.model.chr17.888,evm.model.chr12.293,evm.model.chr27.93,evm.model.chr4.1156,evm.model.chr34.425,evm.model.chr12.172,evm.model.chr36.219,evm.model.chr1.499,evm.model.chr34.408,evm.model.chr9.377,evm.model.chr6.216,evm.model.chr1.1932,evm.model.chr25.296,evm.model.chr7.140,evm.model.chr19.143,evm.mo…	LAMC3,Macf1,-,Itga3,Bicdl1,Capza3,Rorb,Gas2l1,APOO,CDKN1A,TOPORS,EIF4EBP1,-,LAMTOR5,Eif4ebp2,TRIM2,PKIB,MAD1L1,ITGAV,TIPIN,Gas2l2,PML
GO:0010467	gene expression	biological_process	0.37021	1	306	1879	2065	12861	evm.model.chr34.32,evm.model.chr14.877,evm.model.chr21.144,evm.model.chr14.926,evm.model.chr14.1155,evm.model.chr21.348,evm.model.chr19.659,evm.model.ctg1932.4,evm.model.chr10.1030,evm.model.chr31.321,evm.model.ctg2191.1,evm.model.chr3.1756,evm.model.chr2.2100,evm.model.chr37.252,evm.model.ctg1923.15,evm.model.chr2.1210,evm.model.chr25.188,evm.model.ctg2103.1,evm.model.chr21.726,evm.model.chr23.1…	AP4B1,ptch1,NLRC5,DMBX1,NFIA,Irx6,FOXB1,MAML2,VSX1,BSX,LMX1A,ALX1,CLP1,Ppp1r9b,BTN1A1,FNTB,Gid4,ZNF436,NOB1,ICP0,CDX1,Phf7,KCNH4,DAZAP1,USF1,L3MBTL3,Pax1,Otof,MYCL,CIB3,GATC,PRPF18,Smad4,TLE2,POLR1A,KMT2E,F2rl2,Onecut1,Sars,HSFY1,ATG14,P4htm,Cherp,STAT2,NPAS2,Psd4,OLFML3,-,SUN2,PBX4,-,Trit1,SEMA4A,Hes5,AARS,TOMM34,HLX,TEX2,ETV3L,SAMD4A,MROH2B,TRIM45,Cul9,MLLT6,MYH6,MED1,TBP,Krt23,CORIN,ZNF398,MYH…
GO:0004340	glucokinase activity	molecular_function	0.37049	1	1	1879	3	12861	evm.model.chr15.176	GABRB1
GO:0004396	hexokinase activity	molecular_function	0.37049	1	1	1879	3	12861	evm.model.chr15.176	GABRB1
GO:0000314	organellar small ribosomal subunit	cellular_component	0.37141	1	1	1879	3	12861	evm.model.ctg500.3	Mrps26
GO:0005763	mitochondrial small ribosomal subunit	cellular_component	0.37141	1	1	1879	3	12861	evm.model.ctg500.3	Mrps26
GO:0015935	small ribosomal subunit	cellular_component	0.37141	1	1	1879	3	12861	evm.model.ctg500.3	Mrps26
GO:0044706	multi-multicellular organism process	biological_process	0.37145	1	1	1879	3	12861	evm.model.chr14.891	-
GO:0017108	5'-flap endonuclease activity	molecular_function	0.37167	1	1	1879	4	12861	evm.model.chr10.929	CFAP61
GO:0033557	Slx1-Slx4 complex	cellular_component	0.37167	1	1	1879	4	12861	evm.model.chr10.929	CFAP61
GO:0048256	flap endonuclease activity	molecular_function	0.37167	1	1	1879	4	12861	evm.model.chr10.929	CFAP61
GO:0007249	I-kappaB kinase/NF-kappaB signaling	biological_process	0.37233	1	3	1879	18	12861	evm.model.chr37.255,evm.model.chr7.140,evm.model.chr1.499	Itga3,ITGAV,-
GO:0043122	regulation of I-kappaB kinase/NF-kappaB signaling	biological_process	0.37233	1	3	1879	18	12861	evm.model.chr1.499,evm.model.chr7.140,evm.model.chr37.255	-,ITGAV,Itga3
GO:0043123	positive regulation of I-kappaB kinase/NF-kappaB signaling	biological_process	0.37233	1	3	1879	18	12861	evm.model.chr1.499,evm.model.chr7.140,evm.model.chr37.255	-,ITGAV,Itga3
GO:0019207	kinase regulator activity	molecular_function	0.37256	1	6	1879	32	12861	evm.model.chr37.53,evm.model.chr34.425,evm.model.chr1.1932,evm.model.chr31.233,evm.model.chr21.123,evm.model.chr10.1019	CDK5R1,CDKN1A,PKIB,Aplp2,MMP15,RRP36
GO:0016715	oxidoreductase activity, acting on paired donors, with incorporation or reduction of molecular oxygen, reduced ascorbate as one donor, and incorporation of one atom of oxygen	molecular_function	0.37295	1	1	1879	4	12861	evm.model.chr29.437	DBH
GO:0065004	protein-DNA complex assembly	biological_process	0.37396	1	9	1879	52	12861	evm.model.chr3.1923,evm.model.chr23.403,evm.model.chr2.1069,evm.model.chr26.438,evm.model.chr10.109,evm.model.chr28.120,evm.model.chr1.108,evm.model.chr25.118,evm.model.chr32.436	-,TBC1D2,CARS,Soga1,STRN,Ccdc42,CENPO,TEX2,HP1BP3
GO:0071824	protein-DNA complex subunit organization	biological_process	0.37396	1	9	1879	52	12861	evm.model.chr32.436,evm.model.chr25.118,evm.model.chr28.120,evm.model.chr1.108,evm.model.chr3.1923,evm.model.chr23.403,evm.model.chr2.1069,evm.model.chr26.438,evm.model.chr10.109	HP1BP3,TEX2,Ccdc42,CENPO,-,TBC1D2,CARS,Soga1,STRN
GO:0016054	organic acid catabolic process	biological_process	0.37433	1	4	1879	22	12861	evm.model.chr1.2506,evm.model.chr28.278,evm.model.chr37.360,evm.model.chr18.101	DISC1,ACOX1,Klhl11,UQCRC1
GO:0046395	carboxylic acid catabolic process	biological_process	0.37433	1	4	1879	22	12861	evm.model.chr1.2506,evm.model.chr28.278,evm.model.chr37.360,evm.model.chr18.101	DISC1,ACOX1,Klhl11,UQCRC1
GO:0004427	inorganic diphosphatase activity	molecular_function	0.37478	1	1	1879	4	12861	evm.model.chr9.380	PPA1
GO:0009166	nucleotide catabolic process	biological_process	0.37499	1	2	1879	9	12861	evm.model.chr28.167,evm.model.ctg437.3	TEKT3,JOSD2
GO:0015399	primary active transmembrane transporter activity	molecular_function	0.37548	1	10	1879	63	12861	evm.model.chr32.91,evm.model.ctg1923.9,evm.model.chr39.5,evm.model.chr34.292,evm.model.chr2.914,evm.model.chr7.860,evm.model.ctg124.1,evm.model.ctg1119.1,evm.model.chr35.264,evm.model.chr28.354	PANK4,TAP2,TAP2,GPR37L1,Abcd4,abcb6,ANKRD7,Runx1t1,Plin3,ABCC3
GO:0015405	P-P-bond-hydrolysis-driven transmembrane transporter activity	molecular_function	0.37548	1	10	1879	63	12861	evm.model.chr7.860,evm.model.ctg124.1,evm.model.ctg1119.1,evm.model.chr35.264,evm.model.chr28.354,evm.model.chr32.91,evm.model.chr34.292,evm.model.ctg1923.9,evm.model.chr39.5,evm.model.chr2.914	abcb6,ANKRD7,Runx1t1,Plin3,ABCC3,PANK4,GPR37L1,TAP2,TAP2,Abcd4
GO:0072527	pyrimidine-containing compound metabolic process	biological_process	0.37568	1	8	1879	44	12861	evm.model.ctg121.1,evm.model.chr24.642,evm.model.chr8.250,evm.model.ctg941.1,evm.model.chr32.201,evm.model.chr7.169,evm.model.chr33.399,evm.model.chr3.563	ERVK-9,NME5,TYMS,ERVK-9,ENO1,RPE,CTPS1,DUS4L
GO:0044432	endoplasmic reticulum part	cellular_component	0.37584	1	19	1879	120	12861	evm.model.chr26.671,evm.model.chr18.2,evm.model.chr7.115,evm.model.chr4.437,evm.model.chr16.65,evm.model.chr16.76,evm.model.chr23.544,evm.model.chr22.37,evm.model.chr2.221,evm.model.chr10.1066,evm.model.chr32.470,evm.model.ctg2663.24,evm.model.chr32.37,evm.model.chr34.299,evm.model.chr10.898,evm.model.chr10.1019,evm.model.chr31.23,evm.model.ctg2029.25,evm.model.chr30.363	SLC35C2,jagn1,ORMDL1,A2ML1,SSR3,GPR149,SNCAIP,SLC9A2,-,Rrbp1,SLC2A1,Psd4,ACOT7,CACNA1S,Cd93,RRP36,mef2d,DAD1,Pigs
GO:0016569	covalent chromatin modification	biological_process	0.37585	1	6	1879	34	12861	evm.model.chr25.557,evm.model.chr33.125,evm.model.chr15.1113,evm.model.ctg2566.25,evm.model.chr19.773,evm.model.chr2.221	Crebbp,GJB5,POLR1A,SETDB1,LEO1,-
GO:0016570	histone modification	biological_process	0.37585	1	6	1879	34	12861	evm.model.chr19.773,evm.model.chr2.221,evm.model.ctg2566.25,evm.model.chr15.1113,evm.model.chr33.125,evm.model.chr25.557	LEO1,-,SETDB1,POLR1A,GJB5,Crebbp
GO:0003697	single-stranded DNA binding	molecular_function	0.37633	1	4	1879	21	12861	evm.model.chr32.474,evm.model.chr30.271,evm.model.chr2.1544,evm.model.chr4.62	CCDC30,Rad51d,RAD51B,CTC1
GO:0042623	ATPase activity, coupled	molecular_function	0.3764	1	16	1879	109	12861	evm.model.chr37.284,evm.model.chr7.860,evm.model.chr35.264,evm.model.chr28.354,evm.model.chr18.687,evm.model.chr34.292,evm.model.ctg1923.9,evm.model.chr39.5,evm.model.ctg124.1,evm.model.ctg1119.1,evm.model.chr14.115,evm.model.chr35.196,evm.model.chr19.54,evm.model.chr21.705,evm.model.chr32.91,evm.model.chr2.914	DHX8,abcb6,Plin3,ABCC3,CRBN,GPR37L1,TAP2,TAP2,ANKRD7,Runx1t1,Fam78b,LONP1,BLM,DHX38,PANK4,Abcd4
GO:0004852	uroporphyrinogen-III synthase activity	molecular_function	0.37911	1	1	1879	3	12861	evm.model.chr3.2176	MKRN1
GO:0043038	amino acid activation	biological_process	0.37993	1	10	1879	67	12861	evm.model.chr7.936,evm.model.chr10.547,evm.model.chr31.387,evm.model.chr15.182,evm.model.chr21.214,evm.model.chr2.1069,evm.model.chr24.135,evm.model.ctg1980.1,evm.model.chr3.1756,evm.model.ctg1239.2	Dars,IARS2,ALG9,CORIN,AARS,CARS,RARS,TARS2,ALX1,Sars
GO:0043039	tRNA aminoacylation	biological_process	0.37993	1	10	1879	67	12861	evm.model.ctg1239.2,evm.model.chr3.1756,evm.model.chr24.135,evm.model.ctg1980.1,evm.model.chr21.214,evm.model.chr2.1069,evm.model.chr15.182,evm.model.chr31.387,evm.model.chr10.547,evm.model.chr7.936	Sars,ALX1,RARS,TARS2,AARS,CARS,CORIN,ALG9,IARS2,Dars
GO:0048468	cell development	biological_process	0.38081	1	9	1879	53	12861	evm.model.chr24.768,evm.model.chr16.639,evm.model.chr18.476,evm.model.chr9.278,evm.model.chr22.375,evm.model.ctg1227.1,evm.model.chr3.1588,evm.model.chr22.353,evm.model.chr22.140	Ndfip1,LIMS2,WNT5A,EGR2,SOX3,Clip3,SOCS2,PLP1,LAS1L
GO:0008277	regulation of G-protein coupled receptor protein signaling pathway	biological_process	0.38155	1	1	1879	3	12861	evm.model.chr37.317	RAMP2
GO:0031988	membrane-bounded vesicle	cellular_component	0.38255	1	10	1879	63	12861	evm.model.chr4.63,evm.model.chr30.430,evm.model.chr7.218,evm.model.chr27.620,evm.model.chr18.552,evm.model.chr38.42,evm.model.ctg1232.9,evm.model.chr16.452,evm.model.ctg2386.6,evm.model.chr24.768	TRIM45,GOSR1,MREG,CLTC,Fezf2,Scn8a,WBP1,GPC5,WBP1,Ndfip1
GO:0005134	interleukin-2 receptor binding	molecular_function	0.38268	1	1	1879	3	12861	evm.model.chr38.99	-
GO:0016703	oxidoreductase activity, acting on single donors with incorporation of molecular oxygen, incorporation of one atom of oxygen (internal monooxygenases or internal mixed function oxidases)	molecular_function	0.3828	1	2	1879	9	12861	evm.model.ctg1940.3,evm.model.ctg2398.14	Snx11,USP16
GO:0008883	glutamyl-tRNA reductase activity	molecular_function	0.38303	1	1	1879	4	12861	evm.model.chr16.452	GPC5
GO:0015077	monovalent inorganic cation transmembrane transporter activity	molecular_function	0.38415	1	47	1879	309	12861	evm.model.chr35.487,evm.model.ctg2135.3,evm.model.chr2.939,evm.model.chr31.471,evm.model.chr13.875,evm.model.chr18.476,evm.model.chr25.38,evm.model.ctg1901.43,evm.model.chr35.264,evm.model.chr27.100,evm.model.chr27.532,evm.model.chr9.745,evm.model.chr28.542,evm.model.chr12.485,evm.model.chr18.506,evm.model.chr7.648,evm.model.chr4.231,evm.model.chr31.65,evm.model.chr31.218,evm.model.ctg1918.4,evm.…	PALM,MROH7,SSTR1,KCNJ5,KCNE3,WNT5A,SCNN1B,Il11ra1,Plin3,KSR2,PIK3IP1,ATP6V0E2,TMC6,SLC1A1,SLC6A8,asic4,Iffo1,TRIM46,KCNJ5,Kcnj9,Runx1t1,ASIC2,PANK4,HHATL,SLC9A2,KCNE5,SLC9A2,SLC6A7,ARID3A,-,KCNE3,SAP30BP,TCIRG1,ATP6V0B,RGS2,Slc6a9,KCNE3,Scn8a,Pacs1,smim15,-,Atp5g3,KCNJ3,LAS1L,KCNE3,Abcd4,KCNE3
GO:0004601	peroxidase activity	molecular_function	0.38451	1	5	1879	25	12861	evm.model.ctg2332.4,evm.model.chr18.272,evm.model.ctg21.3,evm.model.ctg745.2,evm.model.chr16.954	Psd2,RHOA,jockey\pol,NCOA2,-
GO:0034453	microtubule anchoring	biological_process	0.38508	1	7	1879	41	12861	evm.model.chr1.108,evm.model.chr10.1233,evm.model.chr33.60,evm.model.chr25.317,evm.model.chr33.59,evm.model.chr28.167,evm.model.ctg124.1	CENPO,BFSP1,Macf1,MAFK,Macf1,TEKT3,ANKRD7
GO:1901136	carbohydrate derivative catabolic process	biological_process	0.38532	1	4	1879	23	12861	evm.model.chr9.516,evm.model.chr35.96,evm.model.ctg2848.3,evm.model.chr28.167	-,LINGO3,PYCR3,TEKT3
GO:0016790	thiolester hydrolase activity	molecular_function	0.38825	1	1	1879	3	12861	evm.model.chr35.80	TYRP1
GO:0031647	regulation of protein stability	biological_process	0.38826	1	1	1879	5	12861	evm.model.chr25.557	Crebbp
GO:0050821	protein stabilization	biological_process	0.38826	1	1	1879	5	12861	evm.model.chr25.557	Crebbp
GO:0004826	phenylalanine-tRNA ligase activity	molecular_function	0.38866	1	1	1879	4	12861	evm.model.chr31.387	ALG9
GO:0006379	mRNA cleavage	biological_process	0.39185	1	1	1879	3	12861	evm.model.chr32.254	MTOR
GO:0090501	RNA phosphodiester bond hydrolysis	biological_process	0.39185	1	1	1879	3	12861	evm.model.chr32.254	MTOR
GO:0007033	vacuole organization	biological_process	0.39264	1	2	1879	8	12861	evm.model.chr23.477,evm.model.chr31.340	ATG12,TBCEL
GO:0048309	endoplasmic reticulum inheritance	biological_process	0.39356	1	2	1879	9	12861	evm.model.chr19.21,evm.model.chr8.756	V-FPS,BLOC1S4
GO:0015886	heme transport	biological_process	0.39391	1	2	1879	10	12861	evm.model.ctg1267.1,evm.model.chr31.177	Mrs2,FEZ1
GO:0051181	cofactor transport	biological_process	0.39391	1	2	1879	10	12861	evm.model.ctg1267.1,evm.model.chr31.177	Mrs2,FEZ1
GO:1901678	iron coordination entity transport	biological_process	0.39391	1	2	1879	10	12861	evm.model.ctg1267.1,evm.model.chr31.177	Mrs2,FEZ1
GO:0006570	tyrosine metabolic process	biological_process	0.39479	1	1	1879	3	12861	evm.model.ctg2848.3	PYCR3
GO:0006906	vesicle fusion	biological_process	0.39522	1	1	1879	4	12861	evm.model.chr16.605	ARMC8
GO:0048280	vesicle fusion with Golgi apparatus	biological_process	0.39522	1	1	1879	4	12861	evm.model.chr16.605	ARMC8
GO:0090174	organelle membrane fusion	biological_process	0.39522	1	1	1879	4	12861	evm.model.chr16.605	ARMC8
GO:0097196	Shu complex	cellular_component	0.39542	1	1	1879	4	12861	evm.model.chr30.271	Rad51d
GO:1990391	DNA repair complex	cellular_component	0.39542	1	1	1879	4	12861	evm.model.chr30.271	Rad51d
GO:0004114	3',5'-cyclic-nucleotide phosphodiesterase activity	molecular_function	0.39645	1	4	1879	27	12861	evm.model.chr38.74,evm.model.chr14.1224,evm.model.chr21.676,evm.model.chr22.140	Pde1b,Pde4b,PDE2A,LAS1L
GO:0016125	sterol metabolic process	biological_process	0.39697	1	1	1879	3	12861	evm.model.chr31.48	PMVK
GO:0009401	phosphoenolpyruvate-dependent sugar phosphotransferase system	biological_process	0.39781	1	4	1879	22	12861	evm.model.chr4.886,evm.model.chr31.23,evm.model.chr33.92,evm.model.chr9.1169	HSF2BP,mef2d,Fam167a,ATE1
GO:0009264	deoxyribonucleotide catabolic process	biological_process	0.39796	1	1	1879	3	12861	evm.model.chr28.167	TEKT3
GO:0034641	cellular nitrogen compound metabolic process	biological_process	0.39916	1	425	1879	2896	12861	evm.model.ctg1458.3,evm.model.chr8.250,evm.model.chr5.1475,evm.model.chr7.677,evm.model.chr4.1806,evm.model.ctg1173.1,evm.model.chr18.70,evm.model.chr30.364,evm.model.ctg1459.5,evm.model.chr21.80,evm.model.chr10.150,evm.model.chr18.406,evm.model.chr32.36,evm.model.chr16.452,evm.model.chr27.616,evm.model.ctg754.2,evm.model.chr22.178,evm.model.ctg1816.5,evm.model.chr5.13,evm.model.chr15.146,evm.mod…	ZNF436,TYMS,-,Itgb5,pou3f3b,POLR2I,mcm2,ALDOC,ZNF84,CEBPA,POLR1C,RAF1,ESPN,GPC5,-,env,TRMT12,Phox2a,NFATC1,slc30a9,ZNF346,Rfc5,Ptcd1,RPL3,HEG1,VDR,Panx2,Atp8b3,Arap3,ANKRD7,Rpl23,Sms,HIST2H2BE,AMOTL1,ST7,POLR2E,FOXD3,DUSP5,Rpl37,mef2d,VPS37C,MPI,PPARD,Tsc22d3,UCKL1,-,ZNF770,NFKB2,CREB3L1,MDC1,Eif3g,Cd81,TRAPPC8,ONECUT2,Fam167a,HSFY1,HSFY1,BPI,RBP4,RX2,CLPB,RPL3L,BTC,GIMAP7,TNNT3,PITX2,Bicdl1,MTOR…
GO:0052646	alditol phosphate metabolic process	biological_process	0.39916	1	2	1879	9	12861	evm.model.chr11.716,evm.model.ctg2848.3	PTDSS1,PYCR3
GO:0022414	reproductive process	biological_process	0.39926	1	16	1879	99	12861	evm.model.chr25.38,evm.model.chr9.278,evm.model.chr18.476,evm.model.chr22.375,evm.model.ctg2070.9,evm.model.chr4.62,evm.model.chr3.1588,evm.model.chr33.230,evm.model.ctg2386.2,evm.model.ctg1227.1,evm.model.chr16.639,evm.model.ctg2224.2,evm.model.chr18.319,evm.model.chr22.140,evm.model.chr14.823,evm.model.chr14.891	SCNN1B,EGR2,WNT5A,SOX3,STAC2,CTC1,SOCS2,C1orf232,TTC31,Clip3,LIMS2,Rps18,gmppb,LAS1L,Cdc20,-
GO:0010948	negative regulation of cell cycle process	biological_process	0.39947	1	4	1879	25	12861	evm.model.chr29.351,evm.model.chr38.99,evm.model.chr27.493,evm.model.chr25.296	LAMC3,-,Bicdl1,MAD1L1
GO:0004392	heme oxygenase (decyclizing) activity	molecular_function	0.3996	1	1	1879	3	12861	evm.model.chr6.482	IRF2
GO:0006788	heme oxidation	biological_process	0.3996	1	1	1879	3	12861	evm.model.chr6.482	IRF2
GO:0009064	glutamine family amino acid metabolic process	biological_process	0.40041	1	4	1879	22	12861	evm.model.chr29.168,evm.model.chr18.101,evm.model.chr1.2506,evm.model.chr37.360	glul,UQCRC1,DISC1,Klhl11
GO:0033218	amide binding	molecular_function	0.40042	1	3	1879	15	12861	evm.model.chr21.738,evm.model.ctg2198.7,evm.model.chr5.717	VPS4A,Pqlc1,GTPBP10
GO:0015293	symporter activity	molecular_function	0.40182	1	5	1879	33	12861	evm.model.chr18.506,evm.model.chr27.532,evm.model.chr14.853,evm.model.chr13.904,evm.model.chr12.485	SLC6A8,PIK3IP1,Slc6a9,SLC6A7,SLC1A1
GO:0015294	solute:cation symporter activity	molecular_function	0.40182	1	5	1879	33	12861	evm.model.chr14.853,evm.model.chr13.904,evm.model.chr12.485,evm.model.chr18.506,evm.model.chr27.532	Slc6a9,SLC6A7,SLC1A1,SLC6A8,PIK3IP1
GO:0015643	toxic substance binding	molecular_function	0.4023	1	1	1879	4	12861	evm.model.chr37.362	Klhl10
GO:0051094	positive regulation of developmental process	biological_process	0.40285	1	3	1879	18	12861	evm.model.chr37.255,evm.model.chr1.499,evm.model.chr7.140	Itga3,-,ITGAV
GO:0019915	lipid storage	biological_process	0.40308	1	2	1879	9	12861	evm.model.chr34.299,evm.model.ctg1241.3	CACNA1S,Cpne5
GO:0003919	FMN adenylyltransferase activity	molecular_function	0.4034	1	1	1879	4	12861	evm.model.chr26.96	COL9A3
GO:0007029	endoplasmic reticulum organization	biological_process	0.40341	1	3	1879	15	12861	evm.model.chr19.21,evm.model.chr18.2,evm.model.chr8.756	V-FPS,jagn1,BLOC1S4
GO:0000041	transition metal ion transport	biological_process	0.40393	1	16	1879	92	12861	evm.model.chr1.3,evm.model.chr7.742,evm.model.chr19.147,evm.model.chr32.461,evm.model.ctg1313.6,evm.model.chr21.59,evm.model.ctg1313.1,evm.model.chr5.271,evm.model.chr7.1065,evm.model.chr37.342,evm.model.chr5.717,evm.model.ctg1459.12,evm.model.chr35.400,evm.model.chr33.288,evm.model.chr31.177,evm.model.chr5.522	GPN1,RALB,RAB11A,-,GIMAP7,RRAD,GIMAP8,NKIRAS1,Arl5a,KCNH4,GTPBP10,GIMAP7,YJEFN3,Rab39b,FEZ1,SOSTDC1
GO:0006432	phenylalanyl-tRNA aminoacylation	biological_process	0.40489	1	1	1879	5	12861	evm.model.chr31.387	ALG9
GO:0052689	carboxylic ester hydrolase activity	molecular_function	0.4051	1	5	1879	29	12861	evm.model.chr12.518,evm.model.chr10.547,evm.model.chr9.394,evm.model.chr1.109,evm.model.chr38.12	VLDLR,IARS2,PLA2G12B,PTRHD1,LRP1
GO:0018205	peptidyl-lysine modification	biological_process	0.40545	1	4	1879	21	12861	evm.model.chr25.557,evm.model.chr33.125,evm.model.chr15.1113,evm.model.ctg2566.25	Crebbp,GJB5,POLR1A,SETDB1
GO:0030120	vesicle coat	cellular_component	0.40691	1	5	1879	31	12861	evm.model.chr16.452,evm.model.chr4.63,evm.model.chr27.620,evm.model.chr18.552,evm.model.chr38.42	GPC5,TRIM45,CLTC,Fezf2,Scn8a
GO:0030135	coated vesicle	cellular_component	0.40691	1	5	1879	31	12861	evm.model.chr18.552,evm.model.chr38.42,evm.model.chr4.63,evm.model.chr16.452,evm.model.chr27.620	Fezf2,Scn8a,TRIM45,GPC5,CLTC
GO:0030662	coated vesicle membrane	cellular_component	0.40691	1	5	1879	31	12861	evm.model.chr18.552,evm.model.chr38.42,evm.model.chr4.63,evm.model.chr16.452,evm.model.chr27.620	Fezf2,Scn8a,TRIM45,GPC5,CLTC
GO:0000724	double-strand break repair via homologous recombination	biological_process	0.40695	1	1	1879	3	12861	evm.model.ctg1126.5	AP5S1
GO:0007167	enzyme linked receptor protein signaling pathway	biological_process	0.40818	1	3	1879	19	12861	evm.model.ctg1260.5,evm.model.chr23.323,evm.model.chr19.208	Erbb2,TEK,IGF1R
GO:0007169	transmembrane receptor protein tyrosine kinase signaling pathway	biological_process	0.40818	1	3	1879	19	12861	evm.model.chr19.208,evm.model.chr23.323,evm.model.ctg1260.5	IGF1R,TEK,Erbb2
GO:0000785	chromatin	cellular_component	0.40823	1	5	1879	26	12861	evm.model.ctg2224.2,evm.model.chr32.436,evm.model.chr25.38,evm.model.chr3.1923,evm.model.chr4.62	Rps18,HP1BP3,SCNN1B,-,CTC1
GO:0033925	mannosyl-glycoprotein endo-beta-N-acetylglucosaminidase activity	molecular_function	0.40866	1	1	1879	3	12861	evm.model.chr28.560	ENGASE
GO:0001503	ossification	biological_process	0.40921	1	3	1879	15	12861	evm.model.chr10.1019,evm.model.chr2.221,evm.model.chr22.339	RRP36,-,TRMT2B
GO:0004594	pantothenate kinase activity	molecular_function	0.41021	1	1	1879	4	12861	evm.model.chr32.91	PANK4
GO:0000288	nuclear-transcribed mRNA catabolic process, deadenylation-dependent decay	biological_process	0.4107	1	1	1879	4	12861	evm.model.chr31.190	DCPS
GO:0000290	deadenylation-dependent decapping of nuclear-transcribed mRNA	biological_process	0.4107	1	1	1879	4	12861	evm.model.chr31.190	DCPS
GO:0006955	immune response	biological_process	0.41094	1	25	1879	154	12861	evm.model.chr37.306,evm.model.chr27.72,evm.model.ctg1923.23,evm.model.chr30.291,evm.model.chr24.674,evm.model.chr1.2034,evm.model.chr18.337,evm.model.ctg1923.24,evm.model.chr28.21,evm.model.ctg226.5,evm.model.chr27.617,evm.model.chr30.50,evm.model.chr11.1087,evm.model.chr21.161,evm.model.chr26.544,evm.model.chr1.2420,evm.model.chr30.294,evm.model.chr24.675,evm.model.chr33.60,evm.model.chr38.99,ev…	Aoc3,LIF,CD1D,CCL13,Cxcl14,ENPP1,ATRIP,CD1D,MYH4,PROCR,SBSPON,CCL4,SBSPON,CCL3,CD1D,FMN2,CCL4,Cxcl14,Macf1,-,Cxcl14,KDM3B,Ccl5,Cxcl14,MKRN1
GO:0006636	unsaturated fatty acid biosynthetic process	biological_process	0.41175	1	1	1879	4	12861	evm.model.chr30.571	ACAC
GO:0006690	icosanoid metabolic process	biological_process	0.41175	1	1	1879	4	12861	evm.model.chr30.571	ACAC
GO:0006691	leukotriene metabolic process	biological_process	0.41175	1	1	1879	4	12861	evm.model.chr30.571	ACAC
GO:0019370	leukotriene biosynthetic process	biological_process	0.41175	1	1	1879	4	12861	evm.model.chr30.571	ACAC
GO:0033559	unsaturated fatty acid metabolic process	biological_process	0.41175	1	1	1879	4	12861	evm.model.chr30.571	ACAC
GO:0046456	icosanoid biosynthetic process	biological_process	0.41175	1	1	1879	4	12861	evm.model.chr30.571	ACAC
GO:1901568	fatty acid derivative metabolic process	biological_process	0.41175	1	1	1879	4	12861	evm.model.chr30.571	ACAC
GO:1901570	fatty acid derivative biosynthetic process	biological_process	0.41175	1	1	1879	4	12861	evm.model.chr30.571	ACAC
GO:0003006	developmental process involved in reproduction	biological_process	0.41394	1	7	1879	39	12861	evm.model.chr9.278,evm.model.chr18.476,evm.model.chr22.375,evm.model.ctg1227.1,evm.model.chr22.140,evm.model.chr3.1588,evm.model.chr16.639	EGR2,WNT5A,SOX3,Clip3,LAS1L,SOCS2,LIMS2
GO:0010243	response to organonitrogen compound	biological_process	0.41441	1	2	1879	9	12861	evm.model.chr27.47,evm.model.chr19.303	P2RX2,rergl
GO:1901698	response to nitrogen compound	biological_process	0.41441	1	2	1879	9	12861	evm.model.chr27.47,evm.model.chr19.303	P2RX2,rergl
GO:0009274	peptidoglycan-based cell wall	cellular_component	0.41444	1	1	1879	4	12861	evm.model.chr12.172	TOPORS
GO:0009276	Gram-negative-bacterium-type cell wall	cellular_component	0.41444	1	1	1879	4	12861	evm.model.chr12.172	TOPORS
GO:0006824	cobalt ion transport	biological_process	0.41486	1	1	1879	3	12861	evm.model.chr32.461	-
GO:0015087	cobalt ion transmembrane transporter activity	molecular_function	0.41486	1	1	1879	3	12861	evm.model.chr32.461	-
GO:0035257	nuclear hormone receptor binding	molecular_function	0.41549	1	2	1879	10	12861	evm.model.chr34.32,evm.model.ctg745.2	AP4B1,NCOA2
GO:0051427	hormone receptor binding	molecular_function	0.41549	1	2	1879	10	12861	evm.model.ctg745.2,evm.model.chr34.32	NCOA2,AP4B1
GO:0019001	guanyl nucleotide binding	molecular_function	0.4158	1	54	1879	364	12861	evm.model.chr5.717,evm.model.chr34.378,evm.model.chr24.445,evm.model.chr21.705,evm.model.chr35.196,evm.model.chr1.2373,evm.model.chr21.291,evm.model.chr2.914,evm.model.chr16.76,evm.model.chr12.847,evm.model.chr7.556,evm.model.chr26.118,evm.model.chr27.329,evm.model.chr33.288,evm.model.chr2.2100,evm.model.chr7.742,evm.model.ctg1174.3,evm.model.chr35.242,evm.model.chr5.1481,evm.model.chr3.1987,evm.…	GTPBP10,GNAT2,RAB24,DHX38,LONP1,RAB32,GNAO1,Abcd4,GPR149,RAB3C,MYO3B,LAMA5,RHOF,Rab39b,CLP1,RALB,ARHGAP35,EEF2,AGAP3,RASD2,rsg1,CBWD1,NUBP2,Rhog,Abca4,GIMAP8,rergl,rab18b,GIMAP7,RASD1,CLPB,bcs1l,ARL9,ABCF3,Gspt1,gnas,RHOA,RABL2A,EEF1A,ABCC3,Gnal,GIMAP7,Rasl11a,RAB11A,GPN1,NTPCR,RAB8A,RASL10B,abcb6,Arl5a,NKIRAS1,Rhob,RRAD,ABCA10
GO:0070851	growth factor receptor binding	molecular_function	0.41633	1	3	1879	15	12861	evm.model.chr33.60,evm.model.chr28.21,evm.model.chr38.99	Macf1,MYH4,-
GO:1902494	catalytic complex	cellular_component	0.41682	1	52	1879	348	12861	evm.model.ctg1685.24,evm.model.chr3.1446,evm.model.chr26.671,evm.model.chr12.1458,evm.model.ctg1685.21,evm.model.chr7.556,evm.model.ctg2663.24,evm.model.chr12.174,evm.model.ctg1239.1,evm.model.chr3.2176,evm.model.chr2.221,evm.model.chr38.99,evm.model.chr31.23,evm.model.chr10.858,evm.model.ctg437.4,evm.model.chr35.479,evm.model.chr10.1019,evm.model.chr6.216,evm.model.chr30.363,evm.model.chr27.65,e…	HIST2H2BE,HIST2H2BE,SLC35C2,Rnf165,HIST2H2BE,MYO3B,Psd4,TOPORS,KIAA1324,MKRN1,-,-,mef2d,EML6,H2B-V,ARID3A,RRP36,TRIM2,Pigs,RNF215,ICP0,ANAPC1,POLR3D,TOPORS,CWH43,RNF41,-,Trim39,GIMAP7,FGG,PCGF2,POLR2M,Phf6,ACOT7,ATP1B4,LEO1,PPP2R5E,Cul9,SSR3,A2ML1,DTX1,Aplp2,rnf44,Rfc5,Crebbp,DAD1,HIST2H2BE,Trim7,Mknk2,TOPORS,GJB5,ENO1
GO:0004127	cytidylate kinase activity	molecular_function	0.41744	1	3	1879	16	12861	evm.model.chr15.481,evm.model.chr26.43,evm.model.chr7.860	Spata5,UCKL1,abcb6
GO:0016820	hydrolase activity, acting on acid anhydrides, catalyzing transmembrane movement of substances	molecular_function	0.41759	1	13	1879	89	12861	evm.model.ctg2777.1,evm.model.chr32.91,evm.model.chr16.605,evm.model.chr39.5,evm.model.ctg1923.9,evm.model.chr34.292,evm.model.chr2.914,evm.model.chr7.860,evm.model.ctg124.1,evm.model.ctg1119.1,evm.model.chr28.354,evm.model.chr5.860,evm.model.chr35.264	ATP5F1B,PANK4,ARMC8,TAP2,TAP2,GPR37L1,Abcd4,abcb6,ANKRD7,Runx1t1,ABCC3,ARMC3,Plin3
GO:0005326	neurotransmitter transporter activity	molecular_function	0.4177	1	3	1879	18	12861	evm.model.chr18.506,evm.model.chr14.853,evm.model.chr13.904	SLC6A8,Slc6a9,SLC6A7
GO:0005328	neurotransmitter:sodium symporter activity	molecular_function	0.4177	1	3	1879	18	12861	evm.model.chr18.506,evm.model.chr14.853,evm.model.chr13.904	SLC6A8,Slc6a9,SLC6A7
GO:0014065	phosphatidylinositol 3-kinase signaling	biological_process	0.41776	1	1	1879	4	12861	evm.model.chr3.2176	MKRN1
GO:0014066	regulation of phosphatidylinositol 3-kinase signaling	biological_process	0.41776	1	1	1879	4	12861	evm.model.chr3.2176	MKRN1
GO:0014068	positive regulation of phosphatidylinositol 3-kinase signaling	biological_process	0.41776	1	1	1879	4	12861	evm.model.chr3.2176	MKRN1
GO:0043548	phosphatidylinositol 3-kinase binding	molecular_function	0.41776	1	1	1879	4	12861	evm.model.chr3.2176	MKRN1
GO:0048015	phosphatidylinositol-mediated signaling	biological_process	0.41776	1	1	1879	4	12861	evm.model.chr3.2176	MKRN1
GO:0048017	inositol lipid-mediated signaling	biological_process	0.41776	1	1	1879	4	12861	evm.model.chr3.2176	MKRN1
GO:0009123	nucleoside monophosphate metabolic process	biological_process	0.41783	1	15	1879	95	12861	evm.model.chr7.374,evm.model.chr8.250,evm.model.ctg1062.3,evm.model.ctg2135.3,evm.model.chr15.176,evm.model.chr16.282,evm.model.chr15.270,evm.model.chr6.237,evm.model.chr35.264,evm.model.chr33.46,evm.model.chr30.364,evm.model.chr29.432,evm.model.chr7.790,evm.model.chr32.201,evm.model.chr38.42	Wdr12,TYMS,ALDOB,MROH7,GABRB1,EIF4G1,AIRC,FGG,Plin3,Slc17a4,ALDOC,MYMK,ERCC3,ENO1,Scn8a
GO:0005576	extracellular region	cellular_component	0.41943	1	119	1879	798	12861	evm.model.chr32.406,evm.model.chr30.240,evm.model.chr30.50,evm.model.ctg1226.13,evm.model.chr13.1237,evm.model.chr16.27,evm.model.chr22.375,evm.model.ctg1082.4,evm.model.chr13.1178,evm.model.chr1.661,evm.model.chr4.437,evm.model.ctg2664.1,evm.model.ctg500.5,evm.model.ctg1100.1,evm.model.chr35.309,evm.model.ctg1128.1,evm.model.chr26.299,evm.model.chr21.161,evm.model.chr6.237,evm.model.ctg1816.22,e…	MFAP2,Rasa4,CCL4,Cpne7,Rasl11a,OTOL1,SOX3,-,TMEM135,HPCAL1,A2ML1,KDM3B,-,Cxcl14,CIB3,Cxcl14,NCOA3,CCL3,FGG,MADPRT,Trim39,Clip3,CABP4,SOCS2,PHF7,IGFBP3,C1QTNF7,GALNT10,MMP15,Bloc1s2,GCG,Prrg3,Il20,GPC1,WNT9A,LIF,Angptl4,RRP36,Ylpm1,CIB1,EML6,CD163,MFRP,PLA2G12B,-,PTHLH,DCTN2,Ccl5,CALU,-,LAS1L,KRT18,SUGP1,CIB1,iolG,Vav2,CCL4,EDN2,IGFBP4,ALDOB,exoc3l1,Psmd9,TMEM260,Folr1,STC2,Cxcl14,WNT2B,WNT5A,-,JU…
GO:0009295	nucleoid	cellular_component	0.41969	1	1	1879	4	12861	evm.model.chr14.410	Abca4
GO:0042262	DNA protection	biological_process	0.42058	1	2	1879	10	12861	evm.model.chr38.99,evm.model.chr2.120	-,NIN
GO:0070887	cellular response to chemical stimulus	biological_process	0.42064	1	9	1879	58	12861	evm.model.chr34.325,evm.model.chr31.23,evm.model.chr19.226,evm.model.chr12.293,evm.model.chr2.352,evm.model.ctg12.6,evm.model.chr35.416,evm.model.chr21.586,evm.model.chr29.563	PPARD,mef2d,Nr2f2,Rorb,ESR2,VDR,Nr2f6,hnf4b,NR5A1
GO:0005525	GTP binding	molecular_function	0.42084	1	53	1879	359	12861	evm.model.chr1.464,evm.model.chr21.59,evm.model.chr28.467,evm.model.chr7.1065,evm.model.chr5.271,evm.model.chr1.3,evm.model.chr1.2490,evm.model.chr35.308,evm.model.chr30.258,evm.model.chr7.860,evm.model.chr3.20,evm.model.chr26.67,evm.model.chr28.354,evm.model.chr13.1237,evm.model.ctg1313.6,evm.model.chr8.390,evm.model.chr19.147,evm.model.chr16.295,evm.model.chr25.487,evm.model.chr26.165,evm.model…	Rhob,RRAD,ABCA10,Arl5a,NKIRAS1,GPN1,NTPCR,RAB8A,RASL10B,abcb6,RABL2A,EEF1A,ABCC3,Rasl11a,GIMAP7,Gnal,RAB11A,ABCF3,Gspt1,gnas,RHOA,bcs1l,ARL9,GIMAP7,RASD1,CLPB,Abca4,GIMAP8,rab18b,rergl,CBWD1,NUBP2,Rhog,EEF2,RASD2,AGAP3,rsg1,CLP1,RALB,ARHGAP35,MYO3B,LAMA5,RHOF,Rab39b,Abcd4,GPR149,RAB3C,RAB32,GTPBP10,RAB24,GNAT2,LONP1,DHX38
GO:0044282	small molecule catabolic process	biological_process	0.42104	1	4	1879	23	12861	evm.model.chr37.360,evm.model.chr1.2506,evm.model.chr28.278,evm.model.chr18.101	Klhl11,DISC1,ACOX1,UQCRC1
GO:0098589	membrane region	cellular_component	0.42308	1	2	1879	9	12861	evm.model.chr34.408,evm.model.chr27.620	LAMTOR5,CLTC
GO:0044702	single organism reproductive process	biological_process	0.42395	1	14	1879	87	12861	evm.model.chr18.319,evm.model.chr4.62,evm.model.chr22.140,evm.model.chr14.823,evm.model.chr3.1588,evm.model.ctg2386.2,evm.model.chr25.38,evm.model.chr9.278,evm.model.chr18.476,evm.model.chr33.230,evm.model.chr22.375,evm.model.ctg1227.1,evm.model.ctg2224.2,evm.model.chr16.639	gmppb,CTC1,LAS1L,Cdc20,SOCS2,TTC31,SCNN1B,EGR2,WNT5A,C1orf232,SOX3,Clip3,Rps18,LIMS2
GO:0009162	deoxyribonucleoside monophosphate metabolic process	biological_process	0.42523	1	1	1879	5	12861	evm.model.chr8.250	TYMS
GO:0016791	phosphatase activity	molecular_function	0.42565	1	33	1879	240	12861	evm.model.chr2.1025,evm.model.chr2.1206,evm.model.chr25.637,evm.model.chr10.955,evm.model.chr30.303,evm.model.chr37.363,evm.model.ctg2812.3,evm.model.chr32.141,evm.model.chr1.3,evm.model.chr1.2490,evm.model.chr17.801,evm.model.chr6.828,evm.model.ctg2642.1,evm.model.chr19.559,evm.model.chr18.99,evm.model.ctg1154.15,evm.model.chr35.292,evm.model.chr4.878,evm.model.chr31.21,evm.model.chr4.181,evm.mo…	Nt5c1a,ALDH3B1,ANKFN1,MCM8,VKORC1L1,NT5C3B,-,Vwa1,GPN1,NTPCR,DUSP16,DUSP4,CRLF1,Ptpn9,Col7a1,Igsf9,PTPRS,SIK2,IQGAP3,BOC,NUBP2,Ubash3b,DUSP18,MYBPH,PTPRA,TEK,DUSP5,DUSP1,TIE1,Spata5,DUPD1,FBP1,TEKT3
GO:0051184	cofactor transporter activity	molecular_function	0.42594	1	1	1879	4	12861	evm.model.ctg1267.1	Mrs2
GO:0003880	protein C-terminal carboxyl O-methyltransferase activity	molecular_function	0.42677	1	1	1879	3	12861	evm.model.chr10.463	LBR
GO:0004671	protein C-terminal S-isoprenylcysteine carboxyl O-methyltransferase activity	molecular_function	0.42677	1	1	1879	3	12861	evm.model.chr10.463	LBR
GO:0006481	C-terminal protein methylation	biological_process	0.42677	1	1	1879	3	12861	evm.model.chr10.463	LBR
GO:0018410	C-terminal protein amino acid modification	biological_process	0.42677	1	1	1879	3	12861	evm.model.chr10.463	LBR
GO:0043687	post-translational protein modification	biological_process	0.42677	1	1	1879	3	12861	evm.model.chr10.463	LBR
GO:0008063	Toll signaling pathway	biological_process	0.42682	1	1	1879	4	12861	evm.model.chr32.328	MUL1
GO:0043154	negative regulation of cysteine-type endopeptidase activity involved in apoptotic process	biological_process	0.42758	1	1	1879	3	12861	evm.model.chr34.408	LAMTOR5
GO:2000117	negative regulation of cysteine-type endopeptidase activity	biological_process	0.42758	1	1	1879	3	12861	evm.model.chr34.408	LAMTOR5
GO:0007219	Notch signaling pathway	biological_process	0.42767	1	3	1879	18	12861	evm.model.chr10.1292,evm.model.ctg1932.4,evm.model.chr11.409	Jag1,MAML2,TBC1D31
GO:0004174	electron-transferring-flavoprotein dehydrogenase activity	molecular_function	0.42858	1	1	1879	3	12861	evm.model.chr1.1688	PRDM1
GO:0016649	oxidoreductase activity, acting on the CH-NH group of donors, quinone or similar compound as acceptor	molecular_function	0.42858	1	1	1879	3	12861	evm.model.chr1.1688	PRDM1
GO:0016567	protein ubiquitination	biological_process	0.42894	1	12	1879	76	12861	evm.model.chr25.296,evm.model.ctg1174.3,evm.model.ctg273.1,evm.model.chr22.676,evm.model.chr39.69,evm.model.chr11.750,evm.model.chr39.77,evm.model.chr39.64,evm.model.chr38.99,evm.model.chr27.493,evm.model.chr2.1665,evm.model.chr29.351	MAD1L1,ARHGAP35,RNF41,MID2,Trim39,RNF41,Trim7,Trim39,-,Bicdl1,HECTD1,LAMC3
GO:0019359	nicotinamide nucleotide biosynthetic process	biological_process	0.42937	1	1	1879	4	12861	evm.model.chr7.169	RPE
GO:0032991	macromolecular complex	cellular_component	0.42972	1	249	1879	1670	12861	evm.model.chr35.26,evm.model.ctg1330.2,evm.model.chr37.127,evm.model.ctg2578.20,evm.model.chr25.534,evm.model.chr3.1886,evm.model.ctg631.12,evm.model.chr7.790,evm.model.chr1.108,evm.model.chr28.120,evm.model.ctg2191.6,evm.model.ctg1245.4,evm.model.chr7.251,evm.model.chr37.112,evm.model.chr37.106,evm.model.chr16.76,evm.model.chr12.174,evm.model.ctg2663.24,evm.model.chr9.583,evm.model.chr7.800,evm.…	ADAMTS10,-,-,-,-,SUN2,-,ERCC3,CENPO,Ccdc42,PBX4,MROH7,ASB18,-,-,GPR149,TOPORS,Psd4,SEC31B,RPL37A,OLFML3,NPAS2,-,MKRN1,GOSR1,RPL35,SEMA4A,SPAG5,RAD51B,TOMM5,TOPORS,-,Gtsf1,COLEC12,CWH43,-,-,-,-,Macf1,-,-,NUMA1,MROH2B,MED12,MYO3A,-,Krt8,Ntn4,BKJ,Cul9,V-FPS,AP5S1,RPL35A,Pts,ACOT7,TRIM45,Macf1,MED1,ARMC3,Aplp2,Krt23,rnf44,MYH6,Mrpl12,MYH7,DAD1,RPS6,Crebbp,LAMTOR5,exoc3l1,CTC1,-,ATP6V0E2,-,PEAR1,Rnf16…
GO:0030158	protein xylosyltransferase activity	molecular_function	0.42977	1	1	1879	4	12861	evm.model.chr25.459	XYLT1
GO:0035252	UDP-xylosyltransferase activity	molecular_function	0.42977	1	1	1879	4	12861	evm.model.chr25.459	XYLT1
GO:0042285	xylosyltransferase activity	molecular_function	0.42977	1	1	1879	4	12861	evm.model.chr25.459	XYLT1
GO:0031300	intrinsic component of organelle membrane	cellular_component	0.43015	1	9	1879	55	12861	evm.model.chr23.544,evm.model.chr16.65,evm.model.ctg1386.10,evm.model.ctg444.33,evm.model.chr10.1066,evm.model.chr30.363,evm.model.chr32.470,evm.model.chr25.305,evm.model.ctg605.6	SNCAIP,SSR3,PEX11B,pol,Rrbp1,Pigs,SLC2A1,ELFN1,gag-pol
GO:0031301	integral component of organelle membrane	cellular_component	0.43015	1	9	1879	55	12861	evm.model.chr23.544,evm.model.chr16.65,evm.model.ctg444.33,evm.model.ctg1386.10,evm.model.chr10.1066,evm.model.chr30.363,evm.model.chr32.470,evm.model.chr25.305,evm.model.ctg605.6	SNCAIP,SSR3,pol,PEX11B,Rrbp1,Pigs,SLC2A1,ELFN1,gag-pol
GO:0032101	regulation of response to external stimulus	biological_process	0.43082	1	2	1879	10	12861	evm.model.chr37.306,evm.model.chr18.163	Aoc3,MANF
GO:0030162	regulation of proteolysis	biological_process	0.43157	1	6	1879	38	12861	evm.model.chr13.1292,evm.model.chr25.296,evm.model.chr27.493,evm.model.chr38.99,evm.model.chr34.408,evm.model.chr29.351	Phf7,MAD1L1,Bicdl1,-,LAMTOR5,LAMC3
GO:0005540	hyaluronic acid binding	molecular_function	0.43182	1	4	1879	25	12861	evm.model.chr35.385,evm.model.chr18.243,evm.model.chr35.383,evm.model.chr35.384	HAPLN4,STAB1,NCAN,Hapln4
GO:0046677	response to antibiotic	biological_process	0.43231	1	2	1879	11	12861	evm.model.chr4.317,evm.model.chr10.1030	-,VSX1
GO:0000184	nuclear-transcribed mRNA catabolic process, nonsense-mediated decay	biological_process	0.43244	1	1	1879	4	12861	evm.model.chr25.453	SMG1
GO:0044281	small molecule metabolic process	biological_process	0.43261	1	81	1879	558	12861	evm.model.chr15.176,evm.model.chr18.101,evm.model.chr8.250,evm.model.chr7.936,evm.model.chr31.387,evm.model.chr28.278,evm.model.chr26.580,evm.model.chr30.364,evm.model.ctg2848.3,evm.model.chr28.77,evm.model.chr7.169,evm.model.chr16.823,evm.model.chr1.1952,evm.model.ctg121.1,evm.model.chr5.899,evm.model.chr1.2506,evm.model.ctg437.3,evm.model.chr3.563,evm.model.chr15.182,evm.model.ctg2539.42,evm.mo…	GABRB1,UQCRC1,TYMS,Dars,ALG9,ACOX1,Nfs1,ALDOC,PYCR3,DNAH9,RPE,Gucy1b2,-,ERVK-9,GAD2,DISC1,JOSD2,DUS4L,CORIN,MTHFD2,Nt5c1a,ENO1,DHRS7B,TARS2,CTPS1,RDH11,POLR2E,CDO1,ERCC3,PTDSS1,UCKL1,PMVK,AIRC,COL9A3,-,TCF20,AARS,Npr1,Upp1,ACAC,Hapln4,Klhl11,FGG,RDH11,RARS,ACACB,PANK4,GART,IARS2,MROH7,glul,Wdr12,COQ7,Plin3,ZFYVE27,EIF4G1,Gucy2e,Padi2,Sars,TEKT3,ALDOB,ERVK-9,retsat,PKHD1,LAMA5,UPRT,-,-,MYMK,ALX1,S…
GO:0005747	mitochondrial respiratory chain complex I	cellular_component	0.43298	1	2	1879	11	12861	evm.model.chr15.212,evm.model.ctg1239.1	CWH43,KIAA1324
GO:0030964	NADH dehydrogenase complex	cellular_component	0.43298	1	2	1879	11	12861	evm.model.ctg1239.1,evm.model.chr15.212	KIAA1324,CWH43
GO:0045271	respiratory chain complex I	cellular_component	0.43298	1	2	1879	11	12861	evm.model.ctg1239.1,evm.model.chr15.212	KIAA1324,CWH43
GO:0044033	multi-organism metabolic process	biological_process	0.43363	1	4	1879	25	12861	evm.model.chr26.165,evm.model.chr16.335,evm.model.chr2.1522,evm.model.chr2.1049	gnas,B3gnt7,EXD2,Cd81
GO:0031410	cytoplasmic vesicle	cellular_component	0.43418	1	10	1879	65	12861	evm.model.chr18.552,evm.model.chr38.42,evm.model.chr30.430,evm.model.chr7.218,evm.model.chr27.620,evm.model.chr4.63,evm.model.chr24.768,evm.model.ctg2386.6,evm.model.chr16.452,evm.model.ctg1232.9	Fezf2,Scn8a,GOSR1,MREG,CLTC,TRIM45,Ndfip1,WBP1,GPC5,WBP1
GO:0046999	regulation of conjugation	biological_process	0.43524	1	1	1879	3	12861	evm.model.chr2.1788	ORAOV1
GO:0016053	organic acid biosynthetic process	biological_process	0.4355	1	17	1879	108	12861	evm.model.ctg2848.3,evm.model.ctg1232.2,evm.model.chr27.404,evm.model.chr21.170,evm.model.chr38.99,evm.model.chr30.571,evm.model.chr25.220,evm.model.chr35.384,evm.model.chr1.254,evm.model.ctg2262.3,evm.model.chr3.563,evm.model.chr26.53,evm.model.chr32.402,evm.model.ctg2539.42,evm.model.chr21.113,evm.model.chr29.168,evm.model.chr2.1554	PYCR3,RDH11,ACACB,-,-,ACAC,DHRS7B,Hapln4,PKHD1,RDH11,DUS4L,RGS19,Padi2,MTHFD2,KATNB1,glul,RDH12
GO:0046394	carboxylic acid biosynthetic process	biological_process	0.4355	1	17	1879	108	12861	evm.model.chr27.404,evm.model.ctg1232.2,evm.model.ctg2848.3,evm.model.chr38.99,evm.model.chr21.170,evm.model.chr30.571,evm.model.chr25.220,evm.model.chr1.254,evm.model.ctg2262.3,evm.model.chr35.384,evm.model.chr32.402,evm.model.ctg2539.42,evm.model.chr3.563,evm.model.chr26.53,evm.model.chr21.113,evm.model.chr29.168,evm.model.chr2.1554	ACACB,RDH11,PYCR3,-,-,ACAC,DHRS7B,PKHD1,RDH11,Hapln4,Padi2,MTHFD2,DUS4L,RGS19,KATNB1,glul,RDH12
GO:0005783	endoplasmic reticulum	cellular_component	0.43592	1	27	1879	177	12861	evm.model.chr31.412,evm.model.chr30.363,evm.model.chr25.317,evm.model.ctg2029.25,evm.model.chr16.289,evm.model.chr31.23,evm.model.chr10.1019,evm.model.chr15.118,evm.model.chr10.898,evm.model.chr34.299,evm.model.chr9.397,evm.model.chr32.470,evm.model.chr32.37,evm.model.ctg2663.24,evm.model.chr10.1066,evm.model.chr2.221,evm.model.chr30.269,evm.model.chr22.37,evm.model.chr16.65,evm.model.chr7.115,ev…	DRD2,Pigs,MAFK,DAD1,ALG3,mef2d,RRP36,Rbm47,Cd93,CACNA1S,P4HA1,SLC2A1,ACOT7,Psd4,Rrbp1,-,Unc45b,SLC9A2,SSR3,ORMDL1,A2ML1,GPR149,SNCAIP,Ccdc42,jagn1,SLC35C2,Psmg1
GO:0051705	multi-organism behavior	biological_process	0.43697	1	1	1879	4	12861	evm.model.chr14.891	-
GO:0006325	chromatin organization	biological_process	0.43726	1	10	1879	67	12861	evm.model.chr25.118,evm.model.chr32.436,evm.model.chr15.1113,evm.model.ctg2566.25,evm.model.chr2.1069,evm.model.chr2.221,evm.model.chr19.773,evm.model.chr3.1923,evm.model.chr25.557,evm.model.chr33.125	TEX2,HP1BP3,POLR1A,SETDB1,CARS,-,LEO1,-,Crebbp,GJB5
GO:0030865	cortical cytoskeleton organization	biological_process	0.43786	1	1	1879	4	12861	evm.model.chr30.365	SPAG5
GO:0030866	cortical actin cytoskeleton organization	biological_process	0.43786	1	1	1879	4	12861	evm.model.chr30.365	SPAG5
GO:0016725	oxidoreductase activity, acting on CH or CH2 groups	molecular_function	0.4383	1	1	1879	4	12861	evm.model.chr9.473	PAPSS2
GO:0016728	oxidoreductase activity, acting on CH or CH2 groups, disulfide as acceptor	molecular_function	0.4383	1	1	1879	4	12861	evm.model.chr9.473	PAPSS2
GO:0005923	bicellular tight junction	cellular_component	0.43862	1	1	1879	4	12861	evm.model.ctg11.10	bop1
GO:0043296	apical junction complex	cellular_component	0.43862	1	1	1879	4	12861	evm.model.ctg11.10	bop1
GO:0070160	occluding junction	cellular_component	0.43862	1	1	1879	4	12861	evm.model.ctg11.10	bop1
GO:0010564	regulation of cell cycle process	biological_process	0.43913	1	5	1879	33	12861	evm.model.chr38.99,evm.model.chr27.493,evm.model.chr25.296,evm.model.chr29.351,evm.model.chr10.155	-,Bicdl1,MAD1L1,LAMC3,MAD2L1BP
GO:0030288	outer membrane-bounded periplasmic space	cellular_component	0.43922	1	1	1879	4	12861	evm.model.chr1.2506	DISC1
GO:0043248	proteasome assembly	biological_process	0.43966	1	4	1879	25	12861	evm.model.chr30.40,evm.model.chr24.305,evm.model.chr4.734,evm.model.chr5.860	NSUN5,Tmco6,Psmg1,ARMC3
GO:0098803	respiratory chain complex	cellular_component	0.4407	1	3	1879	17	12861	evm.model.chr15.212,evm.model.chr6.237,evm.model.ctg1239.1	CWH43,FGG,KIAA1324
GO:0045088	regulation of innate immune response	biological_process	0.44189	1	1	1879	4	12861	evm.model.chr37.306	Aoc3
GO:0016857	racemase and epimerase activity, acting on carbohydrates and derivatives	molecular_function	0.44217	1	2	1879	11	12861	evm.model.chr7.169,evm.model.ctg1639.1	RPE,MROH2B
GO:0006278	RNA-dependent DNA replication	biological_process	0.44306	1	3	1879	13	12861	evm.model.ctg2029.25,evm.model.chr13.768,evm.model.chr17.888	DAD1,-,Capza3
GO:0001671	ATPase activator activity	molecular_function	0.44511	1	1	1879	3	12861	evm.model.chr26.12	SDCBP2
GO:0019887	protein kinase regulator activity	molecular_function	0.44625	1	4	1879	20	12861	evm.model.chr21.123,evm.model.chr1.1932,evm.model.chr37.53,evm.model.chr34.425	MMP15,PKIB,CDK5R1,CDKN1A
GO:0005795	Golgi stack	cellular_component	0.44662	1	2	1879	10	12861	evm.model.chr3.2278,evm.model.chr32.4	B4GALNT3,Slc45a1
GO:0030659	cytoplasmic vesicle membrane	cellular_component	0.44671	1	5	1879	32	12861	evm.model.chr38.42,evm.model.chr18.552,evm.model.chr27.620,evm.model.chr4.63,evm.model.chr16.452	Scn8a,Fezf2,CLTC,TRIM45,GPC5
GO:1901505	carbohydrate derivative transporter activity	molecular_function	0.44736	1	2	1879	9	12861	evm.model.chr9.365,evm.model.chr27.420	SLC29A3,GLTP
GO:0007093	mitotic cell cycle checkpoint	biological_process	0.44745	1	4	1879	25	12861	evm.model.chr29.351,evm.model.chr25.296,evm.model.chr27.493,evm.model.chr38.99	LAMC3,MAD1L1,Bicdl1,-
GO:1901292	nucleoside phosphate catabolic process	biological_process	0.44776	1	2	1879	11	12861	evm.model.chr28.167,evm.model.ctg437.3	TEKT3,JOSD2
GO:0031982	vesicle	cellular_component	0.44802	1	10	1879	66	12861	evm.model.chr4.63,evm.model.chr7.218,evm.model.chr30.430,evm.model.chr27.620,evm.model.chr38.42,evm.model.chr18.552,evm.model.ctg1232.9,evm.model.chr16.452,evm.model.ctg2386.6,evm.model.chr24.768	TRIM45,MREG,GOSR1,CLTC,Scn8a,Fezf2,WBP1,GPC5,WBP1,Ndfip1
GO:0032446	protein modification by small protein conjugation	biological_process	0.44846	1	12	1879	77	12861	evm.model.chr29.351,evm.model.chr2.1665,evm.model.chr27.493,evm.model.chr38.99,evm.model.chr39.64,evm.model.chr39.77,evm.model.chr11.750,evm.model.chr39.69,evm.model.chr22.676,evm.model.ctg273.1,evm.model.ctg1174.3,evm.model.chr25.296	LAMC3,HECTD1,Bicdl1,-,Trim39,Trim7,RNF41,Trim39,MID2,RNF41,ARHGAP35,MAD1L1
GO:0004860	protein kinase inhibitor activity	molecular_function	0.44857	1	3	1879	15	12861	evm.model.chr21.123,evm.model.chr1.1932,evm.model.chr34.425	MMP15,PKIB,CDKN1A
GO:0019210	kinase inhibitor activity	molecular_function	0.44857	1	3	1879	15	12861	evm.model.chr34.425,evm.model.chr21.123,evm.model.chr1.1932	CDKN1A,MMP15,PKIB
GO:0006082	organic acid metabolic process	biological_process	0.44971	1	43	1879	300	12861	evm.model.chr21.113,evm.model.chr26.53,evm.model.chr21.214,evm.model.chr2.1069,evm.model.chr2.1554,evm.model.chr3.1390,evm.model.chr38.99,evm.model.chr11.716,evm.model.chr3.1756,evm.model.chr21.170,evm.model.chr23.478,evm.model.ctg1232.2,evm.model.chr35.472,evm.model.ctg1980.1,evm.model.ctg2437.16,evm.model.chr1.254,evm.model.ctg1062.3,evm.model.chr25.220,evm.model.chr32.201,evm.model.ctg1239.2,e…	KATNB1,RGS19,AARS,CARS,RDH12,TCF20,-,PTDSS1,ALX1,-,CDO1,RDH11,POLR2E,TARS2,retsat,PKHD1,ALDOB,DHRS7B,ENO1,Sars,CORIN,Padi2,MTHFD2,DUS4L,GAD2,DISC1,-,IARS2,glul,ACACB,Nfs1,RARS,PYCR3,ALDOC,ALG9,RDH11,ACOX1,Hapln4,Klhl11,ACAC,Dars,GABRB1,UQCRC1
GO:0043436	oxoacid metabolic process	biological_process	0.44971	1	43	1879	300	12861	evm.model.chr26.53,evm.model.chr2.1069,evm.model.chr21.214,evm.model.chr21.113,evm.model.chr2.1554,evm.model.chr3.1390,evm.model.ctg1980.1,evm.model.ctg1232.2,evm.model.chr35.472,evm.model.chr21.170,evm.model.chr23.478,evm.model.chr38.99,evm.model.chr11.716,evm.model.chr3.1756,evm.model.ctg1062.3,evm.model.chr25.220,evm.model.ctg2437.16,evm.model.chr1.254,evm.model.chr3.563,evm.model.chr15.182,ev…	RGS19,CARS,AARS,KATNB1,RDH12,TCF20,TARS2,RDH11,POLR2E,-,CDO1,-,PTDSS1,ALX1,ALDOB,DHRS7B,retsat,PKHD1,DUS4L,CORIN,MTHFD2,Padi2,Sars,ENO1,IARS2,glul,-,GAD2,DISC1,Nfs1,RARS,PYCR3,ALDOC,ACACB,GABRB1,UQCRC1,ACAC,Dars,Hapln4,Klhl11,ALG9,RDH11,ACOX1
GO:0006605	protein targeting	biological_process	0.44989	1	23	1879	157	12861	evm.model.chr38.104,evm.model.chr19.76,evm.model.chr14.631,evm.model.chr9.866,evm.model.ctg2840.5,evm.model.chr21.705,evm.model.chr24.305,evm.model.chr32.470,evm.model.chr38.105,evm.model.ctg1453.4,evm.model.chr21.738,evm.model.chr31.67,evm.model.chr27.493,evm.model.chr38.99,evm.model.chr16.65,evm.model.chr1.3,evm.model.chr34.213,evm.model.ctg1313.6,evm.model.chr32.317,evm.model.chr14.410,evm.mod…	Krt8,UACA,RASAL2,GSTO1,CLPB,DHX38,Tmco6,SLC2A1,KRT18,CASQ1,VPS4A,MTX1,Bicdl1,-,SSR3,GPN1,TOMM6,GIMAP7,KAZN,Abca4,CREB3L1,NUBP2,Spg7
GO:0008982	protein-N(PI)-phosphohistidine-sugar phosphotransferase activity	molecular_function	0.4503	1	2	1879	11	12861	evm.model.chr9.1169,evm.model.chr31.23	ATE1,mef2d
GO:0048598	embryonic morphogenesis	biological_process	0.45132	1	1	1879	4	12861	evm.model.chr7.251	ASB18
GO:0072669	tRNA-splicing ligase complex	cellular_component	0.45132	1	1	1879	4	12861	evm.model.chr7.251	ASB18
GO:0044238	primary metabolic process	biological_process	0.4524	1	659	1879	4575	12861	evm.model.chr22.659,evm.model.chr21.170,evm.model.chr1.2373,evm.model.chr26.671,evm.model.chr25.49,evm.model.chr31.190,evm.model.chr32.479,evm.model.chr26.53,evm.model.chr12.1213,evm.model.ctg2070.9,evm.model.chr18.7,evm.model.chr14.429,evm.model.chr36.166,evm.model.chr9.516,evm.model.chr35.438,evm.model.chr2.1522,evm.model.chr16.169,evm.model.chr28.471,evm.model.chr37.364,evm.model.chr27.404,evm…	DGKD,-,RAB32,SLC35C2,PLK1,DCPS,YBX1,RGS19,Npr2,STAC2,OGG1,GFI1,POLR3D,-,Thop1,EXD2,Tnik,ABCA5,FKBP10,ACACB,RARS,Cpm,SOX2,TMEM64,Capza3,USP39,LAMB3,ASXL2,GJB5,MNX1,HIST2H2BE,LDLRAD3,LDHB,glul,MROH7,-,abhd8,Nr2f2,PLEC,TARS2,TPPP2,SEC31B,CTPS1,NCMAP,CDO1,CPA1,Emilin1,ADAMTS10,STAT5B,TRMT2B,-,Pou6f1,RAD51B,Adamts20,NLRP12,RBM41,RPL35,ZHX3,gnas,cep131,ADAM9,RPL35A,ST3GAL4,Sebox,HOXD11,Ntn4,BRN3,SETD6,…
GO:0006275	regulation of DNA replication	biological_process	0.45354	1	3	1879	17	12861	evm.model.chr16.632,evm.model.chr19.143,evm.model.chr4.1156	DGKD,TIPIN,APOO
GO:0035556	intracellular signal transduction	biological_process	0.4536	1	82	1879	592	12861	evm.model.chr2.914,evm.model.chr10.967,evm.model.chr7.251,evm.model.ctg2663.24,evm.model.chr27.625,evm.model.chr3.2176,evm.model.chr27.98,evm.model.chr10.1202,evm.model.chr34.378,evm.model.chr31.21,evm.model.chr31.97,evm.model.chr3.72,evm.model.chr27.360,evm.model.chr22.582,evm.model.chr19.303,evm.model.chr37.276,evm.model.chr5.1481,evm.model.ctg629.2,evm.model.chr16.823,evm.model.chr18.272,evm.m…	Abcd4,SOS1,ASB18,Psd4,HIC2,MKRN1,WSB2,Plek,GNAT2,IQGAP3,Npr1,Asb13,Cux2,ASB12,rergl,rab18b,AGAP3,ARHGEF11,Gucy1b2,RHOA,SH2B3,HEATR5B,DGKE,MLPH,-,Arl5a,Rhob,RRAD,KSR2,ITGAV,RAB11A,Gnal,CISH,GPN1,RAF1,RASL10B,RAB3C,Itga3,Asb10,RHOF,DGKD,DGKD,RASAL1,ASB9,Rab39b,PHF12,Vav2,RAB24,-,Rassf1,RAB32,PRKCB,Rhog,SOCS2,EIF3I,Npr2,VTA1,Psd2,TRIM2,ARHGAP35,RALB,TCIRG1,RASD2,rsg1,RPP25L,Obscn,ABCF3,ABR,RASD1,Gmi…
GO:0008219	cell death	biological_process	0.45387	1	16	1879	106	12861	evm.model.chr1.322,evm.model.chr17.801,evm.model.chr3.1586,evm.model.chr7.140,evm.model.chr17.608,evm.model.ctg2468.6,evm.model.chr34.408,evm.model.chr21.653,evm.model.chr30.71,evm.model.chr13.1292,evm.model.chr1.499,evm.model.chr21.348,evm.model.ctg2373.2,evm.model.chr29.263,evm.model.chr11.789,evm.model.chr37.255	TNFRSF21,DUSP16,Cradd,ITGAV,-,-,LAMTOR5,CIDEC,CASP1,Phf7,-,Irx6,-,NAIF1,Ripk2,Itga3
GO:0016265	death	biological_process	0.45387	1	16	1879	106	12861	evm.model.chr29.263,evm.model.chr37.255,evm.model.chr11.789,evm.model.ctg2373.2,evm.model.chr21.348,evm.model.ctg2468.6,evm.model.chr21.653,evm.model.chr34.408,evm.model.chr1.499,evm.model.chr13.1292,evm.model.chr30.71,evm.model.chr17.801,evm.model.chr1.322,evm.model.chr3.1586,evm.model.chr7.140,evm.model.chr17.608	NAIF1,Itga3,Ripk2,-,Irx6,-,CIDEC,LAMTOR5,-,Phf7,CASP1,DUSP16,TNFRSF21,Cradd,ITGAV,-
GO:0043232	intracellular non-membrane-bounded organelle	cellular_component	0.45493	1	116	1879	763	12861	evm.model.chr7.800,evm.model.chr4.1774,evm.model.chr1.108,evm.model.chr37.112,evm.model.chr37.106,evm.model.chr28.120,evm.model.chr12.1018,evm.model.chr3.1886,evm.model.ctg631.12,evm.model.ctg500.3,evm.model.chr37.399,evm.model.ctg2578.20,evm.model.chr18.504,evm.model.chr37.127,evm.model.ctg124.1,evm.model.chr25.534,evm.model.chr14.115,evm.model.ctg1330.2,evm.model.chr35.26,evm.model.chr2.1327,ev…	RPL37A,NPAS2,CENPO,-,-,Ccdc42,Rpl37,SUN2,-,Mrps26,Rpl23,-,Lamb2,-,ANKRD7,-,Fam78b,-,ADAMTS10,CREB3L1,-,-,-,-,Gtsf1,COLEC12,-,-,SPAG5,-,RPL35,TBC1D2,Macf1,-,RPL35A,Pts,BKJ,Ntn4,-,Iffo1,Krt8,MYO3A,-,Macf1,-,MROH2B,-,-,-,CTC1,RPL3,BFSP1,Mrpl12,MYH7,RPS6,Tctex1d4,RAF1,MYH6,Krt23,-,TCEA3,ncaph,KRT18,Soga1,MYO3B,-,Rps16,RAB32,MYO5C,TEKT3,BKJ,TOP3A,-,Rps18,Irx6,HP1BP3,Myo5b,MAFK,-,Mrpl4,mfsd2a,GFI1,MRPS…
GO:0090304	nucleic acid metabolic process	biological_process	0.45517	1	338	1879	2323	12861	evm.model.chr35.508,evm.model.chr10.929,evm.model.chr3.1774,evm.model.ctg2663.12,evm.model.chr34.23,evm.model.chr13.182,evm.model.chr38.99,evm.model.chr2.625,evm.model.chr35.387,evm.model.chr2.1793,evm.model.ctg2184.4,evm.model.chr23.312,evm.model.ctg2590.2,evm.model.chr16.632,evm.model.ctg470.4,evm.model.chr4.886,evm.model.ctg11.10,evm.model.chr11.2,evm.model.chr7.503,evm.model.ctg1685.24,evm.mo…	esg1,CFAP61,HERVK_113,GGCX,Bcas2,FOXO1,-,GLRX5,SUGP1,MYOD1,hmx3b,TXN,CHAF1A,DGKD,pol,HSF2BP,bop1,-,HOXD13,HIST2H2BE,-,irx3,NCOA2,PRAG1,Pou3f4,NIN,ZNF850,RPA1,FGG,COL3A1,DNASE1L2,PAX3,rnf207b,Npr1,TLX1,brcc3,POLD2,E2F1,FOXO3,TRAV1-2,gag-pol,-,pol,Dnali1,tcf3,DUSP1,CTU2,PTGER3,Fam78b,Polrmt,Spata5,DUPD1,Rorb,HIST2H2BE,NR5A1,DUS4L,GPD2,TIPIN,TCEA3,EN2,GPN1,JUND,pol,VPS4A,LEO1,T,TAF5,ALG9,BLM,Runx1t1…
GO:0006221	pyrimidine nucleotide biosynthetic process	biological_process	0.45522	1	3	1879	17	12861	evm.model.chr33.399,evm.model.chr8.250,evm.model.chr24.642	CTPS1,TYMS,NME5
GO:0032561	guanyl ribonucleotide binding	molecular_function	0.4553	1	53	1879	362	12861	evm.model.chr6.825,evm.model.chr7.839,evm.model.ctg2840.5,evm.model.ctg1459.12,evm.model.chr25.205,evm.model.chr18.272,evm.model.chr26.165,evm.model.chr16.295,evm.model.chr25.487,evm.model.chr30.258,evm.model.chr7.860,evm.model.chr1.2490,evm.model.chr1.3,evm.model.chr35.308,evm.model.ctg1313.6,evm.model.chr13.1237,evm.model.chr8.390,evm.model.chr19.147,evm.model.chr3.20,evm.model.chr26.67,evm.mod…	ARL9,bcs1l,CLPB,GIMAP7,RASD1,RHOA,gnas,ABCF3,Gspt1,RASL10B,abcb6,NTPCR,GPN1,RAB8A,GIMAP7,Rasl11a,Gnal,RAB11A,RABL2A,EEF1A,ABCC3,ABCA10,RRAD,Rhob,Arl5a,NKIRAS1,RAB32,GNAT2,RAB24,DHX38,LONP1,GTPBP10,Rab39b,MYO3B,LAMA5,RHOF,GPR149,RAB3C,Abcd4,rsg1,AGAP3,RASD2,EEF2,RALB,ARHGAP35,CLP1,GIMAP8,Abca4,rergl,rab18b,CBWD1,NUBP2,Rhog
GO:0005381	iron ion transmembrane transporter activity	molecular_function	0.45532	1	11	1879	66	12861	evm.model.chr21.59,evm.model.chr33.288,evm.model.ctg1313.1,evm.model.chr5.271,evm.model.chr7.1065,evm.model.chr1.3,evm.model.chr5.717,evm.model.ctg1459.12,evm.model.chr19.147,evm.model.chr7.742,evm.model.ctg1313.6	RRAD,Rab39b,GIMAP8,NKIRAS1,Arl5a,GPN1,GTPBP10,GIMAP7,RAB11A,RALB,GIMAP7
GO:0006826	iron ion transport	biological_process	0.45532	1	11	1879	66	12861	evm.model.chr1.3,evm.model.chr7.742,evm.model.chr19.147,evm.model.ctg1313.6,evm.model.chr5.717,evm.model.ctg1459.12,evm.model.chr21.59,evm.model.chr33.288,evm.model.ctg1313.1,evm.model.chr5.271,evm.model.chr7.1065	GPN1,RALB,RAB11A,GIMAP7,GTPBP10,GIMAP7,RRAD,Rab39b,GIMAP8,NKIRAS1,Arl5a
GO:0035306	positive regulation of dephosphorylation	biological_process	0.45586	1	1	1879	5	12861	evm.model.chr10.858	EML6
GO:0035307	positive regulation of protein dephosphorylation	biological_process	0.45586	1	1	1879	5	12861	evm.model.chr10.858	EML6
GO:0071595	Nem1-Spo7 phosphatase complex	cellular_component	0.45586	1	1	1879	5	12861	evm.model.chr10.858	EML6
GO:0042278	purine nucleoside metabolic process	biological_process	0.45598	1	18	1879	116	12861	evm.model.chr30.364,evm.model.chr32.91,evm.model.chr7.790,evm.model.chr29.432,evm.model.chr15.176,evm.model.ctg1062.3,evm.model.chr7.936,evm.model.chr6.237,evm.model.chr33.46,evm.model.ctg2663.11,evm.model.chr38.42,evm.model.chr32.201,evm.model.chr26.43,evm.model.ctg2135.3,evm.model.chr24.642,evm.model.chr7.374,evm.model.chr35.264,evm.model.chr9.760	ALDOC,PANK4,ERCC3,MYMK,GABRB1,ALDOB,Dars,FGG,Slc17a4,Mat2a,Scn8a,ENO1,UCKL1,MROH7,NME5,Wdr12,Plin3,ZFYVE27
GO:0046128	purine ribonucleoside metabolic process	biological_process	0.45598	1	18	1879	116	12861	evm.model.chr35.264,evm.model.chr9.760,evm.model.chr26.43,evm.model.ctg2135.3,evm.model.chr24.642,evm.model.chr7.374,evm.model.chr38.42,evm.model.chr32.201,evm.model.ctg2663.11,evm.model.chr33.46,evm.model.chr6.237,evm.model.chr15.176,evm.model.ctg1062.3,evm.model.chr7.936,evm.model.chr7.790,evm.model.chr29.432,evm.model.chr30.364,evm.model.chr32.91	Plin3,ZFYVE27,UCKL1,MROH7,NME5,Wdr12,Scn8a,ENO1,Mat2a,Slc17a4,FGG,GABRB1,ALDOB,Dars,ERCC3,MYMK,ALDOC,PANK4
GO:0010941	regulation of cell death	biological_process	0.45638	1	12	1879	80	12861	evm.model.ctg2468.6,evm.model.chr37.255,evm.model.chr11.789,evm.model.chr34.408,evm.model.chr13.1292,evm.model.chr1.499,evm.model.chr30.71,evm.model.chr17.801,evm.model.chr1.322,evm.model.chr3.1586,evm.model.chr7.140,evm.model.chr21.348	-,Itga3,Ripk2,LAMTOR5,Phf7,-,CASP1,DUSP16,TNFRSF21,Cradd,ITGAV,Irx6
GO:0042981	regulation of apoptotic process	biological_process	0.45638	1	12	1879	80	12861	evm.model.ctg2468.6,evm.model.chr30.71,evm.model.chr1.499,evm.model.chr13.1292,evm.model.chr34.408,evm.model.chr11.789,evm.model.chr37.255,evm.model.chr1.322,evm.model.chr17.801,evm.model.chr21.348,evm.model.chr7.140,evm.model.chr3.1586	-,CASP1,-,Phf7,LAMTOR5,Ripk2,Itga3,TNFRSF21,DUSP16,Irx6,ITGAV,Cradd
GO:0043067	regulation of programmed cell death	biological_process	0.45638	1	12	1879	80	12861	evm.model.chr21.348,evm.model.chr7.140,evm.model.chr3.1586,evm.model.chr1.322,evm.model.chr17.801,evm.model.chr30.71,evm.model.chr13.1292,evm.model.chr1.499,evm.model.chr11.789,evm.model.chr34.408,evm.model.chr37.255,evm.model.ctg2468.6	Irx6,ITGAV,Cradd,TNFRSF21,DUSP16,CASP1,Phf7,-,Ripk2,LAMTOR5,Itga3,-
GO:0009086	methionine biosynthetic process	biological_process	0.45727	1	1	1879	4	12861	evm.model.chr1.254	PKHD1
GO:0016604	nuclear body	cellular_component	0.45731	1	1	1879	5	12861	evm.model.ctg1932.4	MAML2
GO:0016607	nuclear speck	cellular_component	0.45731	1	1	1879	5	12861	evm.model.ctg1932.4	MAML2
GO:0051648	vesicle localization	biological_process	0.45732	1	1	1879	4	12861	evm.model.chr7.218	MREG
GO:0051650	establishment of vesicle localization	biological_process	0.45732	1	1	1879	4	12861	evm.model.chr7.218	MREG
GO:0016829	lyase activity	molecular_function	0.45802	1	28	1879	191	12861	evm.model.chr12.816,evm.model.chr18.101,evm.model.chr29.127,evm.model.ctg1062.3,evm.model.chr37.360,evm.model.chr27.537,evm.model.ctg2437.16,evm.model.chr22.140,evm.model.chr30.364,evm.model.chr26.580,evm.model.ctg716.9,evm.model.chr3.2176,evm.model.chr35.472,evm.model.chr16.823,evm.model.chr7.169,evm.model.ctg2788.2,evm.model.chr1.1952,evm.model.ctg2663.12,evm.model.chr16.282,evm.model.chr5.899,…	smim15,UQCRC1,ALAD,ALDOB,Klhl11,SFI1,retsat,LAS1L,ALDOC,Nfs1,Echs1,MKRN1,POLR2E,Gucy1b2,RPE,CIB1,-,GGCX,EIF4G1,GAD2,Npr2,Gucy2e,TMC6,Rnf123,Npr1,Echdc3,OGG1,ENO1
GO:0034637	cellular carbohydrate biosynthetic process	biological_process	0.45847	1	3	1879	20	12861	evm.model.chr16.335,evm.model.chr6.875,evm.model.chr30.365	B3gnt7,CCSER1,SPAG5
GO:0004019	adenylosuccinate synthase activity	molecular_function	0.45883	1	1	1879	5	12861	evm.model.chr26.118	LAMA5
GO:0004402	histone acetyltransferase activity	molecular_function	0.45939	1	3	1879	17	12861	evm.model.chr15.1113,evm.model.chr33.125,evm.model.chr25.557	POLR1A,GJB5,Crebbp
GO:0031386	protein tag	molecular_function	0.45942	1	1	1879	3	12861	evm.model.ctg273.1	RNF41
GO:0007091	metaphase/anaphase transition of mitotic cell cycle	biological_process	0.46008	1	4	1879	26	12861	evm.model.chr25.296,evm.model.chr38.99,evm.model.chr27.493,evm.model.chr29.351	MAD1L1,-,Bicdl1,LAMC3
GO:0010965	regulation of mitotic sister chromatid separation	biological_process	0.46008	1	4	1879	26	12861	evm.model.chr29.351,evm.model.chr25.296,evm.model.chr38.99,evm.model.chr27.493	LAMC3,MAD1L1,-,Bicdl1
GO:0030071	regulation of mitotic metaphase/anaphase transition	biological_process	0.46008	1	4	1879	26	12861	evm.model.chr27.493,evm.model.chr38.99,evm.model.chr25.296,evm.model.chr29.351	Bicdl1,-,MAD1L1,LAMC3
GO:0031145	anaphase-promoting complex-dependent proteasomal ubiquitin-dependent protein catabolic process	biological_process	0.46008	1	4	1879	26	12861	evm.model.chr25.296,evm.model.chr38.99,evm.model.chr27.493,evm.model.chr29.351	MAD1L1,-,Bicdl1,LAMC3
GO:0032434	regulation of proteasomal ubiquitin-dependent protein catabolic process	biological_process	0.46008	1	4	1879	26	12861	evm.model.chr29.351,evm.model.chr25.296,evm.model.chr27.493,evm.model.chr38.99	LAMC3,MAD1L1,Bicdl1,-
GO:0033044	regulation of chromosome organization	biological_process	0.46008	1	4	1879	26	12861	evm.model.chr25.296,evm.model.chr27.493,evm.model.chr38.99,evm.model.chr29.351	MAD1L1,Bicdl1,-,LAMC3
GO:0033045	regulation of sister chromatid segregation	biological_process	0.46008	1	4	1879	26	12861	evm.model.chr27.493,evm.model.chr38.99,evm.model.chr25.296,evm.model.chr29.351	Bicdl1,-,MAD1L1,LAMC3
GO:0033047	regulation of mitotic sister chromatid segregation	biological_process	0.46008	1	4	1879	26	12861	evm.model.chr29.351,evm.model.chr27.493,evm.model.chr38.99,evm.model.chr25.296	LAMC3,Bicdl1,-,MAD1L1
GO:0044784	metaphase/anaphase transition of cell cycle	biological_process	0.46008	1	4	1879	26	12861	evm.model.chr29.351,evm.model.chr25.296,evm.model.chr27.493,evm.model.chr38.99	LAMC3,MAD1L1,Bicdl1,-
GO:0051306	mitotic sister chromatid separation	biological_process	0.46008	1	4	1879	26	12861	evm.model.chr29.351,evm.model.chr38.99,evm.model.chr27.493,evm.model.chr25.296	LAMC3,-,Bicdl1,MAD1L1
GO:0051983	regulation of chromosome segregation	biological_process	0.46008	1	4	1879	26	12861	evm.model.chr27.493,evm.model.chr38.99,evm.model.chr25.296,evm.model.chr29.351	Bicdl1,-,MAD1L1,LAMC3
GO:0061136	regulation of proteasomal protein catabolic process	biological_process	0.46008	1	4	1879	26	12861	evm.model.chr29.351,evm.model.chr27.493,evm.model.chr38.99,evm.model.chr25.296	LAMC3,Bicdl1,-,MAD1L1
GO:1902099	regulation of metaphase/anaphase transition of cell cycle	biological_process	0.46008	1	4	1879	26	12861	evm.model.chr25.296,evm.model.chr38.99,evm.model.chr27.493,evm.model.chr29.351	MAD1L1,-,Bicdl1,LAMC3
GO:1903050	regulation of proteolysis involved in cellular protein catabolic process	biological_process	0.46008	1	4	1879	26	12861	evm.model.chr25.296,evm.model.chr38.99,evm.model.chr27.493,evm.model.chr29.351	MAD1L1,-,Bicdl1,LAMC3
GO:1903362	regulation of cellular protein catabolic process	biological_process	0.46008	1	4	1879	26	12861	evm.model.chr29.351,evm.model.chr38.99,evm.model.chr27.493,evm.model.chr25.296	LAMC3,-,Bicdl1,MAD1L1
GO:0048308	organelle inheritance	biological_process	0.4618	1	2	1879	10	12861	evm.model.chr8.756,evm.model.chr19.21	BLOC1S4,V-FPS
GO:0004656	procollagen-proline 4-dioxygenase activity	molecular_function	0.46277	1	1	1879	5	12861	evm.model.chr9.397	P4HA1
GO:0019798	procollagen-proline dioxygenase activity	molecular_function	0.46277	1	1	1879	5	12861	evm.model.chr9.397	P4HA1
GO:0031543	peptidyl-proline dioxygenase activity	molecular_function	0.46277	1	1	1879	5	12861	evm.model.chr9.397	P4HA1
GO:0031545	peptidyl-proline 4-dioxygenase activity	molecular_function	0.46277	1	1	1879	5	12861	evm.model.chr9.397	P4HA1
GO:0015889	cobalamin transport	biological_process	0.46277	1	1	1879	3	12861	evm.model.ctg2709.2	Tcn2
GO:0051180	vitamin transport	biological_process	0.46277	1	1	1879	3	12861	evm.model.ctg2709.2	Tcn2
GO:0090407	organophosphate biosynthetic process	biological_process	0.46285	1	27	1879	190	12861	evm.model.chr35.264,evm.model.ctg437.3,evm.model.chr16.282,evm.model.chr15.270,evm.model.chr1.2490,evm.model.ctg2135.3,evm.model.chr26.43,evm.model.chr24.642,evm.model.chr31.97,evm.model.chr38.42,evm.model.chr30.363,evm.model.chr25.666,evm.model.chr12.1213,evm.model.chr18.320,evm.model.ctg1229.2,evm.model.chr33.46,evm.model.chr8.250,evm.model.chr22.37,evm.model.chr7.169,evm.model.chr2.1387,evm.mo…	Plin3,JOSD2,EIF4G1,AIRC,NTPCR,MROH7,UCKL1,NME5,Npr1,Scn8a,Pigs,Pigq,Npr2,Rnf123,Gucy2e,Slc17a4,TYMS,SLC9A2,RPE,RPAP1,Gucy1b2,PTDSS1,ERCC3,LAMA5,CTPS1,PANK4,DNAH9
GO:0002532	production of molecular mediator involved in inflammatory response	biological_process	0.46372	1	1	1879	4	12861	evm.model.chr25.8	IL9R
GO:0004896	cytokine receptor activity	molecular_function	0.46372	1	1	1879	4	12861	evm.model.chr25.8	IL9R
GO:0004112	cyclic-nucleotide phosphodiesterase activity	molecular_function	0.46491	1	4	1879	29	12861	evm.model.chr22.140,evm.model.chr21.676,evm.model.chr14.1224,evm.model.chr38.74	LAS1L,PDE2A,Pde4b,Pde1b
GO:0004356	glutamate-ammonia ligase activity	molecular_function	0.46522	1	2	1879	9	12861	evm.model.chr29.168,evm.model.ctg720.7	glul,-
GO:0016211	ammonia ligase activity	molecular_function	0.46522	1	2	1879	9	12861	evm.model.ctg720.7,evm.model.chr29.168	-,glul
GO:0016880	acid-ammonia (or amide) ligase activity	molecular_function	0.46522	1	2	1879	9	12861	evm.model.chr29.168,evm.model.ctg720.7	glul,-
GO:0015105	arsenite transmembrane transporter activity	molecular_function	0.46585	1	1	1879	4	12861	evm.model.ctg2534.4	-
GO:0015700	arsenite transport	biological_process	0.46585	1	1	1879	4	12861	evm.model.ctg2534.4	-
GO:0001533	cornified envelope	cellular_component	0.46641	1	1	1879	4	12861	evm.model.chr18.99	Col7a1
GO:0008013	beta-catenin binding	molecular_function	0.46645	1	2	1879	12	12861	evm.model.chr18.303,evm.model.chr22.314	Apeh,MED12
GO:0012506	vesicle membrane	cellular_component	0.46665	1	5	1879	33	12861	evm.model.chr4.63,evm.model.chr16.452,evm.model.chr27.620,evm.model.chr18.552,evm.model.chr38.42	TRIM45,GPC5,CLTC,Fezf2,Scn8a
GO:0000287	magnesium ion binding	molecular_function	0.46983	1	8	1879	55	12861	evm.model.chr32.201,evm.model.chr2.1025,evm.model.chr2.1435,evm.model.chr24.600,evm.model.chr24.434,evm.model.chr31.387,evm.model.chr37.363,evm.model.chr9.380	ENO1,Nt5c1a,Acot5,FLT4,SLC34A1,ALG9,NT5C3B,PPA1
GO:0004565	beta-galactosidase activity	molecular_function	0.47005	1	1	1879	5	12861	evm.model.chr2.202	TMEM260
GO:0045930	negative regulation of mitotic cell cycle	biological_process	0.47006	1	4	1879	26	12861	evm.model.chr29.351,evm.model.chr27.493,evm.model.chr38.99,evm.model.chr25.296	LAMC3,Bicdl1,-,MAD1L1
GO:0009126	purine nucleoside monophosphate metabolic process	biological_process	0.47097	1	14	1879	90	12861	evm.model.chr16.282,evm.model.chr15.270,evm.model.chr35.264,evm.model.chr6.237,evm.model.chr7.374,evm.model.ctg1062.3,evm.model.ctg2135.3,evm.model.chr15.176,evm.model.chr7.790,evm.model.chr29.432,evm.model.chr32.201,evm.model.chr38.42,evm.model.chr33.46,evm.model.chr30.364	EIF4G1,AIRC,Plin3,FGG,Wdr12,ALDOB,MROH7,GABRB1,ERCC3,MYMK,ENO1,Scn8a,Slc17a4,ALDOC
GO:0009161	ribonucleoside monophosphate metabolic process	biological_process	0.47097	1	14	1879	90	12861	evm.model.chr35.264,evm.model.chr6.237,evm.model.chr15.270,evm.model.chr16.282,evm.model.chr15.176,evm.model.ctg2135.3,evm.model.ctg1062.3,evm.model.chr7.374,evm.model.chr38.42,evm.model.chr7.790,evm.model.chr29.432,evm.model.chr32.201,evm.model.chr30.364,evm.model.chr33.46	Plin3,FGG,AIRC,EIF4G1,GABRB1,MROH7,ALDOB,Wdr12,Scn8a,ERCC3,MYMK,ENO1,ALDOC,Slc17a4
GO:0009167	purine ribonucleoside monophosphate metabolic process	biological_process	0.47097	1	14	1879	90	12861	evm.model.chr6.237,evm.model.chr35.264,evm.model.chr15.270,evm.model.chr16.282,evm.model.chr15.176,evm.model.ctg2135.3,evm.model.ctg1062.3,evm.model.chr7.374,evm.model.chr38.42,evm.model.chr32.201,evm.model.chr7.790,evm.model.chr29.432,evm.model.chr30.364,evm.model.chr33.46	FGG,Plin3,AIRC,EIF4G1,GABRB1,MROH7,ALDOB,Wdr12,Scn8a,ENO1,ERCC3,MYMK,ALDOC,Slc17a4
GO:0005942	phosphatidylinositol 3-kinase complex	cellular_component	0.47105	1	2	1879	12	12861	evm.model.chr31.233,evm.model.chr10.1019	Aplp2,RRP36
GO:0005944	phosphatidylinositol 3-kinase complex, class IB	cellular_component	0.47105	1	2	1879	12	12861	evm.model.chr10.1019,evm.model.chr31.233	RRP36,Aplp2
GO:0035014	phosphatidylinositol 3-kinase regulator activity	molecular_function	0.47105	1	2	1879	12	12861	evm.model.chr10.1019,evm.model.chr31.233	RRP36,Aplp2
GO:0046935	1-phosphatidylinositol-3-kinase regulator activity	molecular_function	0.47105	1	2	1879	12	12861	evm.model.chr31.233,evm.model.chr10.1019	Aplp2,RRP36
GO:0097651	phosphatidylinositol 3-kinase complex, class I	cellular_component	0.47105	1	2	1879	12	12861	evm.model.chr31.233,evm.model.chr10.1019	Aplp2,RRP36
GO:0051338	regulation of transferase activity	biological_process	0.47121	1	5	1879	32	12861	evm.model.chr38.99,evm.model.chr27.493,evm.model.chr25.296,evm.model.chr1.1932,evm.model.chr29.351	-,Bicdl1,MAD1L1,PKIB,LAMC3
GO:0008200	ion channel inhibitor activity	molecular_function	0.47125	1	8	1879	51	12861	evm.model.chr26.299,evm.model.chr13.1237,evm.model.chr10.858,evm.model.chr35.481,evm.model.chr22.496,evm.model.chr24.540,evm.model.chr30.293,evm.model.chr38.105	NCOA3,Rasl11a,EML6,med16,TMEM164,GALNT10,PHF7,KRT18
GO:0016248	channel inhibitor activity	molecular_function	0.47125	1	8	1879	51	12861	evm.model.chr13.1237,evm.model.chr26.299,evm.model.chr35.481,evm.model.chr10.858,evm.model.chr30.293,evm.model.chr22.496,evm.model.chr24.540,evm.model.chr38.105	Rasl11a,NCOA3,med16,EML6,PHF7,TMEM164,GALNT10,KRT18
GO:0043631	RNA polyadenylation	biological_process	0.47128	1	2	1879	10	12861	evm.model.chr32.254,evm.model.chr3.974	MTOR,ST7
GO:0008250	oligosaccharyltransferase complex	cellular_component	0.47152	1	1	1879	5	12861	evm.model.ctg2029.25	DAD1
GO:0008158	hedgehog receptor activity	molecular_function	0.47171	1	2	1879	14	12861	evm.model.ctg2663.19,evm.model.chr14.877	NPC1L1,ptch1
GO:0005509	calcium ion binding	molecular_function	0.47212	1	54	1879	391	12861	evm.model.chr9.786,evm.model.chr2.1803,evm.model.chr38.12,evm.model.chr14.429,evm.model.chr12.518,evm.model.chr26.53,evm.model.chr22.364,evm.model.chr6.72,evm.model.chr10.898,evm.model.chr21.746,evm.model.chr33.71,evm.model.ctg1874.7,evm.model.chr18.414,evm.model.chr17.80,evm.model.ctg2788.2,evm.model.chr6.837,evm.model.ctg2202.2,evm.model.ctg1453.4,evm.model.chr9.394,evm.model.chr23.1065,evm.mod…	Kcnip2,NUCB2,LRP1,GFI1,VLDLR,RGS19,Prrg3,PCDH18,Cd93,K-CAM,Hpca,FAT1,EFCC1,CBLB,CIB1,LRP2,CALU,CASQ1,PLA2G12B,TPPP2,SPARCL1,CIB1,Mfge8,VPREB3,P4htm,NOX5,HEG1,Pcdh19,PCDHGC3,MATN4,FBLN7,GPD2,TLL1,CANT1,Padi2,CLSTN3,CDH17,HPCAL1,Spock2,NIN,Actn4,FKBP10,CIB3,Macf1,CDH1,VCAN,CALB2,NPNT,PCDH7,SNED1,FAT2,CABP4,PCDHA2,ACTN2
GO:0006643	membrane lipid metabolic process	biological_process	0.47328	1	8	1879	54	12861	evm.model.chr31.70,evm.model.chr22.37,evm.model.chr2.1387,evm.model.chr35.96,evm.model.chr21.108,evm.model.chr25.666,evm.model.chr30.363,evm.model.chr12.1206	GBA,SLC9A2,RPAP1,LINGO3,ADGRG1,Pigq,Pigs,GBA2
GO:0006888	ER to Golgi vesicle-mediated transport	biological_process	0.4733	1	4	1879	26	12861	evm.model.chr18.552,evm.model.chr38.42,evm.model.chr16.452,evm.model.chr4.63	Fezf2,Scn8a,GPC5,TRIM45
GO:0008290	F-actin capping protein complex	cellular_component	0.4733	1	1	1879	4	12861	evm.model.chr17.888	Capza3
GO:0005976	polysaccharide metabolic process	biological_process	0.4742	1	4	1879	27	12861	evm.model.ctg1082.4,evm.model.chr30.240,evm.model.chr16.335,evm.model.chr6.875	-,Rasa4,B3gnt7,CCSER1
GO:0004590	orotidine-5'-phosphate decarboxylase activity	molecular_function	0.47433	1	1	1879	3	12861	evm.model.chr7.169	RPE
GO:0006207	'de novo' pyrimidine nucleobase biosynthetic process	biological_process	0.47433	1	1	1879	3	12861	evm.model.chr7.169	RPE
GO:0050909	sensory perception of taste	biological_process	0.4751	1	3	1879	16	12861	evm.model.chr26.274,evm.model.chr1.2343,evm.model.ctg2366.4	Opn5,SASH1,-
GO:0015936	coenzyme A metabolic process	biological_process	0.47574	1	3	1879	16	12861	evm.model.chr9.760,evm.model.chr26.43,evm.model.chr32.91	ZFYVE27,UCKL1,PANK4
GO:0033865	nucleoside bisphosphate metabolic process	biological_process	0.47574	1	3	1879	16	12861	evm.model.chr9.760,evm.model.chr32.91,evm.model.chr26.43	ZFYVE27,PANK4,UCKL1
GO:0033875	ribonucleoside bisphosphate metabolic process	biological_process	0.47574	1	3	1879	16	12861	evm.model.chr32.91,evm.model.chr26.43,evm.model.chr9.760	PANK4,UCKL1,ZFYVE27
GO:0034032	purine nucleoside bisphosphate metabolic process	biological_process	0.47574	1	3	1879	16	12861	evm.model.chr9.760,evm.model.chr32.91,evm.model.chr26.43	ZFYVE27,PANK4,UCKL1
GO:0004861	cyclin-dependent protein serine/threonine kinase inhibitor activity	molecular_function	0.47607	1	1	1879	4	12861	evm.model.chr34.425	CDKN1A
GO:0016868	intramolecular transferase activity, phosphotransferases	molecular_function	0.4773	1	2	1879	12	12861	evm.model.chr28.77,evm.model.chr10.1292	DNAH9,Jag1
GO:0000096	sulfur amino acid metabolic process	biological_process	0.47867	1	2	1879	10	12861	evm.model.chr23.478,evm.model.chr1.254	CDO1,PKHD1
GO:0015114	phosphate ion transmembrane transporter activity	molecular_function	0.47868	1	1	1879	4	12861	evm.model.chr24.434	SLC34A1
GO:0008484	sulfuric ester hydrolase activity	molecular_function	0.47896	1	4	1879	26	12861	evm.model.chr1.2034,evm.model.chr24.589,evm.model.chr3.1175,evm.model.chr3.15	ENPP1,Arsi,GNS,Arsa
GO:0098813	nuclear chromosome segregation	biological_process	0.47916	1	12	1879	81	12861	evm.model.chr33.59,evm.model.chr25.317,evm.model.chr29.351,evm.model.chr27.493,evm.model.chr1.108,evm.model.chr38.99,evm.model.chr10.1233,evm.model.ctg124.1,evm.model.chr28.167,evm.model.ctg1130.4,evm.model.chr33.60,evm.model.chr25.296	Macf1,MAFK,LAMC3,Bicdl1,CENPO,-,BFSP1,ANKRD7,TEKT3,ncaph,Macf1,MAD1L1
GO:0031984	organelle subcompartment	cellular_component	0.48078	1	2	1879	11	12861	evm.model.chr32.4,evm.model.chr3.2278	Slc45a1,B4GALNT3
GO:0098791	Golgi subcompartment	cellular_component	0.48078	1	2	1879	11	12861	evm.model.chr3.2278,evm.model.chr32.4	B4GALNT3,Slc45a1
GO:0051188	cofactor biosynthetic process	biological_process	0.48087	1	15	1879	106	12861	evm.model.ctg2663.11,evm.model.ctg1232.2,evm.model.chr32.91,evm.model.ctg2539.42,evm.model.chr9.744,evm.model.chr29.279,evm.model.chr7.169,evm.model.chr25.220,evm.model.chr7.936,evm.model.chr26.43,evm.model.chr1.2490,evm.model.chr2.1554,evm.model.ctg437.3,evm.model.ctg2262.3,evm.model.chr25.442	Mat2a,RDH11,PANK4,MTHFD2,Cox15,Slc27a4,RPE,DHRS7B,Dars,UCKL1,NTPCR,RDH12,JOSD2,RDH11,COQ7
GO:0008536	Ran GTPase binding	molecular_function	0.48107	1	2	1879	15	12861	evm.model.chr36.179,evm.model.chr12.567	XPO7,Tnpo1
GO:0007346	regulation of mitotic cell cycle	biological_process	0.4819	1	5	1879	33	12861	evm.model.chr25.296,evm.model.chr38.99,evm.model.chr27.493,evm.model.chr10.155,evm.model.chr29.351	MAD1L1,-,Bicdl1,MAD2L1BP,LAMC3
GO:0019748	secondary metabolic process	biological_process	0.48384	1	3	1879	17	12861	evm.model.chr34.32,evm.model.chr37.362,evm.model.chr5.897	AP4B1,Klhl10,MYO3A
GO:0006303	double-strand break repair via nonhomologous end joining	biological_process	0.48401	1	2	1879	12	12861	evm.model.chr18.743,evm.model.chr16.898	Cand1,PAQR9
GO:0003997	acyl-CoA oxidase activity	molecular_function	0.48414	1	1	1879	5	12861	evm.model.chr28.278	ACOX1
GO:0016247	channel regulator activity	molecular_function	0.48476	1	8	1879	52	12861	evm.model.chr38.105,evm.model.chr30.293,evm.model.chr22.496,evm.model.chr24.540,evm.model.chr10.858,evm.model.chr35.481,evm.model.chr13.1237,evm.model.chr26.299	KRT18,PHF7,TMEM164,GALNT10,EML6,med16,Rasl11a,NCOA3
GO:0045934	negative regulation of nucleobase-containing compound metabolic process	biological_process	0.48559	1	4	1879	27	12861	evm.model.chr6.216,evm.model.chr4.1156,evm.model.chr19.143,evm.model.chr12.293	TRIM2,APOO,TIPIN,Rorb
GO:0008452	RNA ligase activity	molecular_function	0.48615	1	1	1879	4	12861	evm.model.chr35.387	SUGP1
GO:0003689	DNA clamp loader activity	molecular_function	0.48674	1	1	1879	5	12861	evm.model.chr14.115	Fam78b
GO:0005657	replication fork	cellular_component	0.48674	1	1	1879	5	12861	evm.model.chr14.115	Fam78b
GO:0005663	DNA replication factor C complex	cellular_component	0.48674	1	1	1879	5	12861	evm.model.chr14.115	Fam78b
GO:0033170	protein-DNA loading ATPase activity	molecular_function	0.48674	1	1	1879	5	12861	evm.model.chr14.115	Fam78b
GO:0003810	protein-glutamine gamma-glutamyltransferase activity	molecular_function	0.48699	1	2	1879	12	12861	evm.model.chr26.660,evm.model.chr26.712	TGM3,TGL2
GO:0018149	peptide cross-linking	biological_process	0.48699	1	2	1879	12	12861	evm.model.chr26.712,evm.model.chr26.660	TGL2,TGM3
GO:0034660	ncRNA metabolic process	biological_process	0.48709	1	35	1879	249	12861	evm.model.chr31.387,evm.model.chr7.936,evm.model.chr16.339,evm.model.chr24.135,evm.model.chr22.178,evm.model.chr10.547,evm.model.chr1.3,evm.model.chr1.2490,evm.model.chr26.430,evm.model.ctg1239.2,evm.model.chr7.1099,evm.model.chr24.451,evm.model.chr3.563,evm.model.chr15.182,evm.model.chr9.168,evm.model.ctg11.10,evm.model.chr15.481,evm.model.chr35.196,evm.model.ctg2437.16,evm.model.chr21.144,evm.m…	ALG9,Dars,RPL35A,RARS,TRMT12,IARS2,GPN1,NTPCR,MYH7,Sars,GPD2,ZNF346,DUS4L,CORIN,DUPD1,bop1,Spata5,LONP1,retsat,NLRC5,RAB32,Trit1,ALX1,DUSP5,VCPKMT,DUSP1,TARS2,CTU2,PIPOX,MPI,TRMT2B,CBWD1,AARS,CARS,PEX6
GO:0009967	positive regulation of signal transduction	biological_process	0.48782	1	5	1879	34	12861	evm.model.chr1.499,evm.model.chr7.140,evm.model.ctg1174.3,evm.model.chr37.255,evm.model.chr3.2176	-,ITGAV,ARHGAP35,Itga3,MKRN1
GO:0010647	positive regulation of cell communication	biological_process	0.48782	1	5	1879	34	12861	evm.model.chr37.255,evm.model.ctg1174.3,evm.model.chr1.499,evm.model.chr7.140,evm.model.chr3.2176	Itga3,ARHGAP35,-,ITGAV,MKRN1
GO:0023056	positive regulation of signaling	biological_process	0.48782	1	5	1879	34	12861	evm.model.chr3.2176,evm.model.ctg1174.3,evm.model.chr37.255,evm.model.chr7.140,evm.model.chr1.499	MKRN1,ARHGAP35,Itga3,ITGAV,-
GO:0000778	condensed nuclear chromosome kinetochore	cellular_component	0.48818	1	8	1879	52	12861	evm.model.chr10.1233,evm.model.chr38.99,evm.model.chr1.108,evm.model.chr25.317,evm.model.chr33.59,evm.model.chr33.60,evm.model.chr28.167,evm.model.ctg124.1	BFSP1,-,CENPO,MAFK,Macf1,Macf1,TEKT3,ANKRD7
GO:0000780	condensed nuclear chromosome, centromeric region	cellular_component	0.48818	1	8	1879	52	12861	evm.model.chr28.167,evm.model.ctg124.1,evm.model.chr33.60,evm.model.chr25.317,evm.model.chr33.59,evm.model.chr1.108,evm.model.chr38.99,evm.model.chr10.1233	TEKT3,ANKRD7,Macf1,MAFK,Macf1,CENPO,-,BFSP1
GO:0000942	condensed nuclear chromosome outer kinetochore	cellular_component	0.48818	1	8	1879	52	12861	evm.model.chr25.317,evm.model.chr33.59,evm.model.chr38.99,evm.model.chr1.108,evm.model.chr10.1233,evm.model.chr28.167,evm.model.ctg124.1,evm.model.chr33.60	MAFK,Macf1,-,CENPO,BFSP1,TEKT3,ANKRD7,Macf1
GO:0042729	DASH complex	cellular_component	0.48818	1	8	1879	52	12861	evm.model.chr25.317,evm.model.chr33.59,evm.model.chr10.1233,evm.model.chr38.99,evm.model.chr1.108,evm.model.chr28.167,evm.model.ctg124.1,evm.model.chr33.60	MAFK,Macf1,BFSP1,-,CENPO,TEKT3,ANKRD7,Macf1
GO:0009219	pyrimidine deoxyribonucleotide metabolic process	biological_process	0.48932	1	3	1879	16	12861	evm.model.chr8.250,evm.model.ctg941.1,evm.model.ctg121.1	TYMS,ERVK-9,ERVK-9
GO:0009394	2'-deoxyribonucleotide metabolic process	biological_process	0.48932	1	3	1879	16	12861	evm.model.chr8.250,evm.model.ctg941.1,evm.model.ctg121.1	TYMS,ERVK-9,ERVK-9
GO:0019692	deoxyribose phosphate metabolic process	biological_process	0.48932	1	3	1879	16	12861	evm.model.ctg121.1,evm.model.chr8.250,evm.model.ctg941.1	ERVK-9,TYMS,ERVK-9
GO:0006302	double-strand break repair	biological_process	0.4901	1	4	1879	25	12861	evm.model.ctg1126.5,evm.model.chr16.898,evm.model.chr18.743,evm.model.chr6.1130	AP5S1,PAQR9,Cand1,PITX2
GO:0006298	mismatch repair	biological_process	0.49056	1	3	1879	20	12861	evm.model.chr28.471,evm.model.chr10.1041,evm.model.chr4.1774	ABCA5,SLC22A7,NPAS2
GO:0051304	chromosome separation	biological_process	0.49122	1	4	1879	27	12861	evm.model.chr27.493,evm.model.chr38.99,evm.model.chr25.296,evm.model.chr29.351	Bicdl1,-,MAD1L1,LAMC3
GO:0006626	protein targeting to mitochondrion	biological_process	0.49123	1	3	1879	18	12861	evm.model.chr9.866,evm.model.chr31.67,evm.model.chr34.213	GSTO1,MTX1,TOMM6
GO:0034212	peptide N-acetyltransferase activity	molecular_function	0.49239	1	3	1879	18	12861	evm.model.chr33.125,evm.model.chr15.1113,evm.model.chr25.557	GJB5,POLR1A,Crebbp
GO:0061733	peptide-lysine-N-acetyltransferase activity	molecular_function	0.49239	1	3	1879	18	12861	evm.model.chr25.557,evm.model.chr33.125,evm.model.chr15.1113	Crebbp,GJB5,POLR1A
GO:0017176	phosphatidylinositol N-acetylglucosaminyltransferase activity	molecular_function	0.49301	1	1	1879	4	12861	evm.model.chr25.666	Pigq
GO:0009317	acetyl-CoA carboxylase complex	cellular_component	0.49385	1	1	1879	4	12861	evm.model.chr38.99	-
GO:0005637	nuclear inner membrane	cellular_component	0.49529	1	1	1879	4	12861	evm.model.chr25.305	ELFN1
GO:0005639	integral component of nuclear inner membrane	cellular_component	0.49529	1	1	1879	4	12861	evm.model.chr25.305	ELFN1
GO:0031229	intrinsic component of nuclear inner membrane	cellular_component	0.49529	1	1	1879	4	12861	evm.model.chr25.305	ELFN1
GO:0044453	nuclear membrane part	cellular_component	0.49529	1	1	1879	4	12861	evm.model.chr25.305	ELFN1
GO:0019829	cation-transporting ATPase activity	molecular_function	0.49599	1	3	1879	17	12861	evm.model.chr32.91,evm.model.chr35.264,evm.model.ctg1119.1	PANK4,Plin3,Runx1t1
GO:0042625	ATPase activity, coupled to transmembrane movement of ions	molecular_function	0.49599	1	3	1879	17	12861	evm.model.chr35.264,evm.model.ctg1119.1,evm.model.chr32.91	Plin3,Runx1t1,PANK4
GO:0017089	glycolipid transporter activity	molecular_function	0.49604	1	1	1879	4	12861	evm.model.chr27.420	GLTP
GO:0046836	glycolipid transport	biological_process	0.49604	1	1	1879	4	12861	evm.model.chr27.420	GLTP
GO:0031399	regulation of protein modification process	biological_process	0.49692	1	6	1879	41	12861	evm.model.chr10.858,evm.model.chr29.351,evm.model.chr25.296,evm.model.chr1.1932,evm.model.chr27.493,evm.model.chr38.99	EML6,LAMC3,MAD1L1,PKIB,Bicdl1,-
GO:0005759	mitochondrial matrix	cellular_component	0.49843	1	2	1879	11	12861	evm.model.chr36.174,evm.model.ctg500.3	Nudt18,Mrps26
GO:0009279	cell outer membrane	cellular_component	0.49931	1	1	1879	5	12861	evm.model.chr11.933	HEY1
GO:0030291	protein serine/threonine kinase inhibitor activity	molecular_function	0.50147	1	2	1879	10	12861	evm.model.chr1.1932,evm.model.chr34.425	PKIB,CDKN1A
GO:0005746	mitochondrial respiratory chain	cellular_component	0.50226	1	3	1879	19	12861	evm.model.chr6.237,evm.model.chr15.212,evm.model.ctg1239.1	FGG,CWH43,KIAA1324
GO:0000154	rRNA modification	biological_process	0.50242	1	3	1879	17	12861	evm.model.chr22.339,evm.model.chr22.178,evm.model.chr2.102	TRMT2B,TRMT12,VCPKMT
GO:0031167	rRNA methylation	biological_process	0.50242	1	3	1879	17	12861	evm.model.chr22.178,evm.model.chr22.339,evm.model.chr2.102	TRMT12,TRMT2B,VCPKMT
GO:0042176	regulation of protein catabolic process	biological_process	0.50274	1	4	1879	27	12861	evm.model.chr25.296,evm.model.chr27.493,evm.model.chr38.99,evm.model.chr29.351	MAD1L1,Bicdl1,-,LAMC3
GO:0000702	oxidized base lesion DNA N-glycosylase activity	molecular_function	0.50347	1	1	1879	4	12861	evm.model.chr18.7	OGG1
GO:0008534	oxidized purine nucleobase lesion DNA N-glycosylase activity	molecular_function	0.50347	1	1	1879	4	12861	evm.model.chr18.7	OGG1
GO:0044711	single-organism biosynthetic process	biological_process	0.50408	1	67	1879	474	12861	evm.model.chr25.459,evm.model.chr26.118,evm.model.chr29.279,evm.model.chr38.99,evm.model.chr2.2260,evm.model.chr21.170,evm.model.chr34.32,evm.model.chr1.254,evm.model.chr18.320,evm.model.chr33.46,evm.model.ctg2663.11,evm.model.chr30.363,evm.model.chr12.1213,evm.model.chr26.53,evm.model.chr21.113,evm.model.chr38.42,evm.model.chr24.642,evm.model.chr2.1554,evm.model.chr32.91,evm.model.chr16.335,evm.…	XYLT1,LAMA5,Slc27a4,-,pol,-,AP4B1,PKHD1,Rnf123,Slc17a4,Mat2a,Pigs,Npr2,RGS19,KATNB1,Scn8a,NME5,RDH12,PANK4,B3gnt7,ACACB,SLC9A2,GART,Gnmt,ACAC,RDH11,Hapln4,PCGF2,Gucy2e,Padi2,MTF1,Pigq,Slc45a1,MROH7,glul,EIF4G1,Plin3,COQ7,HSD3B,RDH11,CTPS1,PTDSS1,ERCC3,DHRS7B,TRMT2B,Npr1,UCKL1,COL9A3,-,inppl1a,SPAG5,AIRC,PMVK,DNAH9,PYCR3,RPAP1,RPE,Gucy1b2,Dars,TYMS,MTHFD2,Cox15,DUS4L,ENO1,JOSD2,CCSER1,MAD1L1
GO:0009424	bacterial-type flagellum hook	cellular_component	0.5041	1	1	1879	6	12861	evm.model.chr32.434	Kif17
GO:0005319	lipid transporter activity	molecular_function	0.50441	1	3	1879	20	12861	evm.model.chr9.373,evm.model.chr13.902,evm.model.chr27.420	Mttp,STIM1,GLTP
GO:0000062	fatty-acyl-CoA binding	molecular_function	0.50567	1	2	1879	14	12861	evm.model.chr14.5,evm.model.chr12.1199	ACBD6,TLN1
GO:0003870	5-aminolevulinate synthase activity	molecular_function	0.50569	1	1	1879	5	12861	evm.model.chr36.174	Nudt18
GO:0016701	oxidoreductase activity, acting on single donors with incorporation of molecular oxygen	molecular_function	0.50637	1	4	1879	26	12861	evm.model.ctg2398.14,evm.model.chr23.478,evm.model.ctg1940.3,evm.model.chr9.397	USP16,CDO1,Snx11,P4HA1
GO:0051240	positive regulation of multicellular organismal process	biological_process	0.50683	1	4	1879	27	12861	evm.model.chr37.255,evm.model.chr1.499,evm.model.ctg1241.3,evm.model.chr7.140	Itga3,-,Cpne5,ITGAV
GO:0000097	sulfur amino acid biosynthetic process	biological_process	0.50839	1	1	1879	5	12861	evm.model.chr1.254	PKHD1
GO:0005549	odorant binding	molecular_function	0.50953	1	1	1879	4	12861	evm.model.chr34.235	DENND2D
GO:0003725	double-stranded RNA binding	molecular_function	0.51033	1	1	1879	4	12861	evm.model.chr22.602	ML1136
GO:0008080	N-acetyltransferase activity	molecular_function	0.51155	1	7	1879	47	12861	evm.model.chr34.1,evm.model.chr15.1113,evm.model.chr33.125,evm.model.chr7.648,evm.model.chr25.557,evm.model.ctg617.1,evm.model.chr10.929	naa20,POLR1A,GJB5,asic4,Crebbp,KAT5,CFAP61
GO:0004809	tRNA (guanine-N2-)-methyltransferase activity	molecular_function	0.51165	1	1	1879	4	12861	evm.model.chr19.523	MPI
GO:0044242	cellular lipid catabolic process	biological_process	0.51404	1	2	1879	14	12861	evm.model.chr35.96,evm.model.chr28.278	LINGO3,ACOX1
GO:0016050	vesicle organization	biological_process	0.51409	1	1	1879	6	12861	evm.model.chr16.605	ARMC8
GO:0008131	primary amine oxidase activity	molecular_function	0.51561	1	1	1879	4	12861	evm.model.chr37.306	Aoc3
GO:0016866	intramolecular transferase activity	molecular_function	0.5157	1	4	1879	25	12861	evm.model.chr25.133,evm.model.chr28.77,evm.model.chr10.1292,evm.model.chr1.274	RPUSD1,DNAH9,Jag1,MUT
GO:0005047	signal recognition particle binding	molecular_function	0.51662	1	2	1879	11	12861	evm.model.chr21.738,evm.model.chr16.76	VPS4A,GPR149
GO:0030177	positive regulation of Wnt signaling pathway	biological_process	0.51814	1	1	1879	5	12861	evm.model.ctg1174.3	ARHGAP35
GO:0060070	canonical Wnt signaling pathway	biological_process	0.51814	1	1	1879	5	12861	evm.model.ctg1174.3	ARHGAP35
GO:0060828	regulation of canonical Wnt signaling pathway	biological_process	0.51814	1	1	1879	5	12861	evm.model.ctg1174.3	ARHGAP35
GO:0090263	positive regulation of canonical Wnt signaling pathway	biological_process	0.51814	1	1	1879	5	12861	evm.model.ctg1174.3	ARHGAP35
GO:0005057	receptor signaling protein activity	molecular_function	0.51817	1	5	1879	36	12861	evm.model.chr2.1204,evm.model.chr14.579,evm.model.ctg1459.12,evm.model.chr18.406,evm.model.chr10.111	TCIRG1,NCF2,GIMAP7,RAF1,HEATR5B
GO:0006220	pyrimidine nucleotide metabolic process	biological_process	0.51851	1	5	1879	30	12861	evm.model.ctg121.1,evm.model.chr24.642,evm.model.ctg941.1,evm.model.chr8.250,evm.model.chr33.399	ERVK-9,NME5,ERVK-9,TYMS,CTPS1
GO:0018144	RNA-protein covalent cross-linking	biological_process	0.51873	1	1	1879	5	12861	evm.model.chr23.544	SNCAIP
GO:0005086	ARF guanyl-nucleotide exchange factor activity	molecular_function	0.51906	1	2	1879	15	12861	evm.model.ctg2663.24,evm.model.ctg2332.4	Psd4,Psd2
GO:0032011	ARF protein signal transduction	biological_process	0.51906	1	2	1879	15	12861	evm.model.ctg2663.24,evm.model.ctg2332.4	Psd4,Psd2
GO:0032012	regulation of ARF protein signal transduction	biological_process	0.51906	1	2	1879	15	12861	evm.model.ctg2663.24,evm.model.ctg2332.4	Psd4,Psd2
GO:0016407	acetyltransferase activity	molecular_function	0.51918	1	8	1879	54	12861	evm.model.chr33.125,evm.model.chr7.648,evm.model.chr10.929,evm.model.chr25.557,evm.model.chr21.564,evm.model.chr15.1113,evm.model.ctg617.1,evm.model.chr34.1	GJB5,asic4,CFAP61,Crebbp,-,POLR1A,KAT5,naa20
GO:0016051	carbohydrate biosynthetic process	biological_process	0.51921	1	7	1879	52	12861	evm.model.chr16.335,evm.model.chr10.1035,evm.model.chr22.339,evm.model.chr32.4,evm.model.chr30.365,evm.model.chr2.1387,evm.model.chr6.875	B3gnt7,Gnmt,TRMT2B,Slc45a1,SPAG5,RPAP1,CCSER1
GO:0017080	sodium channel regulator activity	molecular_function	0.51923	1	3	1879	20	12861	evm.model.chr26.299,evm.model.chr10.858,evm.model.chr38.105	NCOA3,EML6,KRT18
GO:0019871	sodium channel inhibitor activity	molecular_function	0.51923	1	3	1879	20	12861	evm.model.chr26.299,evm.model.chr10.858,evm.model.chr38.105	NCOA3,EML6,KRT18
GO:0007156	homophilic cell adhesion via plasma membrane adhesion molecules	biological_process	0.51953	1	10	1879	72	12861	evm.model.chr22.173,evm.model.chr24.254,evm.model.chr24.567,evm.model.chr11.757,evm.model.ctg2471.2,evm.model.chr21.745,evm.model.chr6.72,evm.model.chr4.275,evm.model.chr21.746,evm.model.chr15.41	Pcdh19,PCDHGC3,FAT2,CDH17,PCDHA2,CDH1,PCDH18,CLSTN3,K-CAM,PCDH7
GO:0005773	vacuole	cellular_component	0.51964	1	3	1879	22	12861	evm.model.chr5.860,evm.model.chr30.365,evm.model.chr16.605	ARMC3,SPAG5,ARMC8
GO:0098609	cell-cell adhesion	biological_process	0.52094	1	11	1879	78	12861	evm.model.chr15.41,evm.model.chr4.275,evm.model.chr21.746,evm.model.chr6.72,evm.model.chr21.745,evm.model.chr11.757,evm.model.ctg2471.2,evm.model.chr24.567,evm.model.chr33.240,evm.model.chr24.254,evm.model.chr22.173	PCDH7,CLSTN3,K-CAM,PCDH18,CDH1,CDH17,PCDHA2,FAT2,CRYBG2,PCDHGC3,Pcdh19
GO:0003676	nucleic acid binding	molecular_function	0.52196	1	323	1879	2210	12861	evm.model.chr18.223,evm.model.chr34.325,evm.model.chr22.668,evm.model.chr34.235,evm.model.chr2.1143,evm.model.chr31.23,evm.model.chr19.523,evm.model.chr3.1480,evm.model.chr9.501,evm.model.chr2.1327,evm.model.ctg2252.6,evm.model.ctg1685.15,evm.model.chr12.1573,evm.model.chr3.2112,evm.model.chr8.95,evm.model.chr37.240,evm.model.ctg2500.1,evm.model.chr35.134,evm.model.ctg12.6,evm.model.ctg124.1,evm.…	SFMBT1,PPARD,Tsc22d3,DENND2D,VPS37C,mef2d,MPI,CNOT4,NFKB2,CREB3L1,Eif3g,-,ONECUT2,HSFY1,TRAPPC8,KANSL1,DDX19A,Atp8b3,VDR,ANKRD7,HIST2H2BE,AMOTL1,ST7,POLR2E,FOXD3,ESPN,GPC5,-,NFATC1,Phox2a,-,Rfc5,ZNF346,LHX9,PRDM1,ZNF436,-,POLR2I,pou3f3b,mcm2,TBC1D2,POLE,CEBPA,RRP36,ARID3A,H2B-V,ADAR,TRIM2,SS18L2,Rbm47,Abca4,Ago1,TTC31,EBF3,LONP1,Phox2b,SUGP1,GTPBP10,Nr2f6,HP1BP3,MYO3B,-,IMPG2,CYLD,Cand1,NTPCR,pol…
GO:0007265	Ras protein signal transduction	biological_process	0.52212	1	8	1879	72	12861	evm.model.chr29.441,evm.model.chr16.506,evm.model.ctg629.2,evm.model.chr10.967,evm.model.chr5.1340,evm.model.ctg2663.24,evm.model.chr30.435,evm.model.ctg2332.4	Vav2,FARP2,ARHGEF11,SOS1,Obscn,Psd4,ABR,Psd2
GO:0046578	regulation of Ras protein signal transduction	biological_process	0.52212	1	8	1879	72	12861	evm.model.ctg2663.24,evm.model.chr5.1340,evm.model.ctg2332.4,evm.model.chr30.435,evm.model.chr10.967,evm.model.ctg629.2,evm.model.chr29.441,evm.model.chr16.506	Psd4,Obscn,Psd2,ABR,SOS1,ARHGEF11,Vav2,FARP2
GO:0016740	transferase activity	molecular_function	0.52218	1	272	1879	1945	12861	evm.model.chr16.335,evm.model.ctg2566.25,evm.model.chr5.1340,evm.model.chr35.97,evm.model.ctg1816.22,evm.model.chr9.507,evm.model.chr3.738,evm.model.chr6.237,evm.model.ctg1260.3,evm.model.chr25.666,evm.model.ctg2128.2,evm.model.chr31.411,evm.model.chr35.422,evm.model.chr16.632,evm.model.chr20.171,evm.model.ctg2590.2,evm.model.chr2.625,evm.model.chr14.154,evm.model.chr2.1118,evm.model.ctg2437.3,ev…	B3gnt7,SETDB1,Obscn,PRAG1,MADPRT,Ugt8,PIM3,FGG,PNMT,Pigq,Grk1,ANKK1,JAK3,DGKD,MAK,CHAF1A,GLRX5,UAP1,GRK2,GCK,Rnf123,Mat2a,CFAP61,LRP1,ULK1,NME5,Prkca,Pim1,MAPK6,Anapc2,FLT4,ST6GALNAC4,RPE,Dars,ZNF182,TYK2,CAMK4,DGKE,GCNT4,ALG9,GRK5,MATK,DUS4L,ENO1,Trim7,TMCO4,Stk32c,ARMC8,DUSP1,naa20,CDK2,Polrmt,METTL14,DUPD1,Spata5,DLC1,rnf207b,B3GAT2,ATE1,Plk5,Fezf2,Npr1,ACAA2,LCK,-,POLD2,Camkv,OXSR1,PANK4,LBR,…
GO:0019899	enzyme binding	molecular_function	0.5229	1	9	1879	73	12861	evm.model.chr25.192,evm.model.chr3.1341,evm.model.chr29.153,evm.model.ctg630.12,evm.model.chr26.438,evm.model.chr36.179,evm.model.chr33.187,evm.model.chr12.567,evm.model.chr34.263	SREBF1,PPP1R12A,Anapc2,Slamf1,Soga1,XPO7,Dnali1,Tnpo1,Ppp1r12b
GO:0051052	regulation of DNA metabolic process	biological_process	0.52389	1	3	1879	19	12861	evm.model.chr16.632,evm.model.chr19.143,evm.model.chr4.1156	DGKD,TIPIN,APOO
GO:0031047	gene silencing by RNA	biological_process	0.52423	1	1	1879	5	12861	evm.model.chr4.1956	-
GO:0006414	translational elongation	biological_process	0.5251	1	2	1879	11	12861	evm.model.chr30.191,evm.model.chr27.508	MIS12,GATC
GO:0031514	motile cilium	cellular_component	0.52547	1	10	1879	70	12861	evm.model.chr19.59,evm.model.chr37.300,evm.model.ctg1918.1,evm.model.chr6.216,evm.model.chr14.631,evm.model.chr27.66,evm.model.chr29.351,evm.model.chr23.403,evm.model.chr38.99,evm.model.chr27.493	CASC4,IFI35,USF1,TRIM2,RASAL2,CCDC157,LAMC3,TBC1D2,-,Bicdl1
GO:0007010	cytoskeleton organization	biological_process	0.52743	1	42	1879	298	12861	evm.model.chr10.1233,evm.model.chr14.157,evm.model.chr27.99,evm.model.chr16.5,evm.model.chr12.1199,evm.model.chr19.26,evm.model.chr31.99,evm.model.chr22.375,evm.model.chr9.831,evm.model.chr29.263,evm.model.chr1.96,evm.model.chr18.9,evm.model.chr23.403,evm.model.chr33.59,evm.model.chr33.60,evm.model.chr27.363,evm.model.chr23.1035,evm.model.chr31.387,evm.model.chr2.2110,evm.model.chr17.888,evm.mode…	BFSP1,OLFML2B,Rfc5,GOLIM4,TLN1,PRC1,Smad4,SOX3,Cnnm2,NAIF1,Otof,Brpf1,TBC1D2,Macf1,Macf1,SH2B3,ADAMTS19,ALG9,VPS51,Capza3,Vamp5,USF1,MAFK,CREB3L1,PROCR,Bcas2,Pkdcc,SPAG5,ERICH6,SDC3,CENPO,Ppp1r12b,MAML2,PDE4DIP,LAS1L,PEAR1,NHLH2,iolG,Sphk1,TEKT3,Lamb2,ANKRD7
GO:0009124	nucleoside monophosphate biosynthetic process	biological_process	0.52812	1	8	1879	53	12861	evm.model.chr33.46,evm.model.chr38.42,evm.model.chr7.790,evm.model.ctg2135.3,evm.model.chr8.250,evm.model.chr35.264,evm.model.chr16.282,evm.model.chr15.270	Slc17a4,Scn8a,ERCC3,MROH7,TYMS,Plin3,EIF4G1,AIRC
GO:0001881	receptor recycling	biological_process	0.5288	1	1	1879	4	12861	evm.model.chr23.370	-
GO:0048519	negative regulation of biological process	biological_process	0.53005	1	24	1879	172	12861	evm.model.chr9.377,evm.model.chr4.1956,evm.model.chr7.140,evm.model.chr1.1932,evm.model.chr6.216,evm.model.chr25.296,evm.model.chr19.551,evm.model.chr30.257,evm.model.chr19.143,evm.model.chr1.499,evm.model.chr12.172,evm.model.chr36.219,evm.model.chr34.408,evm.model.chr17.888,evm.model.chr12.293,evm.model.chr1.2438,evm.model.chr4.1156,evm.model.chr27.93,evm.model.chr34.425,evm.model.chr33.59,evm.m…	Eif4ebp2,-,ITGAV,PKIB,TRIM2,MAD1L1,PML,Gas2l2,TIPIN,-,TOPORS,EIF4EBP1,LAMTOR5,Capza3,Rorb,ACTN2,APOO,Gas2l1,CDKN1A,Macf1,LAMC3,Bicdl1,Itga3,-
GO:0005829	cytosol	cellular_component	0.53007	1	3	1879	19	12861	evm.model.chr30.430,evm.model.chr32.201,evm.model.chr9.17	GOSR1,ENO1,-
GO:0044445	cytosolic part	cellular_component	0.53007	1	3	1879	19	12861	evm.model.chr9.17,evm.model.chr32.201,evm.model.chr30.430	-,ENO1,GOSR1
GO:1901564	organonitrogen compound metabolic process	biological_process	0.53058	1	126	1879	872	12861	evm.model.chr31.30,evm.model.chr24.642,evm.model.chr31.70,evm.model.chr6.627,evm.model.chr34.303,evm.model.chr2.1554,evm.model.chr26.53,evm.model.chr2.1069,evm.model.chr12.1213,evm.model.ctg2663.11,evm.model.chr33.46,evm.model.chr18.320,evm.model.chr19.280,evm.model.chr38.42,evm.model.chr33.49,evm.model.ctg2252.9,evm.model.chr21.113,evm.model.chr14.429,evm.model.chr1.2373,evm.model.ctg941.1,evm.m…	Rps27,NME5,GBA,FRAS1,Pim1,RDH12,RGS19,CARS,Npr2,Mat2a,Slc17a4,Rnf123,MRPS11,Scn8a,mfsd2a,Mrpl4,KATNB1,GFI1,RAB32,ERVK-9,ALDOB,SLC35C2,Rps18,IRF2,PKHD1,LAMA5,ADGRG1,UPRT,XYLT1,-,Rps16,MYMK,ALX1,MROH7,Eif4ebp2,NTPCR,glul,IARS2,Wdr12,Plin3,ZFYVE27,EIF4G1,F2rl2,MTF1,Gucy2e,Padi2,Sars,SLC11A1,Upp1,GIMAP7,FGG,Hapln4,Klhl11,RPL3L,RDH11,RARS,OR14J1,MIS12,TNNT3,KLK14,GATC,PANK4,GBA2,GART,LINGO3,A2ML1,UCKL…
GO:0016747	transferase activity, transferring acyl groups other than amino-acyl groups	molecular_function	0.53126	1	17	1879	119	12861	evm.model.chr37.302,evm.model.chr34.1,evm.model.chr1.254,evm.model.chr13.802,evm.model.ctg617.1,evm.model.chr2.1122,evm.model.chr36.174,evm.model.chr21.564,evm.model.chr7.648,evm.model.chr33.125,evm.model.chr25.557,evm.model.chr12.1512,evm.model.chr10.929,evm.model.chr13.800,evm.model.chr32.338,evm.model.chr15.1113,evm.model.chr1.2506	RUNDC1,naa20,PKHD1,MOGAT2,KAT5,GLYATL3,Nudt18,-,asic4,GJB5,Crebbp,ACAA2,CFAP61,DGAT2,TMCO4,POLR1A,DISC1
GO:0008152	metabolic process	biological_process	0.53131	1	801	1879	5589	12861	evm.model.chr8.1042,evm.model.chr4.1156,evm.model.chr26.660,evm.model.ctg1918.1,evm.model.chr1.2010,evm.model.chr1.96,evm.model.ctg1386.12,evm.model.chr32.91,evm.model.chr33.50,evm.model.ctg2623.1,evm.model.chr22.37,evm.model.chr4.689,evm.model.chr30.251,evm.model.chr3.310,evm.model.chr1.2034,evm.model.chr35.509,evm.model.chr15.1113,evm.model.chr3.518,evm.model.chr7.993,evm.model.chr30.271,evm.mo…	Upp1,APOO,TGM3,USF1,L3MBTL3,Otof,ITGA10,PANK4,MYCL,KLK14,SLC9A2,GART,POR,PRPF18,ENPP1,TLE2,POLR1A,KMT2E,ZEB2,Rad51d,acdh-11,Slc45a1,NLRC5,ACSS2,ptch1,PRKAB2,ALDOB,NFIA,FOXB1,IRF2,cfaD,ADGRG1,MAML2,VSX1,gmppb,MADPRT,ZNF271,LMX1A,BSX,CDK9,KYAT1,TEK,CIB1,Inpp1,EML6,SMG1,Pkdcc,CLP1,FNTB,CLCN2,PAPSS2,NOB1,Spg7,ETV3L,SAMD4A,Poln,ACTN2,MROH2B,ADAMTS19,FKBP3,MMP9,V-FPS,Gucy1b2,RPAP1,ALDH1A2,MLLT6,-,SPAG9…
GO:1990204	oxidoreductase complex	cellular_component	0.5319	1	3	1879	20	12861	evm.model.ctg1239.1,evm.model.chr6.237,evm.model.chr15.212	KIAA1324,FGG,CWH43
GO:0051156	glucose 6-phosphate metabolic process	biological_process	0.53211	1	1	1879	5	12861	evm.model.chr15.176	GABRB1
GO:0034470	ncRNA processing	biological_process	0.53251	1	26	1879	185	12861	evm.model.chr21.660,evm.model.chr24.394,evm.model.chr33.51,evm.model.chr16.339,evm.model.chr9.912,evm.model.chr2.102,evm.model.chr21.144,evm.model.chr1.2373,evm.model.chr9.168,evm.model.ctg11.10,evm.model.chr15.481,evm.model.chr31.387,evm.model.ctg2437.16,evm.model.chr35.196,evm.model.chr10.1034,evm.model.chr7.1099,evm.model.chr24.451,evm.model.chr3.563,evm.model.chr26.430,evm.model.chr12.544,evm…	CTU2,DUSP1,Trit1,RPL35A,DUSP5,VCPKMT,NLRC5,RAB32,DUPD1,bop1,Spata5,ALG9,retsat,LONP1,PEX6,GPD2,ZNF346,DUS4L,MYH7,CBWD1,TRMT2B,MPI,NTPCR,GPN1,TRMT12,PIPOX
GO:0098742	cell-cell adhesion via plasma-membrane adhesion molecules	biological_process	0.53278	1	10	1879	73	12861	evm.model.chr4.275,evm.model.chr21.746,evm.model.chr15.41,evm.model.chr6.72,evm.model.chr21.745,evm.model.ctg2471.2,evm.model.chr11.757,evm.model.chr24.567,evm.model.chr22.173,evm.model.chr24.254	CLSTN3,K-CAM,PCDH7,PCDH18,CDH1,PCDHA2,CDH17,FAT2,Pcdh19,PCDHGC3
GO:0003993	acid phosphatase activity	molecular_function	0.53296	1	11	1879	91	12861	evm.model.chr32.141,evm.model.ctg2812.3,evm.model.chr34.237,evm.model.ctg1154.15,evm.model.chr18.99,evm.model.chr31.323,evm.model.chr14.820,evm.model.chr25.637,evm.model.ctg2642.1,evm.model.chr23.323,evm.model.chr4.181	Vwa1,-,MYBPH,Igsf9,Col7a1,Ubash3b,TIE1,ANKFN1,CRLF1,TEK,BOC
GO:0008440	inositol-1,4,5-trisphosphate 3-kinase activity	molecular_function	0.53324	1	1	1879	6	12861	evm.model.chr18.105	IP6K2
GO:0012505	endomembrane system	cellular_component	0.53371	1	45	1879	315	12861	evm.model.chr34.408,evm.model.chr32.4,evm.model.ctg2029.25,evm.model.chr16.551,evm.model.chr16.452,evm.model.chr4.437,evm.model.chr7.115,evm.model.chr16.65,evm.model.chr23.544,evm.model.chr22.37,evm.model.chr10.1066,evm.model.chr7.218,evm.model.chr32.470,evm.model.chr32.37,evm.model.chr4.63,evm.model.chr4.734,evm.model.chr25.305,evm.model.chr2.2110,evm.model.chr3.2278,evm.model.chr18.552,evm.mode…	LAMTOR5,Slc45a1,DAD1,Gal3st2,GPC5,A2ML1,ORMDL1,SSR3,SNCAIP,SLC9A2,Rrbp1,MREG,SLC2A1,ACOT7,TRIM45,Psmg1,ELFN1,VPS51,B4GALNT3,Fezf2,Vps52,Scn8a,ALG3,CLTC,MAFK,DRD2,Pigs,CACNA1S,Tet3,Cd93,Rbm47,RRP36,EML6,mef2d,Ccdc42,GPR149,Unc45b,-,GOSR1,ARMC8,P4HA1,Psd4,TTC31,SLC35C2,jagn1
GO:0008104	protein localization	biological_process	0.53398	1	73	1879	534	12861	evm.model.ctg2135.3,evm.model.chr18.743,evm.model.chr34.213,evm.model.chr34.312,evm.model.chr22.338,evm.model.chr4.1236,evm.model.ctg1313.6,evm.model.chr8.1213,evm.model.chr32.317,evm.model.ctg2663.28,evm.model.chr28.21,evm.model.chr19.76,evm.model.ctg2840.5,evm.model.chr32.470,evm.model.chr30.191,evm.model.chr30.319,evm.model.chr31.67,evm.model.chr27.493,evm.model.chr24.697,evm.model.chr10.858,e…	MROH7,Cand1,TOMM6,Armc12,GPR34,-,GIMAP7,SERPINB6,KAZN,CIAO1,MYH4,UACA,CLPB,SLC2A1,MIS12,LRRC75A,MTX1,Bicdl1,Ube2b,EML6,SLC38A8,Bcas2,AP3B2,XPO7,CLTC,MAFK,Abca4,Scn8a,Tnpo1,Spg7,Cltc,NUBP2,RAMP2,AP4B1,GTPBP10,PEAR1,KRT18,DGKD,CASQ1,MROH7,-,GPC5,GPN1,ARMC3,TLN1,UBE2C,Pqlc1,exoc3l1,VPS51,Krt8,TCP11,VTI1B,RASAL2,GSTO1,Tmco6,Jup,TTI1,TRIM45,Rrbp1,VPS4A,SSR3,mef2d,CREB3L1,Fezf2,ABHD17A,rnf207b,Ift80,DH…
GO:0070569	uridylyltransferase activity	molecular_function	0.53492	1	1	1879	5	12861	evm.model.chr14.154	UAP1
GO:0005905	coated pit	cellular_component	0.53509	1	1	1879	5	12861	evm.model.chr27.620	CLTC
GO:0012510	trans-Golgi network transport vesicle membrane	cellular_component	0.53509	1	1	1879	5	12861	evm.model.chr27.620	CLTC
GO:0030125	clathrin vesicle coat	cellular_component	0.53509	1	1	1879	5	12861	evm.model.chr27.620	CLTC
GO:0030130	clathrin coat of trans-Golgi network vesicle	cellular_component	0.53509	1	1	1879	5	12861	evm.model.chr27.620	CLTC
GO:0030132	clathrin coat of coated pit	cellular_component	0.53509	1	1	1879	5	12861	evm.model.chr27.620	CLTC
GO:0030136	clathrin-coated vesicle	cellular_component	0.53509	1	1	1879	5	12861	evm.model.chr27.620	CLTC
GO:0030140	trans-Golgi network transport vesicle	cellular_component	0.53509	1	1	1879	5	12861	evm.model.chr27.620	CLTC
GO:0030665	clathrin-coated vesicle membrane	cellular_component	0.53509	1	1	1879	5	12861	evm.model.chr27.620	CLTC
GO:0006635	fatty acid beta-oxidation	biological_process	0.53519	1	1	1879	6	12861	evm.model.chr28.278	ACOX1
GO:0009062	fatty acid catabolic process	biological_process	0.53519	1	1	1879	6	12861	evm.model.chr28.278	ACOX1
GO:0019395	fatty acid oxidation	biological_process	0.53519	1	1	1879	6	12861	evm.model.chr28.278	ACOX1
GO:0034440	lipid oxidation	biological_process	0.53519	1	1	1879	6	12861	evm.model.chr28.278	ACOX1
GO:0005770	late endosome	cellular_component	0.53537	1	1	1879	4	12861	evm.model.chr34.408	LAMTOR5
GO:0031902	late endosome membrane	cellular_component	0.53537	1	1	1879	4	12861	evm.model.chr34.408	LAMTOR5
GO:0045121	membrane raft	cellular_component	0.53537	1	1	1879	4	12861	evm.model.chr34.408	LAMTOR5
GO:0071986	Ragulator complex	cellular_component	0.53537	1	1	1879	4	12861	evm.model.chr34.408	LAMTOR5
GO:0017150	tRNA dihydrouridine synthase activity	molecular_function	0.53652	1	1	1879	5	12861	evm.model.chr3.563	DUS4L
GO:0044766	multi-organism transport	biological_process	0.53696	1	1	1879	5	12861	evm.model.chr34.235	DENND2D
GO:0046794	transport of virus	biological_process	0.53696	1	1	1879	5	12861	evm.model.chr34.235	DENND2D
GO:1902579	multi-organism localization	biological_process	0.53696	1	1	1879	5	12861	evm.model.chr34.235	DENND2D
GO:0009245	lipid A biosynthetic process	biological_process	0.53763	1	1	1879	7	12861	evm.model.chr2.1387	RPAP1
GO:0046493	lipid A metabolic process	biological_process	0.53763	1	1	1879	7	12861	evm.model.chr2.1387	RPAP1
GO:1901269	lipooligosaccharide metabolic process	biological_process	0.53763	1	1	1879	7	12861	evm.model.chr2.1387	RPAP1
[truncated: 1,279 more rows]
