# Supplementary material for: Association between Yili goose sperm motility and expression profiles of mRNA and miRNA in testis
Source: BMC Genomics. 2023 Oct 24;24:640. doi: 10.1186/s12864-023-09727-1 (PMC10599010; doi:10.1186/s12864-023-09727-1)
Supplement: Supplementary file 10 — Additional file 10: Supplementary Table S9. KEGG analysis of differentially expressed genes between HFR and LFR groups. [file 12864_2023_9727_MOESM10_ESM.xls]

## Sheet: Supplementary Table S9 KEGG ana
Supplementary Table S9 KEGG analysis of differentially expressed genes between HFR and LFR groups
Term	Database	ID	Input number	Background number	bg_list	P-Value	Corrected P-Value	Input	KEGG_ID/KO	Entrez_ID	Hyperlink
Adrenergic signaling in cardiomyocytes	KEGG PATHWAY	acyg04261	10	122	106029333	0.00222871	0.222871	evm.model.chr2.968|XLOC_143713|evm.model.chr5.1392|XLOC_169735|XLOC_216499|XLOC_204301|XLOC_147977|XLOC_138768|XLOC_151315|XLOC_252343	acyg:106038822|acyg:106035544|acyg:106036876|acyg:106045949|acyg:106036531|acyg:106032824|acyg:106036919|acyg:106046720|acyg:106042023|acyg:106037213|	106038822|106035544|106036876|106045949|106036531|106032824|106036919|106046720|106042023|106037213|	http://www.genome.jp/kegg-bin/show_pathway?acyg04261/acyg:106036876%09red/acyg:106042023%09red/acyg:106037213%09red/acyg:106036531%09red/acyg:106045949%09red/acyg:106038822%09red/acyg:106036919%09red/acyg:106046720%09red/acyg:106032824%09red/acyg:106035544%09red
Adherens junction	KEGG PATHWAY	acyg04520	6	68	106029911	0.0121142	0.60571	XLOC_131799|XLOC_159929|XLOC_155448|XLOC_055000|XLOC_089051|XLOC_099854	acyg:106034942|acyg:106039712|acyg:106033407|acyg:106034098|acyg:106033714|acyg:106042587|	106034942|106039712|106033407|106034098|106033714|106042587|	http://www.genome.jp/kegg-bin/show_pathway?acyg04520/acyg:106034098%09red/acyg:106034942%09red/acyg:106039712%09red/acyg:106042587%09red/acyg:106033714%09red/acyg:106033407%09red
Adipocytokine signaling pathway	KEGG PATHWAY	acyg04920	5	61	106029750	0.0277553	0.711057	XLOC_199461|XLOC_073529|XLOC_065230|evm.model.chr4.60|XLOC_252343	acyg:106045319|acyg:106036186|acyg:106041872|acyg:106045750|acyg:106037213|	106045319|106036186|106041872|106045750|106037213|	http://www.genome.jp/kegg-bin/show_pathway?acyg04920/acyg:106045750%09red/acyg:106045319%09red/acyg:106041872%09red/acyg:106036186%09red/acyg:106037213%09red
Apelin signaling pathway	KEGG PATHWAY	acyg04371	7	111	106029779	0.0333951	0.711057	evm.model.chr5.1392|XLOC_169735|XLOC_216499|XLOC_138768|evm.model.chr35.425|XLOC_151315|XLOC_252343	acyg:106036876|acyg:106045949|acyg:106036531|acyg:106046720|acyg:106048220|acyg:106042023|acyg:106037213|	106036876|106045949|106036531|106046720|106048220|106042023|106037213|	http://www.genome.jp/kegg-bin/show_pathway?acyg04371/acyg:106036876%09red/acyg:106042023%09red/acyg:106037213%09red/acyg:106036531%09red/acyg:106045949%09red/acyg:106048220%09red/acyg:106046720%09red
Cell adhesion molecules (CAMs)	KEGG PATHWAY	acyg04514	7	116	106029335	0.0404285	0.711057	XLOC_055972|XLOC_182199|XLOC_131799|XLOC_159929|XLOC_069060|XLOC_107389|XLOC_104780	acyg:106043581|acyg:106035728|acyg:106034942|acyg:106039712|acyg:106032004|acyg:106045504|acyg:106047416|	106043581|106035728|106034942|106039712|106032004|106045504|106047416|	http://www.genome.jp/kegg-bin/show_pathway?acyg04514/acyg:106043581%09red/acyg:106034942%09red/acyg:106032004%09red/acyg:106039712%09red/acyg:106035728%09red/acyg:106047416%09red/acyg:106045504%09red
Biosynthesis of unsaturated fatty acids	KEGG PATHWAY	acyg01040	3	30	106029862	0.0528502	0.711057	XLOC_093491|XLOC_013424|XLOC_101306	acyg:106040702|acyg:106030431|acyg:106044856|	106040702|106030431|106044856|	http://www.genome.jp/kegg-bin/show_pathway?acyg01040/acyg:106030431%09red/acyg:106040702%09red/acyg:106044856%09red
Glycosphingolipid biosynthesis - globo and isoglobo series	KEGG PATHWAY	acyg00603	2	13	106033120	0.0561179	0.711057	XLOC_071402|XLOC_079062	acyg:106043526|acyg:106038258|	106043526|106038258|	http://www.genome.jp/kegg-bin/show_pathway?acyg00603/acyg:106038258%09red/acyg:106043526%09red
Tyrosine metabolism	KEGG PATHWAY	acyg00350	3	31	106029566	0.0568956	0.711057	XLOC_178016|evm.model.ctg2437.20|evm.model.chr4.44	acyg:106036048|acyg:106032133|acyg:106045722|	106036048|106032133|106045722|	http://www.genome.jp/kegg-bin/show_pathway?acyg00350/acyg:106045722%09red/acyg:106032133%09red/acyg:106036048%09red
Gap junction	KEGG PATHWAY	acyg04540	5	79	106029810	0.0663635	0.711057	XLOC_201519|XLOC_229337|XLOC_048655|XLOC_216499|XLOC_089051	acyg:106032364|acyg:106030263|acyg:106047549|acyg:106036531|acyg:106033714|	106032364|106030263|106047549|106036531|106033714|	http://www.genome.jp/kegg-bin/show_pathway?acyg04540/acyg:106047549%09red/acyg:106030263%09red/acyg:106036531%09red/acyg:106033714%09red/acyg:106032364%09red
Insulin signaling pathway	KEGG PATHWAY	acyg04910	6	114	106029776	0.0910277	0.711057	XLOC_156374|XLOC_073529|XLOC_065230|XLOC_229897|XLOC_081275|XLOC_252343	acyg:106030997|acyg:106036186|acyg:106041872|acyg:106042960|acyg:106035471|acyg:106037213|	106030997|106036186|106041872|106042960|106035471|106037213|	http://www.genome.jp/kegg-bin/show_pathway?acyg04910/acyg:106037213%09red/acyg:106030997%09red/acyg:106042960%09red/acyg:106041872%09red/acyg:106035471%09red/acyg:106036186%09red
FoxO signaling pathway	KEGG PATHWAY	acyg04068	6	118	106029911	0.10247	0.711057	XLOC_156374|XLOC_073529|XLOC_069053|XLOC_065230|XLOC_155448|XLOC_252343	acyg:106030997|acyg:106036186|acyg:106031999|acyg:106041872|acyg:106033407|acyg:106037213|	106030997|106036186|106031999|106041872|106033407|106037213|	http://www.genome.jp/kegg-bin/show_pathway?acyg04068/acyg:106037213%09red/acyg:106030997%09red/acyg:106041872%09red/acyg:106031999%09red/acyg:106036186%09red/acyg:106033407%09red
Histidine metabolism	KEGG PATHWAY	acyg00340	2	20	106031106	0.109859	0.711057	XLOC_178016|XLOC_215052	acyg:106036048|acyg:106035949|	106036048|106035949|	http://www.genome.jp/kegg-bin/show_pathway?acyg00340/acyg:106036048%09red/acyg:106035949%09red
Arachidonic acid metabolism	KEGG PATHWAY	acyg00590	3	43	106029707	0.11569	0.711057	evm.model.chr25.859|XLOC_156197|evm.model.chr24.579	acyg:106037987|acyg:106031025|acyg:106032680|	106037987|106031025|106032680|	http://www.genome.jp/kegg-bin/show_pathway?acyg00590/acyg:106031025%09red/acyg:106032680%09red/acyg:106037987%09red
Apoptosis	KEGG PATHWAY	acyg04210	6	123	106029353	0.117781	0.711057	XLOC_069053|XLOC_065230|evm.model.chr4.60|XLOC_199461|XLOC_141014|XLOC_252343	acyg:106031999|acyg:106041872|acyg:106045750|acyg:106045319|acyg:106040660|acyg:106037213|	106031999|106041872|106045750|106045319|106040660|106037213|	http://www.genome.jp/kegg-bin/show_pathway?acyg04210/acyg:106040660%09red/acyg:106037213%09red/acyg:106041872%09red/acyg:106031999%09red/acyg:106045750%09red/acyg:106045319%09red
Influenza A	KEGG PATHWAY	acyg05164	6	123	106029410	0.117781	0.711057	XLOC_069053|evm.model.chr4.60|XLOC_155448|XLOC_199461|XLOC_127205|XLOC_252343	acyg:106031999|acyg:106045750|acyg:106033407|acyg:106045319|acyg:106032081|acyg:106037213|	106031999|106045750|106033407|106045319|106032081|106037213|	http://www.genome.jp/kegg-bin/show_pathway?acyg05164/acyg:106037213%09red/acyg:106032081%09red/acyg:106031999%09red/acyg:106045750%09red/acyg:106045319%09red/acyg:106033407%09red
Pentose and glucuronate interconversions	KEGG PATHWAY	acyg00040	2	21	106030914	0.118351	0.711057	XLOC_053233|XLOC_156817	acyg:106040376|acyg:106030919|	106040376|106030919|	http://www.genome.jp/kegg-bin/show_pathway?acyg00040/acyg:106040376%09red/acyg:106030919%09red
Progesterone-mediated oocyte maturation	KEGG PATHWAY	acyg04914	4	75	106029748	0.147903	0.711057	XLOC_156374|XLOC_065230|XLOC_216499|XLOC_252343	acyg:106030997|acyg:106041872|acyg:106036531|acyg:106037213|	106030997|106041872|106036531|106037213|	http://www.genome.jp/kegg-bin/show_pathway?acyg04914/acyg:106041872%09red/acyg:106036531%09red/acyg:106030997%09red/acyg:106037213%09red
ErbB signaling pathway	KEGG PATHWAY	acyg04012	4	76	106029359	0.152737	0.711057	XLOC_156374|XLOC_065230|XLOC_204301|XLOC_252343	acyg:106030997|acyg:106041872|acyg:106032824|acyg:106037213|	106030997|106041872|106032824|106037213|	http://www.genome.jp/kegg-bin/show_pathway?acyg04012/acyg:106041872%09red/acyg:106032824%09red/acyg:106030997%09red/acyg:106037213%09red
Glycosphingolipid biosynthesis - lacto and neolacto series	KEGG PATHWAY	acyg00601	2	25	106029956	0.153758	0.711057	XLOC_071402|XLOC_079062	acyg:106043526|acyg:106038258|	106043526|106038258|	http://www.genome.jp/kegg-bin/show_pathway?acyg00601/acyg:106038258%09red/acyg:106043526%09red
Fatty acid elongation	KEGG PATHWAY	acyg00062	2	25	106029862	0.153758	0.711057	XLOC_093491|XLOC_013424	acyg:106040702|acyg:106030431|	106040702|106030431|	http://www.genome.jp/kegg-bin/show_pathway?acyg00062/acyg:106030431%09red/acyg:106040702%09red
Vascular smooth muscle contraction	KEGG PATHWAY	acyg04270	5	106	106029776	0.160349	0.711057	evm.model.chr25.859|XLOC_229337|XLOC_048655|XLOC_156374|XLOC_216499	acyg:106037987|acyg:106030263|acyg:106047549|acyg:106030997|acyg:106036531|	106037987|106030263|106047549|106030997|106036531|	http://www.genome.jp/kegg-bin/show_pathway?acyg04270/acyg:106047549%09red/acyg:106030263%09red/acyg:106036531%09red/acyg:106030997%09red/acyg:106037987%09red
Folate biosynthesis	KEGG PATHWAY	acyg00790	2	26	106029768	0.162905	0.711057	XLOC_156817|XLOC_030969	acyg:106030919|acyg:106039060|	106030919|106039060|	http://www.genome.jp/kegg-bin/show_pathway?acyg00790/acyg:106039060%09red/acyg:106030919%09red
Wnt signaling pathway	KEGG PATHWAY	acyg04310	6	137	106029424	0.16618	0.711057	XLOC_203797|XLOC_065230|XLOC_204301|XLOC_155448|XLOC_072726|XLOC_222025	acyg:106048115|acyg:106041872|acyg:106032824|acyg:106033407|acyg:106039269|acyg:106036556|	106048115|106041872|106032824|106033407|106039269|106036556|	http://www.genome.jp/kegg-bin/show_pathway?acyg04310/acyg:106048115%09red/acyg:106039269%09red/acyg:106041872%09red/acyg:106036556%09red/acyg:106032824%09red/acyg:106033407%09red
C-type lectin receptor signaling pathway	KEGG PATHWAY	acyg04625	4	81	106029779	0.177764	0.711057	XLOC_199461|XLOC_203797|XLOC_065230|XLOC_252343	acyg:106045319|acyg:106048115|acyg:106041872|acyg:106037213|	106045319|106048115|106041872|106037213|	http://www.genome.jp/kegg-bin/show_pathway?acyg04625/acyg:106048115%09red/acyg:106045319%09red/acyg:106041872%09red/acyg:106037213%09red
TGF-beta signaling pathway	KEGG PATHWAY	acyg04350	4	81	106029586	0.177764	0.711057	XLOC_089435|XLOC_155448|XLOC_019141|evm.model.ctg276.1	acyg:106033778|acyg:106033407|acyg:106029586|acyg:106029831|	106033778|106033407|106029586|106029831|	http://www.genome.jp/kegg-bin/show_pathway?acyg04350/acyg:106029586%09red/acyg:106029831%09red/acyg:106033407%09red/acyg:106033778%09red
MAPK signaling pathway	KEGG PATHWAY	acyg04010	9	244	106029359	0.209494	0.795854	XLOC_201519|XLOC_143713|XLOC_156374|XLOC_170837|XLOC_203797|XLOC_065230|evm.model.chr4.60|XLOC_199461|XLOC_252343	acyg:106032364|acyg:106035544|acyg:106030997|acyg:106047711|acyg:106048115|acyg:106041872|acyg:106045750|acyg:106045319|acyg:106037213|	106032364|106035544|106030997|106047711|106048115|106041872|106045750|106045319|106037213|	http://www.genome.jp/kegg-bin/show_pathway?acyg04010/acyg:106037213%09red/acyg:106047711%09red/acyg:106030997%09red/acyg:106032364%09red/acyg:106048115%09red/acyg:106041872%09red/acyg:106045750%09red/acyg:106045319%09red/acyg:106035544%09red
Cardiac muscle contraction	KEGG PATHWAY	acyg04260	3	59	106029333	0.216027	0.795854	XLOC_169735|XLOC_143713|evm.model.chr5.1392	acyg:106045949|acyg:106035544|acyg:106036876|	106045949|106035544|106036876|	http://www.genome.jp/kegg-bin/show_pathway?acyg04260/acyg:106045949%09red/acyg:106036876%09red/acyg:106035544%09red
Purine metabolism	KEGG PATHWAY	acyg00230	5	120	106029621	0.222839	0.795854	XLOC_205894|XLOC_098612|XLOC_048655|XLOC_216499|evm.model.chr9.691	acyg:106030054|acyg:106036231|acyg:106047549|acyg:106036531|acyg:106042483|	106030054|106036231|106047549|106036531|106042483|	http://www.genome.jp/kegg-bin/show_pathway?acyg00230/acyg:106047549%09red/acyg:106036531%09red/acyg:106036231%09red/acyg:106042483%09red/acyg:106030054%09red
Arginine and proline metabolism	KEGG PATHWAY	acyg00330	2	34	106030561	0.238624	0.822841	XLOC_178016|XLOC_215052	acyg:106036048|acyg:106035949|	106036048|106035949|	http://www.genome.jp/kegg-bin/show_pathway?acyg00330/acyg:106036048%09red/acyg:106035949%09red
Salmonella infection	KEGG PATHWAY	acyg05132	3	64	106029339	0.250451	0.834838	XLOC_199461|XLOC_065230|XLOC_089051	acyg:106045319|acyg:106041872|acyg:106033714|	106045319|106041872|106033714|	http://www.genome.jp/kegg-bin/show_pathway?acyg05132/acyg:106045319%09red/acyg:106041872%09red/acyg:106033714%09red
Herpes simplex virus 1 infection	KEGG PATHWAY	acyg05168	5	132	106029410	0.281265	0.835201	XLOC_199461|evm.model.chr10.976|XLOC_159929|evm.model.chr4.60|XLOC_252343	acyg:106045319|acyg:106045576|acyg:106039712|acyg:106045750|acyg:106037213|	106045319|106045576|106039712|106045750|106037213|	http://www.genome.jp/kegg-bin/show_pathway?acyg05168/acyg:106045750%09red/acyg:106045319%09red/acyg:106039712%09red/acyg:106045576%09red/acyg:106037213%09red
Thiamine metabolism	KEGG PATHWAY	acyg00730	1	13	106030476	0.307338	0.835201	XLOC_098612	acyg:106036231|	106036231|	http://www.genome.jp/kegg-bin/show_pathway?acyg00730/acyg:106036231%09red
mTOR signaling pathway	KEGG PATHWAY	acyg04150	5	139	106029610	0.316647	0.835201	XLOC_156374|XLOC_073529|XLOC_142417|evm.model.chr4.60|XLOC_252343	acyg:106030997|acyg:106036186|acyg:106040718|acyg:106045750|acyg:106037213|	106030997|106036186|106040718|106045750|106037213|	http://www.genome.jp/kegg-bin/show_pathway?acyg04150/acyg:106045750%09red/acyg:106040718%09red/acyg:106036186%09red/acyg:106030997%09red/acyg:106037213%09red
Glycosphingolipid biosynthesis - ganglio series	KEGG PATHWAY	acyg00604	1	14	106033120	0.325282	0.835201	XLOC_079062	acyg:106038258|	106038258|	http://www.genome.jp/kegg-bin/show_pathway?acyg00604/acyg:106038258%09red
Steroid biosynthesis	KEGG PATHWAY	acyg00100	1	15	106029986	0.342763	0.835201	XLOC_251116	acyg:106042512|	106042512|	http://www.genome.jp/kegg-bin/show_pathway?acyg00100/acyg:106042512%09red
Toll-like receptor signaling pathway	KEGG PATHWAY	acyg04620	3	79	106030064	0.356712	0.835201	XLOC_199461|XLOC_065230|XLOC_252343	acyg:106045319|acyg:106041872|acyg:106037213|	106045319|106041872|106037213|	http://www.genome.jp/kegg-bin/show_pathway?acyg04620/acyg:106045319%09red/acyg:106041872%09red/acyg:106037213%09red
Selenocompound metabolism	KEGG PATHWAY	acyg00450	1	16	106030864	0.359793	0.835201	XLOC_017488	acyg:106048947|	106048947|	http://www.genome.jp/kegg-bin/show_pathway?acyg00450/acyg:106048947%09red
GnRH signaling pathway	KEGG PATHWAY	acyg04912	3	80	106029779	0.363804	0.835201	XLOC_065230|XLOC_216499|XLOC_204301	acyg:106041872|acyg:106036531|acyg:106032824|	106041872|106036531|106032824|	http://www.genome.jp/kegg-bin/show_pathway?acyg04912/acyg:106041872%09red/acyg:106032824%09red/acyg:106036531%09red
Focal adhesion	KEGG PATHWAY	acyg04510	6	185	106029337	0.37354	0.835201	XLOC_201519|XLOC_122532|XLOC_156374|XLOC_065230|XLOC_107389|XLOC_252343	acyg:106032364|acyg:106038955|acyg:106030997|acyg:106041872|acyg:106045504|acyg:106037213|	106032364|106038955|106030997|106041872|106045504|106037213|	http://www.genome.jp/kegg-bin/show_pathway?acyg04510/acyg:106037213%09red/acyg:106030997%09red/acyg:106045504%09red/acyg:106038955%09red/acyg:106032364%09red/acyg:106041872%09red
Terpenoid backbone biosynthesis	KEGG PATHWAY	acyg00900	1	17	106031079	0.376383	0.835201	XLOC_014756	acyg:106032609|	106032609|	http://www.genome.jp/kegg-bin/show_pathway?acyg00900/acyg:106032609%09red
Nitrogen metabolism	KEGG PATHWAY	acyg00910	1	17	106030552	0.376383	0.835201	XLOC_034606	acyg:106030552|	106030552|	http://www.genome.jp/kegg-bin/show_pathway?acyg00910/acyg:106030552%09red
Phenylalanine metabolism	KEGG PATHWAY	acyg00360	1	17	106031135	0.376383	0.835201	XLOC_178016	acyg:106036048|	106036048|	http://www.genome.jp/kegg-bin/show_pathway?acyg00360/acyg:106036048%09red
RIG-I-like receptor signaling pathway	KEGG PATHWAY	acyg04622	2	49	106029824	0.381795	0.835201	XLOC_199461|XLOC_065230	acyg:106045319|acyg:106041872|	106045319|106041872|	http://www.genome.jp/kegg-bin/show_pathway?acyg04622/acyg:106045319%09red/acyg:106041872%09red
Necroptosis	KEGG PATHWAY	acyg04217	4	118	106029410	0.388401	0.835201	XLOC_069053|XLOC_065230|evm.model.chr4.60|XLOC_204301	acyg:106031999|acyg:106041872|acyg:106045750|acyg:106032824|	106031999|106041872|106045750|106032824|	http://www.genome.jp/kegg-bin/show_pathway?acyg04217/acyg:106045750%09red/acyg:106032824%09red/acyg:106041872%09red/acyg:106031999%09red
Lysine degradation	KEGG PATHWAY	acyg00310	2	50	106030578	0.391026	0.835201	XLOC_135415|XLOC_113949	acyg:106031413|acyg:106047518|	106031413|106047518|	http://www.genome.jp/kegg-bin/show_pathway?acyg00310/acyg:106047518%09red/acyg:106031413%09red
One carbon pool by folate	KEGG PATHWAY	acyg00670	1	18	106032115	0.392544	0.835201	XLOC_017488	acyg:106048947|	106048947|	http://www.genome.jp/kegg-bin/show_pathway?acyg00670/acyg:106048947%09red
Glycosaminoglycan degradation	KEGG PATHWAY	acyg00531	1	18	106035184	0.392544	0.835201	XLOC_041396	acyg:106042122|	106042122|	http://www.genome.jp/kegg-bin/show_pathway?acyg00531/acyg:106042122%09red
Mitophagy - animal	KEGG PATHWAY	acyg04137	2	52	106030237	0.409298	0.852704	XLOC_065230|evm.model.ctg276.1	acyg:106041872|acyg:106029831|	106041872|106029831|	http://www.genome.jp/kegg-bin/show_pathway?acyg04137/acyg:106029831%09red/acyg:106041872%09red
Fatty acid metabolism	KEGG PATHWAY	acyg01212	2	54	106029862	0.4273	0.859133	XLOC_013424|XLOC_101306	acyg:106030431|acyg:106044856|	106030431|106044856|	http://www.genome.jp/kegg-bin/show_pathway?acyg01212/acyg:106030431%09red/acyg:106044856%09red
AGE-RAGE signaling pathway in diabetic complications	KEGG PATHWAY	acyg04933	3	91	#N/A	0.440577	0.859133	XLOC_199461|XLOC_065230|XLOC_252343	acyg:106045319|acyg:106041872|acyg:106037213|	106045319|106041872|106037213|	http://www.genome.jp/kegg-bin/show_pathway?acyg04933/acyg:106045319%09red/acyg:106041872%09red/acyg:106037213%09red
Melanogenesis	KEGG PATHWAY	acyg04916	3	91	106029610	0.440577	0.859133	XLOC_216499|XLOC_204301|XLOC_155448	acyg:106036531|acyg:106032824|acyg:106033407|	106036531|106032824|106033407|	http://www.genome.jp/kegg-bin/show_pathway?acyg04916/acyg:106032824%09red/acyg:106033407%09red/acyg:106036531%09red
VEGF signaling pathway	KEGG PATHWAY	acyg04370	2	57	106030825	0.453752	0.859133	XLOC_203797|XLOC_252343	acyg:106048115|acyg:106037213|	106048115|106037213|	http://www.genome.jp/kegg-bin/show_pathway?acyg04370/acyg:106048115%09red/acyg:106037213%09red
Linoleic acid metabolism	KEGG PATHWAY	acyg00591	1	23	106029775	0.467302	0.859133	evm.model.chr25.859	acyg:106037987|	106037987|	http://www.genome.jp/kegg-bin/show_pathway?acyg00591/acyg:106037987%09red
alpha-Linolenic acid metabolism	KEGG PATHWAY	acyg00592	1	23	106029775	0.467302	0.859133	evm.model.chr25.859	acyg:106037987|	106037987|	http://www.genome.jp/kegg-bin/show_pathway?acyg00592/acyg:106037987%09red
Oocyte meiosis	KEGG PATHWAY	acyg04114	3	96	106029392	0.474334	0.859133	XLOC_203797|XLOC_216499|XLOC_204301	acyg:106048115|acyg:106036531|acyg:106032824|	106048115|106036531|106032824|	http://www.genome.jp/kegg-bin/show_pathway?acyg04114/acyg:106048115%09red/acyg:106032824%09red/acyg:106036531%09red
Glycosaminoglycan biosynthesis - heparan sulfate / heparin	KEGG PATHWAY	acyg00534	1	24	106029692	0.481115	0.859133	XLOC_200175	acyg:106038625|	106038625|	http://www.genome.jp/kegg-bin/show_pathway?acyg00534/acyg:106038625%09red
Calcium signaling pathway	KEGG PATHWAY	acyg04020	5	176	106029359	0.50494	0.88386	XLOC_205894|XLOC_203797|XLOC_216499|XLOC_204301|XLOC_147977	acyg:106030054|acyg:106048115|acyg:106036531|acyg:106032824|acyg:106036919|	106030054|106048115|106036531|106032824|106036919|	http://www.genome.jp/kegg-bin/show_pathway?acyg04020/acyg:106048115%09red/acyg:106036531%09red/acyg:106032824%09red/acyg:106036919%09red/acyg:106030054%09red
RNA degradation	KEGG PATHWAY	acyg03018	2	64	106029443	0.512639	0.88386	evm.model.chr18.339|XLOC_146501	acyg:106036971|acyg:106046835|	106036971|106046835|	http://www.genome.jp/kegg-bin/show_pathway?acyg03018/acyg:106046835%09red/acyg:106036971%09red
Fructose and mannose metabolism	KEGG PATHWAY	acyg00051	1	30	106029372	0.55681	0.894689	XLOC_156817	acyg:106030919|	106030919|	http://www.genome.jp/kegg-bin/show_pathway?acyg00051/acyg:106030919%09red
beta-Alanine metabolism	KEGG PATHWAY	acyg00410	1	31	106029983	0.568309	0.894689	XLOC_215052	acyg:106035949|	106035949|	http://www.genome.jp/kegg-bin/show_pathway?acyg00410/acyg:106035949%09red
Propanoate metabolism	KEGG PATHWAY	acyg00640	1	31	106030578	0.568309	0.894689	XLOC_155446	acyg:106049951|	106049951|	http://www.genome.jp/kegg-bin/show_pathway?acyg00640/acyg:106049951%09red
Galactose metabolism	KEGG PATHWAY	acyg00052	1	31	106029962	0.568309	0.894689	XLOC_156817	acyg:106030919|	106030919|	http://www.genome.jp/kegg-bin/show_pathway?acyg00052/acyg:106030919%09red
Drug metabolism - cytochrome P450	KEGG PATHWAY	acyg00982	1	31	106029566	0.568309	0.894689	XLOC_178016	acyg:106036048|	106036048|	http://www.genome.jp/kegg-bin/show_pathway?acyg00982/acyg:106036048%09red
Autophagy - animal	KEGG PATHWAY	acyg04140	3	112	106029929	0.575316	0.894689	XLOC_073529|XLOC_065230|XLOC_252343	acyg:106036186|acyg:106041872|acyg:106037213|	106036186|106041872|106037213|	http://www.genome.jp/kegg-bin/show_pathway?acyg04140/acyg:106041872%09red/acyg:106036186%09red/acyg:106037213%09red
Tight junction	KEGG PATHWAY	acyg04530	4	156	106029335	0.597717	0.894689	XLOC_138468|XLOC_089051|XLOC_065230|XLOC_084265	acyg:106047198|acyg:106033714|acyg:106041872|acyg:106035455|	106047198|106033714|106041872|106035455|	http://www.genome.jp/kegg-bin/show_pathway?acyg04530/acyg:106035455%09red/acyg:106041872%09red/acyg:106047198%09red/acyg:106033714%09red
Cytosolic DNA-sensing pathway	KEGG PATHWAY	acyg04623	1	34	106029736	0.601053	0.894689	XLOC_199461	acyg:106045319|	106045319|	http://www.genome.jp/kegg-bin/show_pathway?acyg04623/acyg:106045319%09red
Steroid hormone biosynthesis	KEGG PATHWAY	acyg00140	1	37	106029463	0.631322	0.894689	evm.model.chr10.70	acyg:106049776|	106049776|	http://www.genome.jp/kegg-bin/show_pathway?acyg00140/acyg:106049776%09red
Basal transcription factors	KEGG PATHWAY	acyg03022	1	37	106029440	0.631322	0.894689	evm.model.chr6.622	acyg:106035202|	106035202|	http://www.genome.jp/kegg-bin/show_pathway?acyg03022/acyg:106035202%09red
Glycine, serine and threonine metabolism	KEGG PATHWAY	acyg00260	1	38	106030917	0.640894	0.894689	XLOC_178016	acyg:106036048|	106036048|	http://www.genome.jp/kegg-bin/show_pathway?acyg00260/acyg:106036048%09red
Tryptophan metabolism	KEGG PATHWAY	acyg00380	1	38	106029463	0.640894	0.894689	XLOC_178016	acyg:106036048|	106036048|	http://www.genome.jp/kegg-bin/show_pathway?acyg00380/acyg:106036048%09red
ECM-receptor interaction	KEGG PATHWAY	acyg04512	2	83	106029904	0.650198	0.894689	XLOC_044498|XLOC_107389	acyg:106043227|acyg:106045504|	106043227|106045504|	http://www.genome.jp/kegg-bin/show_pathway?acyg04512/acyg:106045504%09red/acyg:106043227%09red
ABC transporters	KEGG PATHWAY	acyg02010	1	39	106029502	0.650219	0.894689	XLOC_057329	acyg:106039435|	106039435|	http://www.genome.jp/kegg-bin/show_pathway?acyg02010/acyg:106039435%09red
Notch signaling pathway	KEGG PATHWAY	acyg04330	1	41	106030008	0.66815	0.894689	XLOC_155448	acyg:106033407|	106033407|	http://www.genome.jp/kegg-bin/show_pathway?acyg04330/acyg:106033407%09red
Glutathione metabolism	KEGG PATHWAY	acyg00480	1	41	106029563	0.66815	0.894689	evm.model.chr24.579	acyg:106032680|	106032680|	http://www.genome.jp/kegg-bin/show_pathway?acyg00480/acyg:106032680%09red
Ether lipid metabolism	KEGG PATHWAY	acyg00565	1	42	106029775	0.676769	0.894689	evm.model.chr25.859	acyg:106037987|	106037987|	http://www.genome.jp/kegg-bin/show_pathway?acyg00565/acyg:106037987%09red
Cysteine and methionine metabolism	KEGG PATHWAY	acyg00270	1	43	106030429	0.685165	0.894689	XLOC_017488	acyg:106048947|	106048947|	http://www.genome.jp/kegg-bin/show_pathway?acyg00270/acyg:106048947%09red
N-Glycan biosynthesis	KEGG PATHWAY	acyg00510	1	44	106029342	0.693344	0.894689	evm.model.chr29.311	acyg:106047261|	106047261|	http://www.genome.jp/kegg-bin/show_pathway?acyg00510/acyg:106047261%09red
Regulation of actin cytoskeleton	KEGG PATHWAY	acyg04810	4	180	106029337	0.705595	0.894689	XLOC_201519|XLOC_156374|XLOC_122532|XLOC_107389	acyg:106032364|acyg:106030997|acyg:106038955|acyg:106045504|	106032364|106030997|106038955|106045504|	http://www.genome.jp/kegg-bin/show_pathway?acyg04810/acyg:106030997%09red/acyg:106038955%09red/acyg:106045504%09red/acyg:106032364%09red
Fanconi anemia pathway	KEGG PATHWAY	acyg03460	1	46	106029738	0.709071	0.894689	XLOC_182663	acyg:106035715|	106035715|	http://www.genome.jp/kegg-bin/show_pathway?acyg03460/acyg:106035715%09red
Cellular senescence	KEGG PATHWAY	acyg04218	3	139	106029504	0.715752	0.894689	XLOC_199461|XLOC_203797|XLOC_252343	acyg:106045319|acyg:106048115|acyg:106037213|	106045319|106048115|106037213|	http://www.genome.jp/kegg-bin/show_pathway?acyg04218/acyg:106048115%09red/acyg:106045319%09red/acyg:106037213%09red
Glycerolipid metabolism	KEGG PATHWAY	acyg00561	1	57	106030442	0.782253	0.959019	XLOC_156817	acyg:106030919|	106030919|	http://www.genome.jp/kegg-bin/show_pathway?acyg00561/acyg:106030919%09red
NOD-like receptor signaling pathway	KEGG PATHWAY	acyg04621	2	109	106029457	0.786396	0.959019	XLOC_199461|XLOC_065230	acyg:106045319|acyg:106041872|	106045319|106041872|	http://www.genome.jp/kegg-bin/show_pathway?acyg04621/acyg:106045319%09red/acyg:106041872%09red
Biosynthesis of amino acids	KEGG PATHWAY	acyg01230	1	60	106029372	0.798808	0.962419	XLOC_017488	acyg:106048947|	106048947|	http://www.genome.jp/kegg-bin/show_pathway?acyg01230/acyg:106048947%09red
p53 signaling pathway	KEGG PATHWAY	acyg04115	1	64	106030032	0.818946	0.971391	XLOC_053763	acyg:106041555|	106041555|	http://www.genome.jp/kegg-bin/show_pathway?acyg04115/acyg:106041555%09red
mRNA surveillance pathway	KEGG PATHWAY	acyg03015	1	68	106029518	0.837075	0.971391	evm.model.chr2.968	acyg:106038822|	106038822|	http://www.genome.jp/kegg-bin/show_pathway?acyg03015/acyg:106038822%09red
Inositol phosphate metabolism	KEGG PATHWAY	acyg00562	1	70	106030055	0.845449	0.971391	XLOC_151315	acyg:106042023|	106042023|	http://www.genome.jp/kegg-bin/show_pathway?acyg00562/acyg:106042023%09red
Peroxisome	KEGG PATHWAY	acyg04146	1	71	106030029	0.849474	0.971391	XLOC_057329	acyg:106039435|	106039435|	http://www.genome.jp/kegg-bin/show_pathway?acyg04146/acyg:106039435%09red
Neuroactive ligand-receptor interaction	KEGG PATHWAY	acyg04080	6	321	106029531	0.854824	0.971391	evm.model.ctg1779.5|XLOC_123620|XLOC_226094|XLOC_144983|XLOC_064699|XLOC_227549	acyg:106041753|acyg:106032839|acyg:106031884|acyg:106040497|acyg:106030761|acyg:106031784|	106041753|106032839|106031884|106040497|106030761|106031784|	http://www.genome.jp/kegg-bin/show_pathway?acyg04080/acyg:106031784%09red/acyg:106030761%09red/acyg:106040497%09red/acyg:106031884%09red/acyg:106041753%09red/acyg:106032839%09red
Oxidative phosphorylation	KEGG PATHWAY	acyg00190	1	85	106029435	0.895993	0.978007	evm.model.chr6.1069	acyg:106045313|	106045313|	http://www.genome.jp/kegg-bin/show_pathway?acyg00190/acyg:106045313%09red
Phosphatidylinositol signaling system	KEGG PATHWAY	acyg04070	1	90	106029779	0.908868	0.978007	XLOC_121012	acyg:106043742|	106043742|	http://www.genome.jp/kegg-bin/show_pathway?acyg04070/acyg:106043742%09red
Glycerophospholipid metabolism	KEGG PATHWAY	acyg00564	1	93	106029775	0.915817	0.978007	evm.model.chr25.859	acyg:106037987|	106037987|	http://www.genome.jp/kegg-bin/show_pathway?acyg00564/acyg:106037987%09red
Ribosome	KEGG PATHWAY	acyg03010	1	97	106029741	0.924268	0.978007	evm.model.chr19.744	acyg:106033618|	106033618|	http://www.genome.jp/kegg-bin/show_pathway?acyg03010/acyg:106033618%09red
Spliceosome	KEGG PATHWAY	acyg03040	1	97	106029443	0.924268	0.978007	evm.model.chr10.976	acyg:106045576|	106045576|	http://www.genome.jp/kegg-bin/show_pathway?acyg03040/acyg:106045576%09red
Metabolic pathways	KEGG PATHWAY	acyg01100	25	1217	106029342	0.930449	0.978007	XLOC_155446|XLOC_048655|XLOC_071402|XLOC_178016|evm.model.chr25.859|XLOC_098612|XLOC_053233|XLOC_151315|XLOC_017488|XLOC_215052|evm.model.ctg2437.20|evm.model.chr24.579|XLOC_205894|XLOC_156197|evm.model.chr4.44|XLOC_013424|XLOC_079062|XLOC_093491|evm.model.chr9.691|XLOC_041396|XLOC_034606|XLOC_156817|XLOC_101306|XLOC_216499|XLOC_200175	acyg:106049951|acyg:106047549|acyg:106043526|acyg:106036048|acyg:106037987|acyg:106036231|acyg:106040376|acyg:106042023|acyg:106048947|acyg:106035949|acyg:106032133|acyg:106032680|acyg:106030054|acyg:106031025|acyg:106045722|acyg:106030431|acyg:106038258|acyg:106040702|acyg:106042483|acyg:106042122|acyg:106030552|acyg:106030919|acyg:106044856|acyg:106036531|acyg:106038625|	106049951|106047549|106043526|106036048|106037987|106036231|106040376|106042023|106048947|106035949|106032133|106032680|106030054|106031025|106045722|106030431|106038258|106040702|106042483|106042122|106030552|106030919|106044856|106036531|106038625|	http://www.genome.jp/kegg-bin/show_pathway?acyg01100/acyg:106030431%09red/acyg:106032680%09red/acyg:106045722%09red/acyg:106048947%09red/acyg:106042122%09red/acyg:106036231%09red/acyg:106036048%09red/acyg:106047549%09red/acyg:106044856%09red/acyg:106043526%09red/acyg:106040702%09red/acyg:106030919%09red/acyg:106030054%09red/acyg:106040376%09red/acyg:106038625%09red/acyg:106037987%09red/acyg:10603…
Lysosome	KEGG PATHWAY	acyg04142	1	109	106029986	0.944876	0.978007	XLOC_041396	acyg:106042122|	106042122|	http://www.genome.jp/kegg-bin/show_pathway?acyg04142/acyg:106042122%09red
Cell cycle	KEGG PATHWAY	acyg04110	1	112	106029392	0.949086	0.978007	XLOC_155448	acyg:106033407|	106033407|	http://www.genome.jp/kegg-bin/show_pathway?acyg04110/acyg:106033407%09red
Cytokine-cytokine receptor interaction	KEGG PATHWAY	acyg04060	2	183	106029383	0.954932	0.978007	XLOC_069053|evm.model.chr4.60	acyg:106031999|acyg:106045750|	106031999|106045750|	http://www.genome.jp/kegg-bin/show_pathway?acyg04060/acyg:106045750%09red/acyg:106031999%09red
Phagosome	KEGG PATHWAY	acyg04145	1	122	106029502	0.960939	0.978007	evm.model.chr37.343	acyg:106048024|	106048024|	http://www.genome.jp/kegg-bin/show_pathway?acyg04145/acyg:106048024%09red
Protein processing in endoplasmic reticulum	KEGG PATHWAY	acyg04141	1	143	106029410	0.977629	0.978007	XLOC_065230	acyg:106041872|	106041872|	http://www.genome.jp/kegg-bin/show_pathway?acyg04141/acyg:106041872%09red
Endocytosis	KEGG PATHWAY	acyg04144	2	215	106029321	0.978007	0.978007	XLOC_211468|evm.model.chr37.343	acyg:106045916|acyg:106048024|	106045916|106048024|	http://www.genome.jp/kegg-bin/show_pathway?acyg04144/acyg:106045916%09red/acyg:106048024%09red
