# Supplementary material for: Association between Yili goose sperm motility and expression profiles of mRNA and miRNA in testis
Source: BMC Genomics. 2023 Oct 24;24:640. doi: 10.1186/s12864-023-09727-1 (PMC10599010; doi:10.1186/s12864-023-09727-1)
Supplement: Supplementary file 11 — Additional file 11: Supplementary Table S10. KEGG analysis of target mRNAs of differentially expressed miRNAs between HFR and LFR groups. [file 12864_2023_9727_MOESM11_ESM.xls]

## Sheet: KEGG analysis of miRNA
Supplementary Table S10 KEGG analysis of target mRNAs of differentially expressed miRNAs between HFR and LFR groups
Term	Database	ID	Input number	Background number	P-Value	Corrected P-Value	Input	gene_name	Hyperlink
Arginine and proline metabolism	KEGG PATHWAY	acyg00330	12	34	0.0195083	0.981793	evm.model.chr14.42|evm.model.chr27.398|evm.model.chr21.170|evm.model.chr32.252|evm.model.chr9.397|evm.model.chr2.1552|evm.model.chr32.324|evm.model.chr33.437|evm.model.chr4.1178|evm.model.chr19.372|evm.model.ctg2848.3|evm.model.chr8.559	ALDH9A1|DAO|-|SRM|P4HA1|arg2-a|AGMAT|-|Sms|GATM|PYCR3|-	http://www.genome.jp/kegg-bin/show_pathway?acyg00330/acyg:106037821%09red/acyg:106031397%09red/acyg:106030561%09red/acyg:106043350%09red/acyg:106040133%09red/acyg:106040126%09red/acyg:106046759%09red/acyg:106047784%09red/acyg:106036048%09red/acyg:106031677%09red
Fructose and mannose metabolism	KEGG PATHWAY	acyg00051	11	30	0.0202209	0.981793	evm.model.chr4.262|evm.model.chr12.143|evm.model.ctg2437.3|evm.model.ctg1062.3|evm.model.chr9.342|evm.model.chr22.704|evm.model.chr19.523|evm.model.chr30.364|evm.model.chr21.258|evm.model.chr18.319|evm.model.ctg2812.3	TPI1|FBP1|GCK|ALDOB|HK1|-|MPI|ALDOC|FUK|gmppb|-	http://www.genome.jp/kegg-bin/show_pathway?acyg00051/acyg:106042848%09red/acyg:106030903%09red/acyg:106044192%09red/acyg:106042172%09red/acyg:106047827%09red/acyg:106033121%09red/acyg:106045365%09red/acyg:106049169%09red/acyg:106043058%09red/acyg:106048770%09red/acyg:106048916%09red
Phenylalanine metabolism	KEGG PATHWAY	acyg00360	7	17	0.0386019	0.981793	evm.model.chr2.1206|evm.model.chr2.1207|evm.model.chr21.170|evm.model.chr37.306|evm.model.chr27.585|evm.model.chr33.437|evm.model.chr8.559	ALDH3B1|Aldh3b2|-|Aoc3|MIF|-|-	http://www.genome.jp/kegg-bin/show_pathway?acyg00360/acyg:106048259%09red/acyg:106048002%09red/acyg:106036048%09red/acyg:106031440%09red
Glycolysis / Gluconeogenesis	KEGG PATHWAY	acyg00010	14	48	0.0403819	0.981793	evm.model.chr32.201|evm.model.chr4.262|evm.model.chr14.42|evm.model.chr26.432|evm.model.chr12.143|evm.model.ctg2437.3|evm.model.chr17.526|evm.model.chr2.1207|evm.model.chr7.575|evm.model.chr30.364|evm.model.chr2.1206|evm.model.ctg1062.3|evm.model.chr19.482|evm.model.chr9.342	ENO1|TPI1|ALDH9A1|ACSS2|FBP1|GCK|LDHB|Aldh3b2|G6pc2|ALDOC|ALDH3B1|ALDOB|ADPGK|HK1	http://www.genome.jp/kegg-bin/show_pathway?acyg00010/acyg:106038291%09red/acyg:106030903%09red/acyg:106048916%09red/acyg:106044299%09red/acyg:106047827%09red/acyg:106045365%09red/acyg:106049169%09red/acyg:106043058%09red/acyg:106047758%09red/acyg:106044200%09red/acyg:106047784%09red/acyg:106048259%09red/acyg:106029962%09red
beta-Alanine metabolism	KEGG PATHWAY	acyg00410	10	31	0.0482614	0.981793	evm.model.chr14.42|evm.model.chr2.1206|evm.model.chr2.1207|evm.model.chr27.521|evm.model.chr32.252|evm.model.chr37.306|evm.model.chr28.278|evm.model.chr4.1178|evm.model.ctg716.9|evm.model.chr5.899	ALDH9A1|ALDH3B1|Aldh3b2|Acads|SRM|Aoc3|ACOX1|Sms|Echs1|GAD2	http://www.genome.jp/kegg-bin/show_pathway?acyg00410/acyg:106037821%09red/acyg:106030578%09red/acyg:106034764%09red/acyg:106031343%09red/acyg:106048002%09red/acyg:106040133%09red/acyg:106048103%09red/acyg:106047784%09red/acyg:106048259%09red
Propanoate metabolism	KEGG PATHWAY	acyg00640	10	31	0.0482614	0.981793	evm.model.chr27.404|evm.model.chr26.432|evm.model.chr17.526|evm.model.chr27.521|evm.model.chr19.676|evm.model.chr28.278|evm.model.chr27.405|evm.model.chr1.274|evm.model.chr30.571|evm.model.ctg716.9	ACACB|ACSS2|LDHB|Acads|Mcee|ACOX1|ACACB|MUT|ACAC|Echs1	http://www.genome.jp/kegg-bin/show_pathway?acyg00640/acyg:106038291%09red/acyg:106030578%09red/acyg:106031086%09red/acyg:106031343%09red/acyg:106033721%09red/acyg:106038189%09red/acyg:106047758%09red/acyg:106043774%09red/acyg:106034764%09red
Drug metabolism - cytochrome P450	KEGG PATHWAY	acyg00982	10	31	0.0482614	0.981793	evm.model.ctg1735.1|evm.model.chr1.1295|evm.model.chr14.86|evm.model.chr9.866|evm.model.chr2.1206|evm.model.chr2.1207|evm.model.chr21.170|evm.model.chr33.437|evm.model.chr34.381|evm.model.chr8.559	MGST1|-|FMO4|GSTO1|ALDH3B1|Aldh3b2|-|-|GSTM3|-	http://www.genome.jp/kegg-bin/show_pathway?acyg00982/acyg:106030900%09red/acyg:106041532%09red/acyg:106030435%09red/acyg:106031856%09red/acyg:106048259%09red/acyg:106036048%09red
Retinol metabolism	KEGG PATHWAY	acyg00830	11	36	0.0516103	0.981793	evm.model.ctg2437.16|evm.model.chr19.713|evm.model.ctg2262.3|evm.model.chr9.699|evm.model.chr2.1554|evm.model.chr14.420|evm.model.chr25.267|evm.model.chr38.2|evm.model.chr37.329|evm.model.ctg1232.2|evm.model.chr32.295	retsat|ALDH1A2|RDH11|CYP26A1|RDH12|RDH8|Cyp3a9|Rdh7|HSD17B1|RDH11|Dhrs3	http://www.genome.jp/kegg-bin/show_pathway?acyg00830/acyg:106044484%09red/acyg:106040190%09red/acyg:106039391%09red/acyg:106041199%09red/acyg:106049005%09red/acyg:106031772%09red/acyg:106048918%09red/acyg:106032170%09red
Insulin signaling pathway	KEGG PATHWAY	acyg04910	26	114	0.0680462	0.981793	evm.model.chr27.404|evm.model.chr27.405|evm.model.chr31.48|evm.model.chr30.571|evm.model.chr30.387|evm.model.chr12.143|evm.model.chr32.254|evm.model.chr12.343|evm.model.chr35.351|evm.model.chr2.1125|evm.model.chr30.301|evm.model.chr35.500|evm.model.chr35.114|evm.model.chr36.160|evm.model.chr7.575|evm.model.chr36.219|evm.model.chr22.78|evm.model.chr13.182|evm.model.chr9.342|evm.model.chr14.119|evm…	ACACB|ACACB|PMVK|ACAC|FLOT2|FBP1|MTOR|RPS6|Pik3r1|Ppp1ca|PHKG1|Shc2|Mknk2|SORBS3|G6pc2|EIF4EBP1|inppl1a|FOXO1|HK1|PRKAB2|Eif4ebp2|GCK|SOS1|RAF1|CBLB|PHKA1	http://www.genome.jp/kegg-bin/show_pathway?acyg04910/acyg:106049532%09red/acyg:106031410%09red/acyg:106035078%09red/acyg:106042106%09red/acyg:106045585%09red/acyg:106038875%09red/acyg:106040056%09red/acyg:106049094%09red/acyg:106048510%09red/acyg:106029990%09red/acyg:106042953%09red/acyg:106031086%09red/acyg:106045365%09red/acyg:106041622%09red/acyg:106049420%09red/acyg:106043774%09red/acyg:10604…
Histidine metabolism	KEGG PATHWAY	acyg00340	7	20	0.0687148	0.981793	evm.model.chr14.42|evm.model.chr2.1206|evm.model.chr2.1207|evm.model.chr21.170|evm.model.chr7.945|evm.model.chr33.437|evm.model.chr8.559	ALDH9A1|ALDH3B1|Aldh3b2|-|-|-|-	http://www.genome.jp/kegg-bin/show_pathway?acyg00340/acyg:106047784%09red/acyg:106048259%09red/acyg:106039326%09red/acyg:106036048%09red
Biosynthesis of unsaturated fatty acids	KEGG PATHWAY	acyg01040	9	30	0.0799053	0.981793	evm.model.chr2.2078|evm.model.chr32.37|evm.model.chr28.278|evm.model.chr2.1760|evm.model.chr5.786|evm.model.chr2.1435|evm.model.chr9.585|evm.model.chr20.166|evm.model.chr15.403	FADS1|ACOT7|ACOX1|FADS1|HACD1|Acot5|-|ELOVL2|SCD5	http://www.genome.jp/kegg-bin/show_pathway?acyg01040/acyg:106049365%09red/acyg:106044871%09red/acyg:106034764%09red/acyg:106047220%09red/acyg:106040707%09red/acyg:106041905%09red/acyg:106033871%09red/acyg:106030350%09red/acyg:106041854%09red
Tyrosine metabolism	KEGG PATHWAY	acyg00350	9	31	0.0910778	0.981793	evm.model.chr2.1206|evm.model.chr2.1207|evm.model.chr21.170|evm.model.chr35.80|evm.model.chr37.306|evm.model.chr27.585|evm.model.chr29.437|evm.model.chr33.437|evm.model.chr8.559	ALDH3B1|Aldh3b2|-|TYRP1|Aoc3|MIF|DBH|-|-	http://www.genome.jp/kegg-bin/show_pathway?acyg00350/acyg:106043821%09red/acyg:106048002%09red/acyg:106031440%09red/acyg:106044068%09red/acyg:106048259%09red/acyg:106036048%09red
ECM-receptor interaction	KEGG PATHWAY	acyg04512	19	83	0.104187	0.981793	evm.model.chr37.203|evm.model.chr7.278|evm.model.chr1.1448|evm.model.chr7.677|evm.model.chr6.1075|evm.model.chr1.469|evm.model.chr18.504|evm.model.ctg1371.22|evm.model.chr7.140|evm.model.chr34.94|evm.model.chr6.627|evm.model.ctg1386.12|evm.model.chr29.351|evm.model.chr13.952|evm.model.ctg784.6|evm.model.chr26.118|evm.model.chr37.256|evm.model.chr26.119|evm.model.chr37.255	ITGB3|COL18A1|COL9A1|Itgb5|NPNT|SDC1|Lamb2|ITGA7|ITGAV|LAMB3|FRAS1|ITGA10|LAMC3|Cnga4|ITGA2B|LAMA5|ITGA3|LAMA5|Itga3	http://www.genome.jp/kegg-bin/show_pathway?acyg04512/acyg:106039681%09red/acyg:106044442%09red/acyg:106041273%09red/acyg:106029904%09red/acyg:106046909%09red/acyg:106040794%09red/acyg:106049839%09red/acyg:106034465%09red/acyg:106049329%09red/acyg:106045335%09red/acyg:106044073%09red/acyg:106042002%09red/acyg:106030377%09red/acyg:106045987%09red/acyg:106029997%09red/acyg:106043639%09red/acyg:10604…
Focal adhesion	KEGG PATHWAY	acyg04510	37	185	0.12614	0.981793	evm.model.ctg2616.1|evm.model.ctg2475.3|evm.model.chr7.278|evm.model.chr1.1448|evm.model.chr7.677|evm.model.chr29.351|evm.model.chr28.451|evm.model.chr31.48|evm.model.ctg1386.12|evm.model.ctg784.6|evm.model.ctg1260.5|evm.model.ctg1174.3|evm.model.chr35.351|evm.model.chr18.272|evm.model.chr2.1125|evm.model.chr35.356|evm.model.chr26.118|evm.model.chr35.500|evm.model.chr3.1341|evm.model.chr29.441|ev…	FLNC|Actn4|COL18A1|COL9A1|Itgb5|LAMC3|Prkca|PMVK|ITGA10|ITGA2B|Erbb2|ARHGAP35|Pik3r1|RHOA|Ppp1ca|JUND|LAMA5|Shc2|PPP1R12A|Vav2|Bcar1|FLT4|Cnga4|ITGA3|LAMA5|Itga3|ITGB3|PDGFB|TLN1|Lamb2|ITGA7|SOS1|RAF1|ITGAV|Ppp1r12b|IGF1R|LAMB3	http://www.genome.jp/kegg-bin/show_pathway?acyg04510/acyg:106044442%09red/acyg:106029337%09red/acyg:106031410%09red/acyg:106049839%09red/acyg:106042106%09red/acyg:106045585%09red/acyg:106031661%09red/acyg:106033754%09red/acyg:106042002%09red/acyg:106044073%09red/acyg:106046454%09red/acyg:106046417%09red/acyg:106040056%09red/acyg:106049094%09red/acyg:106048510%09red/acyg:106045987%09red/acyg:10602…
Cytosolic DNA-sensing pathway	KEGG PATHWAY	acyg04623	9	34	0.129761	0.981793	evm.model.chr30.294|evm.model.chr30.71|evm.model.chr30.50|evm.model.chr15.958|evm.model.chr2.963|evm.model.chr30.51|evm.model.chr10.150|evm.model.chr35.472|evm.model.chr31.43	CCL4|CASP1|CCL4|MAVS|NFKBIA|Ccl5|POLR1C|POLR2E|ADAR	http://www.genome.jp/kegg-bin/show_pathway?acyg04623/acyg:106041040%09red/acyg:106048529%09red/acyg:106041042%09red/acyg:106041090%09red/acyg:106041492%09red/acyg:106029736%09red/acyg:106048192%09red/acyg:106036708%09red/acyg:106038777%09red
Homologous recombination	KEGG PATHWAY	acyg03440	9	34	0.129761	0.981793	evm.model.chr2.1544|evm.model.chr30.344|evm.model.chr30.271|evm.model.chr19.54|evm.model.chr13.62|evm.model.chr22.330|evm.model.chr25.176|evm.model.chr25.177|evm.model.chr35.414	RAD51B|RPA1|Rad51d|BLM|BRCA2|brcc3|TOP3A|TOP3A|BABAM1	http://www.genome.jp/kegg-bin/show_pathway?acyg03440/acyg:106041121%09red/acyg:106041488%09red/acyg:106037747%09red/acyg:106041449%09red/acyg:106032112%09red/acyg:106031664%09red/acyg:106047943%09red/acyg:106048663%09red
Arginine biosynthesis	KEGG PATHWAY	acyg00220	5	16	0.15376	0.981793	evm.model.chr2.1552|evm.model.chr18.143|evm.model.chr29.168|evm.model.chr30.305|evm.model.chr30.306	arg2-a|ACY1|glul|ASL2|ASL	http://www.genome.jp/kegg-bin/show_pathway?acyg00220/acyg:106041395%09red/acyg:106047794%09red/acyg:106031677%09red/acyg:106042853%09red
Necroptosis	KEGG PATHWAY	acyg04217	24	118	0.168937	0.981793	evm.model.ctg11.5|evm.model.ctg2848.8|evm.model.chr21.738|evm.model.chr29.168|evm.model.chr37.338|evm.model.chr4.1760|evm.model.chr35.422|evm.model.chr3.1447|evm.model.ctg1685.17|evm.model.ctg1685.15|evm.model.ctg1685.12|evm.model.ctg1685.10|evm.model.ctg1685.25|evm.model.chr18.95|evm.model.ctg1685.3|evm.model.ctg437.5|evm.model.ctg1953.1|evm.model.chr30.71|evm.model.ctg2777.8|evm.model.ctg1685.2…	rbck1|CYLD|VPS4A|glul|STAT5B|HIST2H2AB|JAK3|-|-|-|H2A-IX|H2A-IX|-|-|-|Hist2h2ac|TYK2|CASP1|STAT2|-|-|H2AFX|H2AFX|SPATA2	http://www.genome.jp/kegg-bin/show_pathway?acyg04217/acyg:106049080%09red/acyg:106039935%09red/acyg:106049011%09red/acyg:106041090%09red/acyg:106045109%09red/acyg:106041436%09red/acyg:106049457%09red/acyg:106049629%09red/acyg:106046386%09red/acyg:106037920%09red/acyg:106045148%09red/acyg:106047794%09red/acyg:106039967%09red/acyg:106049782%09red/acyg:106042201%09red/acyg:106045137%09red
Pyrimidine metabolism	KEGG PATHWAY	acyg00240	13	58	0.173811	0.981793	evm.model.chr1.2034|evm.model.chr22.533|evm.model.chr2.1025|evm.model.chr33.399|evm.model.chr8.250|evm.model.chr36.148|evm.model.chr1.35|evm.model.chr8.1042|evm.model.chr3.2177|evm.model.chr28.557|evm.model.ctg486.7|evm.model.chr37.363|evm.model.chr26.43	ENPP1|UPRT|Nt5c1a|CTPS1|TYMS|ENTPD4|mpv17|Upp1|psuG|CANT1|Nt5c2|NT5C3B|UCKL1	http://www.genome.jp/kegg-bin/show_pathway?acyg00240/acyg:106037557%09red/acyg:106046784%09red/acyg:106038577%09red/acyg:106031003%09red/acyg:106040767%09red/acyg:106042626%09red/acyg:106036588%09red/acyg:106031839%09red/acyg:106032499%09red/acyg:106049706%09red/acyg:106048027%09red/acyg:106046581%09red/acyg:106049900%09red
Steroid hormone biosynthesis	KEGG PATHWAY	acyg00140	9	37	0.175741	0.981793	evm.model.chr21.561|evm.model.chr8.1055|evm.model.ctg1923.20|evm.model.chr21.236|evm.model.chr25.267|evm.model.chr9.829|evm.model.chr10.118|evm.model.chr4.86|evm.model.chr19.541	HSD17B2|Srd5a1|CYP21|HSD11B2|Cyp3a9|CYP17A1|CYP1B1|HSD3B|cyp11a1	http://www.genome.jp/kegg-bin/show_pathway?acyg00140/acyg:106031836%09red/acyg:106033128%09red/acyg:106044875%09red/acyg:106032170%09red/acyg:106036530%09red/acyg:106049851%09red/acyg:106045741%09red/acyg:106029463%09red/acyg:106044184%09red
Mannose type O-glycan biosynthesis	KEGG PATHWAY	acyg00515	6	22	0.180407	0.981793	evm.model.chr3.1155|evm.model.chr5.151|evm.model.chr1.1453|evm.model.chr6.593|evm.model.chr29.372|evm.model.chr14.852	TMEM5|POMGNT2|B3GAT2|POMK|Pomt1|B4GALT2	http://www.genome.jp/kegg-bin/show_pathway?acyg00515/acyg:106037591%09red/acyg:106043324%09red/acyg:106049039%09red/acyg:106035193%09red/acyg:106044127%09red/acyg:106047283%09red
Tryptophan metabolism	KEGG PATHWAY	acyg00380	9	38	0.19253	0.981793	evm.model.chr14.42|evm.model.chr21.170|evm.model.chr29.299|evm.model.ctg716.9|evm.model.chr33.437|evm.model.chr10.118|evm.model.chr7.923|evm.model.chr8.559|evm.model.chr2.898	ALDH9A1|-|KYAT1|Echs1|-|CYP1B1|ACMSD|-|DLST	http://www.genome.jp/kegg-bin/show_pathway?acyg00380/acyg:106039366%09red/acyg:106047313%09red/acyg:106030578%09red/acyg:106038789%09red/acyg:106029463%09red/acyg:106047784%09red/acyg:106036048%09red
Biosynthesis of amino acids	KEGG PATHWAY	acyg01230	13	60	0.200696	0.981793	evm.model.chr32.201|evm.model.chr4.262|evm.model.chr29.168|evm.model.chr2.1552|evm.model.chr30.364|evm.model.ctg2848.3|evm.model.chr30.306|evm.model.ctg1062.3|evm.model.ctg2663.11|evm.model.chr18.143|evm.model.chr7.169|evm.model.chr30.305|evm.model.chr4.876	ENO1|TPI1|glul|arg2-a|ALDOC|PYCR3|ASL|ALDOB|Mat2a|ACY1|RPE|ASL2|CBS	http://www.genome.jp/kegg-bin/show_pathway?acyg01230/acyg:106041395%09red/acyg:106036081%09red/acyg:106032326%09red/acyg:106034462%09red/acyg:106042853%09red/acyg:106047827%09red/acyg:106049169%09red/acyg:106043058%09red/acyg:106046759%09red/acyg:106047794%09red/acyg:106044299%09red/acyg:106031677%09red
Tight junction	KEGG PATHWAY	acyg04530	30	156	0.203626	0.981793	evm.model.ctg1904.2|evm.model.ctg2475.3|evm.model.chr21.140|evm.model.chr35.151|evm.model.chr25.181|evm.model.chr24.583|evm.model.chr22.302|evm.model.ctg1371.13|evm.model.chr13.1048|evm.model.chr14.119|evm.model.ctg1923.23|evm.model.chr18.272|evm.model.ctg1923.24|evm.model.chr35.356|evm.model.chr26.544|evm.model.ctg1917.2|evm.model.chr24.713|evm.model.chr22.521|evm.model.chr8.1224|evm.model.chr30…	MYH6|Actn4|PARD6A|TJP3|LLGL1|Synpo|Dlg3|Tuba1c|AMOTL1|PRKAB2|CD1D|RHOA|CD1D|JUND|CD1D|USF1|RAPGEF6|AMOT|MARVELD3|NF2|CLDN11|Tuba1c|MAP3K6|RAB8A|Tuba1a|CLDN5|Tuba1a|F11R|CLDN8|MYH4	http://www.genome.jp/kegg-bin/show_pathway?acyg04530/acyg:106029335%09red/acyg:106047686%09red/acyg:106033145%09red/acyg:106031661%09red/acyg:106031989%09red/acyg:106038561%09red/acyg:106047210%09red/acyg:106032678%09red/acyg:106034718%09red/acyg:106032923%09red/acyg:106031429%09red/acyg:106039936%09red/acyg:106032515%09red/acyg:106034159%09red/acyg:106041622%09red/acyg:106032759%09red/acyg:10604…
Ubiquinone and other terpenoid-quinone biosynthesis	KEGG PATHWAY	acyg00130	3	9	0.223666	0.981793	evm.model.chr30.303|evm.model.chr25.442|evm.model.chr21.727	VKORC1L1|COQ7|Nqo1	http://www.genome.jp/kegg-bin/show_pathway?acyg00130/acyg:106046610%09red/acyg:106041424%09red/acyg:106033330%09red
Aminoacyl-tRNA biosynthesis	KEGG PATHWAY	acyg00970	9	40	0.228022	0.981793	evm.model.chr21.214|evm.model.chr27.508|evm.model.chr24.135|evm.model.chr10.547|evm.model.ctg1980.1|evm.model.chr2.1069|evm.model.chr36.240|evm.model.chr7.936|evm.model.ctg1239.2	AARS|GATC|RARS|IARS2|TARS2|CARS|tm2d2|Dars|Sars	http://www.genome.jp/kegg-bin/show_pathway?acyg00970/acyg:106046117%09red/acyg:106034393%09red/acyg:106031446%09red/acyg:106042604%09red/acyg:106031624%09red/acyg:106033793%09red/acyg:106036373%09red/acyg:106033181%09red/acyg:106039325%09red
Pyruvate metabolism	KEGG PATHWAY	acyg00620	7	30	0.242756	0.981793	evm.model.chr14.42|evm.model.chr26.432|evm.model.chr17.526|evm.model.chr10.868|evm.model.chr27.404|evm.model.chr27.405|evm.model.chr30.571	ALDH9A1|ACSS2|LDHB|ACYP2|ACACB|ACACB|ACAC	http://www.genome.jp/kegg-bin/show_pathway?acyg00620/acyg:106038291%09red/acyg:106031086%09red/acyg:106047758%09red/acyg:106043774%09red/acyg:106042260%09red/acyg:106047784%09red
Notch signaling pathway	KEGG PATHWAY	acyg04330	9	41	0.246618	0.981793	evm.model.chr9.1130|evm.model.chr27.96|evm.model.chr25.557|evm.model.chr1.685|evm.model.chr10.1292|evm.model.chr32.90|evm.model.chr32.88|evm.model.chr10.1293|evm.model.chr25.286	CTBP2|DTX1|Crebbp|ADAM17|Jag1|Hes5|Hes5|JAG1|LFNG	http://www.genome.jp/kegg-bin/show_pathway?acyg04330/acyg:106030708%09red/acyg:106041469%09red/acyg:106044624%09red/acyg:106036608%09red/acyg:106044620%09red/acyg:106038974%09red/acyg:106033407%09red/acyg:106033576%09red
Herpes simplex virus 1 infection	KEGG PATHWAY	acyg05168	25	132	0.249879	0.981793	evm.model.chr39.5|evm.model.chr2.963|evm.model.ctg2747.4|evm.model.chr18.552|evm.model.chr5.404|evm.model.ctg1923.9|evm.model.chr32.254|evm.model.chr35.351|evm.model.chr35.422|evm.model.chr2.1125|evm.model.ctg2545.19|evm.model.ctg2105.2|evm.model.chr15.958|evm.model.ctg1953.1|evm.model.chr9.377|evm.model.chr37.203|evm.model.ctg1459.5|evm.model.chr30.51|evm.model.ctg1459.7|evm.model.ctg2777.8|evm.…	TAP2|NFKBIA|ZNF398|Fezf2|CYC|TAP2|MTOR|Pik3r1|JAK3|Ppp1ca|-|ZNF287|MAVS|TYK2|Eif4ebp2|ITGB3|ZNF84|Ccl5|ZNF182|STAT2|EIF4EBP1|Znf467|B2M|PML|ZNF850	http://www.genome.jp/kegg-bin/show_pathway?acyg05168/acyg:106041040%09red/acyg:106039967%09red/acyg:106031410%09red/acyg:106038777%09red/acyg:106029474%09red/acyg:106046798%09red/acyg:106030222%09red/acyg:106036708%09red/acyg:106029562%09red/acyg:106044378%09red/acyg:106042106%09red/acyg:106049436%09red/acyg:106049657%09red/acyg:106040228%09red/acyg:106047420%09red/acyg:106046386%09red/acyg:10604…
Fatty acid elongation	KEGG PATHWAY	acyg00062	6	25	0.250028	0.981793	evm.model.chr32.37|evm.model.chr12.1512|evm.model.ctg716.9|evm.model.chr5.786|evm.model.chr2.1435|evm.model.chr20.166	ACOT7|ACAA2|Echs1|HACD1|Acot5|ELOVL2	http://www.genome.jp/kegg-bin/show_pathway?acyg00062/acyg:106030578%09red/acyg:106047220%09red/acyg:106041854%09red/acyg:106037343%09red/acyg:106030350%09red/acyg:106040707%09red
Metabolism of xenobiotics by cytochrome P450	KEGG PATHWAY	acyg00980	7	31	0.264977	0.981793	evm.model.chr1.1295|evm.model.chr9.866|evm.model.chr2.1206|evm.model.chr2.1207|evm.model.ctg1735.1|evm.model.chr34.381|evm.model.chr10.118	-|GSTO1|ALDH3B1|Aldh3b2|MGST1|GSTM3|CYP1B1	http://www.genome.jp/kegg-bin/show_pathway?acyg00980/acyg:106030900%09red/acyg:106031856%09red/acyg:106048259%09red/acyg:106030435%09red/acyg:106029463%09red
Cell adhesion molecules (CAMs)	KEGG PATHWAY	acyg04514	22	116	0.265208	0.981793	evm.model.chr15.1098|evm.model.ctg357.18|evm.model.chr8.1233|evm.model.chr4.103|evm.model.chr1.469|evm.model.ctg1917.2|evm.model.chr21.745|evm.model.chr34.107|evm.model.chr21.746|evm.model.ctg77.3|evm.model.ctg1541.3|evm.model.chr35.498|evm.model.chr16.162|evm.model.ctg437.2|evm.model.chr26.681|evm.model.chr8.148|evm.model.ctg1371.22|evm.model.chr27.655|evm.model.chr7.140|evm.model.ctg1918.2|evm.…	CD8B|ITGB2|TNFRSF11A|IGSF11|SDC1|USF1|CDH1|Cd34|K-CAM|VCAN|CD22|MADCAM1|CLDN11|LRRC4C|Cd40|CDH2|ITGA7|CLDN5|ITGAV|F11R|CLDN8|SDC3	http://www.genome.jp/kegg-bin/show_pathway?acyg04514/acyg:106031429%09red/acyg:106037592%09red/acyg:106030119%09red/acyg:106041258%09red/acyg:106029335%09red/acyg:106043419%09red/acyg:106044675%09red/acyg:106049093%09red/acyg:106037633%09red/acyg:106034465%09red/acyg:106047117%09red/acyg:106033980%09red/acyg:106045157%09red/acyg:106031989%09red/acyg:106049622%09red/acyg:106029997%09red/acyg:10604…
Phagosome	KEGG PATHWAY	acyg04145	23	122	0.267425	0.981793	evm.model.chr39.5|evm.model.ctg357.18|evm.model.chr7.677|evm.model.chr27.251|evm.model.chr9.745|evm.model.ctg1371.12|evm.model.ctg1371.13|evm.model.ctg1923.9|evm.model.chr7.140|evm.model.chr8.245|evm.model.chr30.149|evm.model.ctg2545.19|evm.model.chr30.333|evm.model.ctg2534.4|evm.model.chr2.1204|evm.model.chr14.579|evm.model.chr14.851|evm.model.chr3.1960|evm.model.ctg2261.4|evm.model.chr37.203|ev…	TAP2|ITGB2|Itgb5|SCARB1|ATP6V0E2|Tuba1a|Tuba1c|TAP2|ITGAV|COLEC12|NCF1|-|Rilp|-|TCIRG1|NCF2|ATP6V0B|Ncf4|Tuba1c|ITGB3|Tuba1a|M6PR|RAB24	http://www.genome.jp/kegg-bin/show_pathway?acyg04145/acyg:106042749%09red/acyg:106041051%09red/acyg:106048084%09red/acyg:106041391%09red/acyg:106029904%09red/acyg:106048262%09red/acyg:106049436%09red/acyg:106037559%09red/acyg:106034465%09red/acyg:106042500%09red/acyg:106030269%09red/acyg:106047686%09red/acyg:106035927%09red/acyg:106042213%09red/acyg:106031181%09red/acyg:106045987%09red/acyg:10602…
ErbB signaling pathway	KEGG PATHWAY	acyg04012	15	76	0.269138	0.981793	evm.model.chr9.377|evm.model.chr18.406|evm.model.chr24.367|evm.model.chr32.254|evm.model.chr10.967|evm.model.chr35.351|evm.model.chr28.451|evm.model.chr6.606|evm.model.chr31.48|evm.model.chr36.219|evm.model.chr35.356|evm.model.chr17.80|evm.model.chr35.500|evm.model.ctg1260.5|evm.model.chr34.425	Eif4ebp2|RAF1|HBEGF|MTOR|SOS1|Pik3r1|Prkca|BTC|PMVK|EIF4EBP1|JUND|CBLB|Shc2|Erbb2|CDKN1A	http://www.genome.jp/kegg-bin/show_pathway?acyg04012/acyg:106046417%09red/acyg:106034675%09red/acyg:106048510%09red/acyg:106042744%09red/acyg:106049094%09red/acyg:106038875%09red/acyg:106044378%09red/acyg:106042106%09red/acyg:106045585%09red/acyg:106040228%09red/acyg:106048467%09red/acyg:106035120%09red/acyg:106040056%09red/acyg:106032923%09red
Fatty acid metabolism	KEGG PATHWAY	acyg01212	11	54	0.2806	0.981793	evm.model.chr2.2078|evm.model.chr27.521|evm.model.chr12.1512|evm.model.chr28.278|evm.model.chr2.1760|evm.model.chr5.786|evm.model.chr30.571|evm.model.ctg716.9|evm.model.chr9.585|evm.model.chr20.166|evm.model.chr15.403	FADS1|Acads|ACAA2|ACOX1|FADS1|HACD1|ACAC|Echs1|-|ELOVL2|SCD5	http://www.genome.jp/kegg-bin/show_pathway?acyg01212/acyg:106049365%09red/acyg:106030578%09red/acyg:106044871%09red/acyg:106034764%09red/acyg:106031343%09red/acyg:106041854%09red/acyg:106041905%09red/acyg:106037343%09red/acyg:106030350%09red/acyg:106043774%09red/acyg:106033871%09red
Glycine, serine and threonine metabolism	KEGG PATHWAY	acyg00260	8	38	0.297503	0.981793	evm.model.chr30.391|evm.model.chr27.398|evm.model.chr19.372|evm.model.chr21.170|evm.model.chr37.306|evm.model.chr33.437|evm.model.chr8.559|evm.model.chr4.876	PIPOX|DAO|GATM|-|Aoc3|-|-|CBS	http://www.genome.jp/kegg-bin/show_pathway?acyg00260/acyg:106043350%09red/acyg:106036081%09red/acyg:106031397%09red/acyg:106048002%09red/acyg:106049415%09red/acyg:106036048%09red
Amino sugar and nucleotide sugar metabolism	KEGG PATHWAY	acyg00520	9	44	0.305108	0.981793	evm.model.chr25.699|evm.model.ctg2437.3|evm.model.chr22.704|evm.model.chr19.523|evm.model.chr14.154|evm.model.chr21.258|evm.model.chr18.319|evm.model.chr9.342|evm.model.chr25.700	amdhd2|GCK|-|MPI|UAP1|FUK|gmppb|HK1|AMDHD2	http://www.genome.jp/kegg-bin/show_pathway?acyg00520/acyg:106030903%09red/acyg:106044192%09red/acyg:106041625%09red/acyg:106042172%09red/acyg:106033121%09red/acyg:106046319%09red/acyg:106048770%09red/acyg:106048916%09red
Carbon metabolism	KEGG PATHWAY	acyg01200	19	102	0.308256	0.981793	evm.model.chr32.201|evm.model.chr4.262|evm.model.chr26.432|evm.model.chr12.143|evm.model.ctg2437.3|evm.model.ctg1062.3|evm.model.ctg1154.20|evm.model.chr27.521|evm.model.chr32.207|evm.model.chr30.364|evm.model.chr19.676|evm.model.chr28.278|evm.model.chr19.482|evm.model.chr1.274|evm.model.chr2.898|evm.model.ctg716.9|evm.model.chr9.342|evm.model.chr7.169|evm.model.chr32.403	ENO1|TPI1|ACSS2|FBP1|GCK|ALDOB|SDHC|Acads|H6PD|ALDOC|Mcee|ACOX1|ADPGK|MUT|DLST|Echs1|HK1|RPE|SDHB	http://www.genome.jp/kegg-bin/show_pathway?acyg01200/acyg:106030903%09red/acyg:106044299%09red/acyg:106030578%09red/acyg:106044323%09red/acyg:106038789%09red/acyg:106047827%09red/acyg:106034462%09red/acyg:106034764%09red/acyg:106040166%09red/acyg:106031343%09red/acyg:106045365%09red/acyg:106033721%09red/acyg:106049169%09red/acyg:106038189%09red/acyg:106043058%09red/acyg:106047758%09red/acyg:10604…
Lysine degradation	KEGG PATHWAY	acyg00310	10	50	0.311165	0.981793	evm.model.chr30.391|evm.model.chr32.302|evm.model.chr6.93|evm.model.ctg2506.7|evm.model.chr5.1165|evm.model.chr3.518|evm.model.chr14.42|evm.model.ctg716.9|evm.model.ctg2566.25|evm.model.chr2.898	PIPOX|PRDM2|SETD7|KMT2D|KMT2C|KMT2E|ALDH9A1|Echs1|SETDB1|DLST	http://www.genome.jp/kegg-bin/show_pathway?acyg00310/acyg:106040216%09red/acyg:106043274%09red/acyg:106030578%09red/acyg:106038789%09red/acyg:106040965%09red/acyg:106049268%09red/acyg:106047718%09red/acyg:106046952%09red/acyg:106049415%09red/acyg:106047784%09red
Oxidative phosphorylation	KEGG PATHWAY	acyg00190	16	85	0.315922	0.981793	evm.model.chr24.304|evm.model.chr11.374|evm.model.ctg2777.1|evm.model.chr35.451|evm.model.ctg2441.5|evm.model.chr2.1204|evm.model.chr9.744|evm.model.chr9.745|evm.model.chr7.509|evm.model.chr14.851|evm.model.chr32.403|evm.model.chr12.919|evm.model.chr18.101|evm.model.ctg1154.20|evm.model.chr9.380|evm.model.ctg1541.4	Ndufa2|NDUFB9|ATP5F1B|NDUFS7|atp4a|TCIRG1|Cox15|ATP6V0E2|Atp5g3|ATP6V0B|SDHB|NDUFS4|UQCRC1|SDHC|PPA1|ATP4A	http://www.genome.jp/kegg-bin/show_pathway?acyg00190/acyg:106030664%09red/acyg:106049038%09red/acyg:106042749%09red/acyg:106037917%09red/acyg:106040569%09red/acyg:106038477%09red/acyg:106048196%09red/acyg:106049643%09red/acyg:106049000%09red/acyg:106040166%09red/acyg:106044041%09red/acyg:106030018%09red/acyg:106035587%09red/acyg:106029435%09red/acyg:106048262%09red/acyg:106029490%09red
ABC transporters	KEGG PATHWAY	acyg02010	8	39	0.319035	0.981793	evm.model.chr39.5|evm.model.chr28.471|evm.model.chr7.860|evm.model.ctg1923.9|evm.model.chr28.467|evm.model.chr14.410|evm.model.chr28.354|evm.model.chr2.914	TAP2|ABCA5|abcb6|TAP2|ABCA10|Abca4|ABCC3|Abcd4	http://www.genome.jp/kegg-bin/show_pathway?acyg02010/acyg:106034602%09red/acyg:106034795%09red/acyg:106039443%09red/acyg:106034778%09red/acyg:106038855%09red/acyg:106039305%09red/acyg:106029503%09red
Metabolic pathways	KEGG PATHWAY	acyg01100	202	1217	0.319636	0.981793	evm.model.chr38.2|evm.model.chr2.2078|evm.model.chr2.1025|evm.model.chr30.363|evm.model.chr21.676|evm.model.chr29.266|evm.model.chr30.364|evm.model.chr27.404|evm.model.chr27.405|evm.model.chr29.299|evm.model.chr12.919|evm.model.chr9.745|evm.model.chr24.584|evm.model.chr28.389|evm.model.chr4.262|evm.model.chr2.1552|evm.model.chr9.342|evm.model.chr2.1435|evm.model.chr35.80|evm.model.chr2.1554|evm.m…	Rdh7|FADS1|Nt5c1a|Pigs|PDE2A|ST6GALNAC4|ALDOC|ACACB|ACACB|KYAT1|NDUFS4|ATP6V0E2|Ndst1|DGKE|TPI1|arg2-a|HK1|Acot5|TYRP1|RDH12|AGMAT|ACY1|Echs1|Acads|CBS|INPP4B|DGKD|-|Gucy1b2|PTDSS1|VKORC1L1|Sgms2|GSTM3|GART|mpv17|GBA|ELOVL2|Pla2g6|-|Ugt8|TYMS|ACYP2|Mcee|-|Pde1c|DLST|Nt5c2|gmppb|GCNT4|-|MTHFD2|-|GMPR|B4GALNT3|GNS|ada2|GATC|V-FPS|Trit1|NAGA|Pts|POMK|HYI|Sms|ALDH1A2|DAO|SRM|Cox15|Sphk1|MIF|psuG|CYP2…	http://www.genome.jp/kegg-bin/show_pathway?acyg01100/acyg:106042922%09red/acyg:106033456%09red/acyg:106031397%09red/acyg:106041552%09red/acyg:106030435%09red/acyg:106049415%09red/acyg:106046319%09red/acyg:106030350%09red/acyg:106040707%09red/acyg:106036048%09red/acyg:106038090%09red/acyg:106037821%09red/acyg:106044875%09red/acyg:106040767%09red/acyg:106029878%09red/acyg:106042753%09red/acyg:10604…
Regulation of actin cytoskeleton	KEGG PATHWAY	acyg04810	32	180	0.319684	0.981793	evm.model.ctg2475.3|evm.model.ctg357.18|evm.model.chr7.677|evm.model.ctg1386.12|evm.model.ctg784.6|evm.model.chr6.556|evm.model.ctg1260.5|evm.model.chr24.514|evm.model.chr35.351|evm.model.chr18.272|evm.model.chr2.1125|evm.model.chr2.1790|evm.model.chr3.1341|evm.model.ctg2191.7|evm.model.chr29.441|evm.model.chr2.1323|evm.model.ctg1174.3|evm.model.chr22.529|evm.model.chr21.279|evm.model.chr37.256|e…	Actn4|ITGB2|Itgb5|ITGA10|ITGA2B|Fgf20|Erbb2|Cyfip2|Pik3r1|RHOA|Ppp1ca|FGF4|PPP1R12A|LPAR2|Vav2|CHRM4|ARHGAP35|FGF16|Bcar1|ITGA3|Itga3|ARPC1B|ITGB3|PDGFB|FGF18|IQGAP3|ITGA7|SOS1|RAF1|ITGAV|Ppp1r12b|NCKAP1	http://www.genome.jp/kegg-bin/show_pathway?acyg04810/acyg:106029337%09red/acyg:106031410%09red/acyg:106032177%09red/acyg:106042106%09red/acyg:106045585%09red/acyg:106031661%09red/acyg:106049475%09red/acyg:106046454%09red/acyg:106034534%09red/acyg:106046417%09red/acyg:106040056%09red/acyg:106030119%09red/acyg:106034308%09red/acyg:106045987%09red/acyg:106029997%09red/acyg:106049780%09red/acyg:10604…
Lysosome	KEGG PATHWAY	acyg04142	20	109	0.32291	0.981793	evm.model.chr3.1175|evm.model.chr3.1383|evm.model.chr34.32|evm.model.chr30.508|evm.model.chr19.42|evm.model.chr19.458|evm.model.chr2.1204|evm.model.chr36.148|evm.model.chr3.15|evm.model.chr4.440|evm.model.chr30.505|evm.model.chr13.969|evm.model.chr14.851|evm.model.chr7.833|evm.model.chr25.318|evm.model.chr25.320|evm.model.chr31.70|evm.model.chr35.515|evm.model.chr38.75|evm.model.chr27.620	GNS|NAGA|AP4B1|Cltc|AP3S2|AP3B2|TCIRG1|ENTPD4|Arsa|M6PR|Cltc|TPP1|ATP6V0B|SLC11A1|Gaa|GAA|GBA|-|Slc11a2|CLTC	http://www.genome.jp/kegg-bin/show_pathway?acyg04142/acyg:106048159%09red/acyg:106031275%09red/acyg:106048084%09red/acyg:106046852%09red/acyg:106047871%09red/acyg:106047200%09red/acyg:106041328%09red/acyg:106033539%09red/acyg:106048534%09red/acyg:106049706%09red/acyg:106049561%09red/acyg:106045224%09red/acyg:106049774%09red/acyg:106048262%09red/acyg:106047438%09red/acyg:106048713%09red/acyg:10604…
Adherens junction	KEGG PATHWAY	acyg04520	13	68	0.323452	0.981793	evm.model.ctg2475.3|evm.model.chr8.45|evm.model.chr36.160|evm.model.chr33.261|evm.model.chr31.21|evm.model.ctg1260.5|evm.model.chr25.557|evm.model.chr18.272|evm.model.chr19.208|evm.model.chr19.117|evm.model.chr16.506|evm.model.chr9.309|evm.model.chr31.99	Actn4|SNAI2|SORBS3|YRK|IQGAP3|Erbb2|Crebbp|RHOA|IGF1R|Smad3|FARP2|CTNNA3|Smad4	http://www.genome.jp/kegg-bin/show_pathway?acyg04520/acyg:106046417%09red/acyg:106036418%09red/acyg:106039218%09red/acyg:106038444%09red/acyg:106037328%09red/acyg:106031127%09red/acyg:106049491%09red/acyg:106033407%09red/acyg:106031661%09red/acyg:106037608%09red/acyg:106029990%09red/acyg:106043666%09red/acyg:106049780%09red
Cytokine-cytokine receptor interaction	KEGG PATHWAY	acyg04060	32	183	0.350345	0.981793	evm.model.chr31.427|evm.model.chr33.58|evm.model.chr24.675|evm.model.chr8.1233|evm.model.chr34.118|evm.model.ctg2642.1|evm.model.chr2.145|evm.model.chr14.823|evm.model.chr25.8|evm.model.chr27.72|evm.model.chr24.674|evm.model.ctg1128.1|evm.model.chr1.322|evm.model.chr2.1123|evm.model.chr32.34|evm.model.ctg784.17|evm.model.chr16.396|evm.model.ctg1100.1|evm.model.chr2.873|evm.model.chr11.949|evm.mod…	IL10RA|BMP8A|Cxcl14|TNFRSF11A|Il20|CRLF1|BMP4|Cdc20|IL9R|LIF|Cxcl14|Cxcl14|TNFRSF21|Clcf1|TNFRSF25|GH|IL1RAP|Cxcl14|TGFB3|IL7|INHBC|Inhbc|Bmp3|CCL4|Cd40|CCL4|Ccl5|derriere|TNFRSF13B|Il11ra1|BMP7|Gdf10	http://www.genome.jp/kegg-bin/show_pathway?acyg04060/acyg:106038869%09red/acyg:106041040%09red/acyg:106041042%09red/acyg:106030637%09red/acyg:106033991%09red/acyg:106047606%09red/acyg:106030246%09red/acyg:106044053%09red/acyg:106029608%09red/acyg:106049825%09red/acyg:106049823%09red/acyg:106041492%09red/acyg:106041936%09red/acyg:106046046%09red/acyg:106041298%09red/acyg:106037882%09red/acyg:10603…
Other glycan degradation	KEGG PATHWAY	acyg00511	4	18	0.361104	0.981793	evm.model.chr28.560|evm.model.chr31.70|evm.model.chr12.1206|evm.model.chr13.851	ENGASE|GBA|GBA2|NEU3	http://www.genome.jp/kegg-bin/show_pathway?acyg00511/acyg:106036309%09red/acyg:106046786%09red/acyg:106040292%09red/acyg:106048534%09red
Starch and sucrose metabolism	KEGG PATHWAY	acyg00500	6	30	0.37772	0.981793	evm.model.chr1.2034|evm.model.ctg2437.3|evm.model.chr7.575|evm.model.chr25.318|evm.model.chr25.320|evm.model.chr9.342	ENPP1|GCK|G6pc2|Gaa|GAA|HK1	http://www.genome.jp/kegg-bin/show_pathway?acyg00500/acyg:106032499%09red/acyg:106030903%09red/acyg:106048916%09red/acyg:106033539%09red/acyg:106029962%09red
Sphingolipid metabolism	KEGG PATHWAY	acyg00600	9	48	0.387085	0.981793	evm.model.chr9.507|evm.model.chr2.346|evm.model.chr6.1090|evm.model.chr12.1206|evm.model.chr31.70|evm.model.chr13.851|evm.model.chr3.15|evm.model.chr28.266|evm.model.chr16.797	Ugt8|SGPP1|Sgms2|GBA2|GBA|NEU3|Arsa|Sphk1|SGPP2	http://www.genome.jp/kegg-bin/show_pathway?acyg00600/acyg:106048159%09red/acyg:106038651%09red/acyg:106029878%09red/acyg:106048534%09red/acyg:106036188%09red/acyg:106034629%09red/acyg:106037176%09red/acyg:106036309%09red/acyg:106040292%09red
Purine metabolism	KEGG PATHWAY	acyg00230	21	120	0.388855	0.981793	evm.model.chr20.959|evm.model.chr12.1213|evm.model.chr3.2324|evm.model.chr2.1025|evm.model.chr14.93|evm.model.chr9.473|evm.model.chr4.689|evm.model.chr36.148|evm.model.chr16.823|evm.model.chr1.2490|evm.model.chr31.97|evm.model.chr14.1224|evm.model.chr28.557|evm.model.chr20.471|evm.model.ctg486.7|evm.model.chr21.676|evm.model.ctg1229.2|evm.model.chr38.74|evm.model.chr15.270|evm.model.chr37.363|evm…	GMPR|Npr2|ada2|Nt5c1a|ITPA|PAPSS2|GART|ENTPD4|Gucy1b2|NTPCR|Npr1|Pde4b|CANT1|Pde1c|Nt5c2|PDE2A|Gucy2e|Pde1b|AIRC|NT5C3B|ENPP1	http://www.genome.jp/kegg-bin/show_pathway?acyg00230/acyg:106041552%09red/acyg:106039510%09red/acyg:106046784%09red/acyg:106043414%09red/acyg:106030864%09red/acyg:106042626%09red/acyg:106049109%09red/acyg:106043574%09red/acyg:106048027%09red/acyg:106031839%09red/acyg:106032499%09red/acyg:106049706%09red/acyg:106036260%09red/acyg:106030929%09red/acyg:106048610%09red/acyg:106042382%09red/acyg:10604…
Galactose metabolism	KEGG PATHWAY	acyg00052	6	31	0.403842	0.981793	evm.model.ctg2437.3|evm.model.chr7.575|evm.model.chr25.320|evm.model.chr25.318|evm.model.chr14.852|evm.model.chr9.342	GCK|G6pc2|GAA|Gaa|B4GALT2|HK1	http://www.genome.jp/kegg-bin/show_pathway?acyg00052/acyg:106049039%09red/acyg:106030903%09red/acyg:106048916%09red/acyg:106033539%09red/acyg:106029962%09red
AGE-RAGE signaling pathway in diabetic complications	KEGG PATHWAY	acyg04933	16	91	0.405915	0.981793	evm.model.chr2.873|evm.model.chr22.182|evm.model.chr7.123|evm.model.chr7.278|evm.model.chr19.117|evm.model.chr28.451|evm.model.chr35.422|evm.model.ctg2777.8|evm.model.chr35.351|evm.model.chr26.96|evm.model.chr13.182|evm.model.chr35.356|evm.model.chr5.13|evm.model.chr13.952|evm.model.chr25.73|evm.model.chr31.99	TGFB3|Nox1|COL3A1|COL18A1|Smad3|Prkca|JAK3|STAT2|Pik3r1|COL9A3|FOXO1|JUND|NFATC1|Cnga4|PRKCB|Smad4	http://www.genome.jp/kegg-bin/show_pathway?acyg04933/acyg:106039681%09red/acyg:106034535%09red/acyg:106034675%09red/acyg:106038869%09red/acyg:106044442%09red/acyg:106035078%09red/acyg:106037462%09red/acyg:106043666%09red/acyg:106037328%09red/acyg:106042106%09red/acyg:106038339%09red/acyg:106046386%09red/acyg:106042845%09red/acyg:106039967%09red/acyg:106032923%09red
Gap junction	KEGG PATHWAY	acyg04540	14	79	0.407128	0.981793	evm.model.ctg2534.4|evm.model.chr3.1875|evm.model.chr9.258|evm.model.ctg1371.13|evm.model.chr31.412|evm.model.chr16.823|evm.model.chr10.967|evm.model.chr18.406|evm.model.chr28.451|evm.model.ctg1371.12|evm.model.chr26.165|evm.model.ctg2506.1|evm.model.ctg1260.5|evm.model.ctg2261.4	-|PDGFB|CDK1|Tuba1c|DRD2|Gucy1b2|SOS1|RAF1|Prkca|Tuba1a|gnas|Tuba1a|Erbb2|Tuba1c	http://www.genome.jp/kegg-bin/show_pathway?acyg04540/acyg:106046417%09red/acyg:106034675%09red/acyg:106042176%09red/acyg:106036260%09red/acyg:106040056%09red/acyg:106031512%09red/acyg:106035929%09red/acyg:106047686%09red/acyg:106042213%09red/acyg:106045585%09red/acyg:106039846%09red
Cysteine and methionine metabolism	KEGG PATHWAY	acyg00270	8	43	0.407199	0.981793	evm.model.chr17.526|evm.model.chr23.478|evm.model.chr32.252|evm.model.chr29.299|evm.model.ctg2663.11|evm.model.chr4.1178|evm.model.chr15.406|evm.model.chr4.876	LDHB|CDO1|SRM|KYAT1|Mat2a|Sms|ENOPH1|CBS	http://www.genome.jp/kegg-bin/show_pathway?acyg00270/acyg:106038291%09red/acyg:106047313%09red/acyg:106037821%09red/acyg:106036081%09red/acyg:106032326%09red/acyg:106041863%09red/acyg:106047873%09red/acyg:106040133%09red
Taurine and hypotaurine metabolism	KEGG PATHWAY	acyg00430	2	8	0.410977	0.981793	evm.model.chr23.478|evm.model.chr5.899	CDO1|GAD2	http://www.genome.jp/kegg-bin/show_pathway?acyg00430/acyg:106047873%09red/acyg:106048103%09red
FoxO signaling pathway	KEGG PATHWAY	acyg04068	20	118	0.443692	0.981793	evm.model.chr18.406|evm.model.ctg1195.5|evm.model.chr19.117|evm.model.chr25.557|evm.model.chr31.99|evm.model.chr1.1721|evm.model.chr7.575|evm.model.chr10.967|evm.model.chr35.351|evm.model.chr6.93|evm.model.chr2.873|evm.model.chr19.208|evm.model.chr13.182|evm.model.chr35.424|evm.model.chr14.1237|evm.model.chr35.439|evm.model.chr25.49|evm.model.chr14.119|evm.model.ctg1260.5|evm.model.chr34.425	RAF1|BCL6|Smad3|Crebbp|Smad4|FOXO3|G6pc2|SOS1|Pik3r1|SETD7|TGFB3|IGF1R|FOXO1|GADD45B|GADD45A|Plk5|PLK1|PRKAB2|Erbb2|CDKN1A	http://www.genome.jp/kegg-bin/show_pathway?acyg04068/acyg:106046417%09red/acyg:106041622%09red/acyg:106038869%09red/acyg:106032604%09red/acyg:106046017%09red/acyg:106035078%09red/acyg:106040965%09red/acyg:106043666%09red/acyg:106040056%09red/acyg:106037328%09red/acyg:106035657%09red/acyg:106048205%09red/acyg:106042106%09red/acyg:106045585%09red/acyg:106033407%09red/acyg:106029962%09red/acyg:10604…
DNA replication	KEGG PATHWAY	acyg03030	5	27	0.45786	0.981793	evm.model.chr18.70|evm.model.chr30.344|evm.model.chr2.1171|evm.model.chr27.99|evm.model.chr27.44	mcm2|RPA1|FEN1|Rfc5|POLE	http://www.genome.jp/kegg-bin/show_pathway?acyg03030/acyg:106041488%09red/acyg:106045521%09red/acyg:106037922%09red/acyg:106047461%09red/acyg:106048300%09red
Pentose phosphate pathway	KEGG PATHWAY	acyg00030	5	27	0.45786	0.981793	evm.model.ctg1062.3|evm.model.chr32.207|evm.model.chr7.169|evm.model.chr12.143|evm.model.chr30.364	ALDOB|H6PD|RPE|FBP1|ALDOC	http://www.genome.jp/kegg-bin/show_pathway?acyg00030/acyg:106034462%09red/acyg:106043058%09red/acyg:106045365%09red/acyg:106044323%09red/acyg:106049169%09red
Fanconi anemia pathway	KEGG PATHWAY	acyg03460	8	46	0.473412	0.981793	evm.model.chr25.615|evm.model.chr30.344|evm.model.chr19.54|evm.model.chr13.62|evm.model.chr18.337|evm.model.chr15.823|evm.model.chr25.176|evm.model.chr25.177	-|RPA1|BLM|BRCA2|ATRIP|Poln|TOP3A|TOP3A	http://www.genome.jp/kegg-bin/show_pathway?acyg03460/acyg:106041121%09red/acyg:106041488%09red/acyg:106029645%09red/acyg:106034401%09red/acyg:106032112%09red/acyg:106033573%09red/acyg:106048663%09red
Peroxisome	KEGG PATHWAY	acyg04146	12	71	0.478984	0.981793	evm.model.chr30.391|evm.model.ctg1893.1|evm.model.chr27.398|evm.model.chr10.1034|evm.model.chr33.40|evm.model.chr28.278|evm.model.chr1.1758|evm.model.chr27.415|evm.model.ctg1386.10|evm.model.chr5.753|evm.model.chr2.1336|evm.model.chr2.914	PIPOX|EPHX2|DAO|PEX6|HMGCL|ACOX1|DDO|MVK|PEX11B|CROT|PEX16|Abcd4	http://www.genome.jp/kegg-bin/show_pathway?acyg04146/acyg:106031397%09red/acyg:106038855%09red/acyg:106034764%09red/acyg:106036512%09red/acyg:106031079%09red/acyg:106044726%09red/acyg:106040801%09red/acyg:106049519%09red/acyg:106049415%09red/acyg:106039688%09red/acyg:106038090%09red/acyg:106032548%09red
Alanine, aspartate and glutamate metabolism	KEGG PATHWAY	acyg00250	6	34	0.481283	0.981793	evm.model.chr29.168|evm.model.chr1.35|evm.model.chr1.1758|evm.model.chr30.306|evm.model.chr30.305|evm.model.chr5.899	glul|mpv17|DDO|ASL|ASL2|GAD2	http://www.genome.jp/kegg-bin/show_pathway?acyg00250/acyg:106041395%09red/acyg:106047794%09red/acyg:106032548%09red/acyg:106048103%09red/acyg:106049900%09red
Nicotinate and nicotinamide metabolism	KEGG PATHWAY	acyg00760	5	28	0.486046	0.981793	evm.model.ctg2848.7|evm.model.chr2.1025|evm.model.chr37.363|evm.model.ctg486.7|evm.model.chr1.2034	NAPRT|Nt5c1a|NT5C3B|Nt5c2|ENPP1	http://www.genome.jp/kegg-bin/show_pathway?acyg00760/acyg:106032499%09red/acyg:106042174%09red/acyg:106048027%09red/acyg:106031839%09red/acyg:106042626%09red
Endocytosis	KEGG PATHWAY	acyg04144	35	215	0.491682	0.981793	evm.model.chr2.1143|evm.model.chr21.140|evm.model.ctg2332.4|evm.model.chr37.317|evm.model.chr24.245|evm.model.chr5.1481|evm.model.chr11.750|evm.model.chr21.738|evm.model.ctg1260.5|evm.model.chr30.508|evm.model.chr22.308|evm.model.ctg1816.8|evm.model.chr36.224|evm.model.chr9.760|evm.model.chr2.1118|evm.model.ctg273.1|evm.model.chr18.272|evm.model.chr19.117|evm.model.chr27.620|evm.model.ctg2191.4|e…	VPS37C|PARD6A|Psd2|RAMP2|Arap3|AGAP3|RNF41|VPS4A|Erbb2|Cltc|SNX12|Folr1|GRK5|ZFYVE27|GRK2|RNF41|RHOA|Smad3|CLTC|MVB12A|Capza3|Cltc|VTA1|Psd4|GIT1|Grk1|ARPC1B|RAB8A|RAB11A|RAB24|ACAP3|CBLB|IGF1R|PML|VPS37B	http://www.genome.jp/kegg-bin/show_pathway?acyg04144/acyg:106031275%09red/acyg:106031390%09red/acyg:106049023%09red/acyg:106032606%09red/acyg:106039935%09red/acyg:106043666%09red/acyg:106030892%09red/acyg:106030269%09red/acyg:106033145%09red/acyg:106040432%09red/acyg:106046852%09red/acyg:106030506%09red/acyg:106042777%09red/acyg:106046417%09red/acyg:106049476%09red/acyg:106048302%09red/acyg:10603…
Fatty acid biosynthesis	KEGG PATHWAY	acyg00061	3	16	0.498782	0.981793	evm.model.chr27.404|evm.model.chr27.405|evm.model.chr30.571	ACACB|ACACB|ACAC	http://www.genome.jp/kegg-bin/show_pathway?acyg00061/acyg:106031086%09red/acyg:106043774%09red
Melanogenesis	KEGG PATHWAY	acyg04916	15	91	0.501104	0.981793	evm.model.chr5.1364|evm.model.chr22.615|evm.model.chr18.476|evm.model.chr25.557|evm.model.chr35.80|evm.model.chr2.1327|evm.model.chr18.406|evm.model.chr28.451|evm.model.chr3.920|evm.model.chr21.291|evm.model.chr7.845|evm.model.chr26.165|evm.model.chr7.847|evm.model.chr1.102|evm.model.chr34.52	WNT9A|EDNRB|WNT5A|Crebbp|TYRP1|CREB3L1|RAF1|Prkca|WNT16|GNAO1|Wnt6|gnas|wnt10a|pomc-a|WNT2B	http://www.genome.jp/kegg-bin/show_pathway?acyg04916/acyg:106034675%09red/acyg:106042176%09red/acyg:106047519%09red/acyg:106043464%09red/acyg:106040056%09red/acyg:106036786%09red/acyg:106041264%09red/acyg:106039313%09red/acyg:106038100%09red/acyg:106044517%09red/acyg:106040536%09red/acyg:106039312%09red/acyg:106043821%09red/acyg:106043102%09red/acyg:106033407%09red
Drug metabolism - other enzymes	KEGG PATHWAY	acyg00983	9	54	0.510752	0.981793	evm.model.chr1.1295|evm.model.chr14.93|evm.model.chr9.866|evm.model.chr8.1042|evm.model.ctg1735.1|evm.model.chr34.381|evm.model.chr20.911|evm.model.chr21.564|evm.model.chr26.43	-|ITPA|GSTO1|Upp1|MGST1|GSTM3|Tpmt|-|UCKL1	http://www.genome.jp/kegg-bin/show_pathway?acyg00983/acyg:106041552%09red/acyg:106030900%09red/acyg:106041713%09red/acyg:106040767%09red/acyg:106036588%09red/acyg:106030435%09red/acyg:106031856%09red/acyg:106044860%09red
Base excision repair	KEGG PATHWAY	acyg03410	4	23	0.522721	0.981793	evm.model.chr9.794|evm.model.chr27.44|evm.model.chr2.1171|evm.model.chr1.213	POLL|POLE|FEN1|NEIL2	http://www.genome.jp/kegg-bin/show_pathway?acyg03410/acyg:106048300%09red/acyg:106035621%09red/acyg:106038132%09red/acyg:106047461%09red
Hedgehog signaling pathway	KEGG PATHWAY	acyg04340	7	42	0.523315	0.981793	evm.model.chr7.732|evm.model.chr7.854|evm.model.ctg2506.4|evm.model.chr4.181|evm.model.chr2.1118|evm.model.chr2.2280|evm.model.chr14.877	GLI2|IHH|Dhh|BOC|GRK2|LDLRAD3|ptch1	http://www.genome.jp/kegg-bin/show_pathway?acyg04340/acyg:106038889%09red/acyg:106029321%09red/acyg:106029881%09red/acyg:106038049%09red/acyg:106029965%09red/acyg:106032960%09red/acyg:106039309%09red
Vascular smooth muscle contraction	KEGG PATHWAY	acyg04270	17	106	0.537432	0.981793	evm.model.chr34.299|evm.model.chr34.129|evm.model.chr18.272|evm.model.chr18.406|evm.model.chr9.394|evm.model.chr16.823|evm.model.chr31.97|evm.model.chr28.451|evm.model.chr34.263|evm.model.chr12.1213|evm.model.chr2.1125|evm.model.chr26.165|evm.model.chr33.374|evm.model.chr26.154|evm.model.chr25.73|evm.model.chr3.1906|evm.model.chr3.1341	CACNA1S|AVPR1B|RHOA|RAF1|PLA2G12B|Gucy1b2|Npr1|Prkca|Ppp1r12b|Npr2|Ppp1ca|gnas|EDN2|EDN3|PRKCB|Pla2g6|PPP1R12A	http://www.genome.jp/kegg-bin/show_pathway?acyg04270/acyg:106034675%09red/acyg:106042176%09red/acyg:106031410%09red/acyg:106049109%09red/acyg:106046137%09red/acyg:106041256%09red/acyg:106042845%09red/acyg:106036260%09red/acyg:106040780%09red/acyg:106030604%09red/acyg:106045852%09red/acyg:106046583%09red/acyg:106035895%09red/acyg:106049491%09red/acyg:106040056%09red/acyg:106046454%09red
Glyoxylate and dicarboxylate metabolism	KEGG PATHWAY	acyg00630	5	30	0.540706	0.981793	evm.model.chr1.274|evm.model.chr26.432|evm.model.chr14.828|evm.model.chr29.168|evm.model.chr19.676	MUT|ACSS2|HYI|glul|Mcee	http://www.genome.jp/kegg-bin/show_pathway?acyg00630/acyg:106038189%09red/acyg:106047758%09red/acyg:106047794%09red/acyg:106034016%09red/acyg:106033721%09red
C-type lectin receptor signaling pathway	KEGG PATHWAY	acyg04625	13	81	0.542393	0.981793	evm.model.chr18.406|evm.model.chr9.501|evm.model.chr30.71|evm.model.chr2.963|evm.model.ctg2777.8|evm.model.chr35.351|evm.model.chr18.272|evm.model.chr17.80|evm.model.ctg2848.8|evm.model.chr35.356|evm.model.chr5.13|evm.model.chr25.73|evm.model.chr34.121	RAF1|NFKB2|CASP1|NFKBIA|STAT2|Pik3r1|RHOA|CBLB|CYLD|JUND|NFATC1|PRKCB|Mapkapk2	http://www.genome.jp/kegg-bin/show_pathway?acyg04625/acyg:106038339%09red/acyg:106038777%09red/acyg:106041090%09red/acyg:106042845%09red/acyg:106040056%09red/acyg:106042201%09red/acyg:106038875%09red/acyg:106049491%09red/acyg:106041349%09red/acyg:106042106%09red/acyg:106029798%09red/acyg:106039967%09red/acyg:106032923%09red
TGF-beta signaling pathway	KEGG PATHWAY	acyg04350	13	81	0.542393	0.981793	evm.model.chr33.58|evm.model.chr19.117|evm.model.chr20.891|evm.model.chr25.557|evm.model.chr2.873|evm.model.chr18.272|evm.model.chr2.145|evm.model.chr38.27|evm.model.chr38.26|evm.model.chr9.633|evm.model.chr19.693|evm.model.chr31.99|evm.model.chr7.523	BMP8A|Smad3|ID4|Crebbp|TGFB3|RHOA|BMP4|INHBC|Inhbc|BMP7|Thsd4|Smad4|SP9	http://www.genome.jp/kegg-bin/show_pathway?acyg04350/acyg:106029831%09red/acyg:106037882%09red/acyg:106049823%09red/acyg:106043666%09red/acyg:106037328%09red/acyg:106030702%09red/acyg:106049491%09red/acyg:106049825%09red/acyg:106033753%09red/acyg:106044053%09red/acyg:106038869%09red/acyg:106046307%09red/acyg:106033407%09red
Glycosaminoglycan biosynthesis - heparan sulfate / heparin	KEGG PATHWAY	acyg00534	4	24	0.552804	0.981793	evm.model.chr24.429|evm.model.chr9.194|evm.model.chr25.459|evm.model.chr24.584	B4galt7|NDST2|XYLT1|Ndst1	http://www.genome.jp/kegg-bin/show_pathway?acyg00534/acyg:106033456%09red/acyg:106033174%09red/acyg:106032885%09red/acyg:106042753%09red
Sulfur metabolism	KEGG PATHWAY	acyg00920	2	11	0.553166	0.981793	evm.model.ctg278.1|evm.model.chr9.473	Inpp1|PAPSS2	http://www.genome.jp/kegg-bin/show_pathway?acyg00920/acyg:106031562%09red/acyg:106030864%09red
Valine, leucine and isoleucine degradation	KEGG PATHWAY	acyg00280	7	44	0.567886	0.981793	evm.model.chr14.42|evm.model.chr33.40|evm.model.chr12.1512|evm.model.chr1.274|evm.model.chr19.676|evm.model.ctg716.9|evm.model.chr27.521	ALDH9A1|HMGCL|ACAA2|MUT|Mcee|Echs1|Acads	http://www.genome.jp/kegg-bin/show_pathway?acyg00280/acyg:106030578%09red/acyg:106031343%09red/acyg:106033721%09red/acyg:106038189%09red/acyg:106037343%09red/acyg:106047784%09red/acyg:106038090%09red
Glycosaminoglycan biosynthesis - chondroitin sulfate / dermatan sulfate	KEGG PATHWAY	acyg00532	3	18	0.569317	0.981793	evm.model.chr25.292|evm.model.chr25.459|evm.model.chr24.429	Chst12|XYLT1|B4galt7	http://www.genome.jp/kegg-bin/show_pathway?acyg00532/acyg:106033456%09red/acyg:106033547%09red/acyg:106042753%09red
One carbon pool by folate	KEGG PATHWAY	acyg00670	3	18	0.569317	0.981793	evm.model.chr8.250|evm.model.ctg2539.42|evm.model.chr4.689	TYMS|MTHFD2|GART	http://www.genome.jp/kegg-bin/show_pathway?acyg00670/acyg:106037557%09red/acyg:106047654%09red/acyg:106043414%09red
Pantothenate and CoA biosynthesis	KEGG PATHWAY	acyg00770	3	18	0.569317	0.981793	evm.model.chr32.472|evm.model.chr32.91|evm.model.chr1.2034	PPCS|PANK4|ENPP1	http://www.genome.jp/kegg-bin/show_pathway?acyg00770/acyg:106032499%09red/acyg:106044617%09red/acyg:106049734%09red
Glycerolipid metabolism	KEGG PATHWAY	acyg00561	9	57	0.569818	0.981793	evm.model.chr10.684|evm.model.chr28.389|evm.model.chr14.42|evm.model.chr23.901|evm.model.chr16.632|evm.model.chr22.659|evm.model.chr26.517|evm.model.chr13.800|evm.model.chr13.802	LCLAT1|DGKE|ALDH9A1|LPL|DGKD|DGKD|Lpin3|DGAT2|MOGAT2	http://www.genome.jp/kegg-bin/show_pathway?acyg00561/acyg:106043477%09red/acyg:106034682%09red/acyg:106042403%09red/acyg:106035053%09red/acyg:106040417%09red/acyg:106042376%09red/acyg:106040273%09red/acyg:106047784%09red/acyg:106031604%09red
Salmonella infection	KEGG PATHWAY	acyg05132	10	64	0.580007	0.981793	evm.model.ctg2616.1|evm.model.chr30.333|evm.model.chr13.901|evm.model.chr30.71|evm.model.chr30.50|evm.model.chr30.294|evm.model.chr32.430|evm.model.chr25.234|evm.model.chr2.888|evm.model.chr35.356	FLNC|Rilp|Rhog|CASP1|CCL4|CCL4|Plekhm2|ARPC1B|FOS|JUND	http://www.genome.jp/kegg-bin/show_pathway?acyg05132/acyg:106041391%09red/acyg:106041042%09red/acyg:106041090%09red/acyg:106041492%09red/acyg:106037975%09red/acyg:106032177%09red/acyg:106048569%09red/acyg:106038794%09red/acyg:106048628%09red/acyg:106032923%09red
RNA degradation	KEGG PATHWAY	acyg03018	10	64	0.580007	0.981793	evm.model.chr32.201|evm.model.ctg11.2|evm.model.chr3.1480|evm.model.chr21.740|evm.model.chr19.451|evm.model.ctg254.4|evm.model.ctg2777.10|evm.model.chr9.58|evm.model.chr18.339|evm.model.chr31.190	ENO1|EXOSC4|CNOT4|UTP4|patl2|BTG1|PAN2|EXOSC3|BTG1|DCPS	http://www.genome.jp/kegg-bin/show_pathway?acyg03018/acyg:106033816%09red/acyg:106032430%09red/acyg:106040558%09red/acyg:106049020%09red/acyg:106036971%09red/acyg:106042254%09red/acyg:106047440%09red/acyg:106044299%09red/acyg:106036911%09red
Butanoate metabolism	KEGG PATHWAY	acyg00650	4	25	0.581848	0.981793	evm.model.ctg716.9|evm.model.chr27.521|evm.model.chr33.40|evm.model.chr5.899	Echs1|Acads|HMGCL|GAD2	http://www.genome.jp/kegg-bin/show_pathway?acyg00650/acyg:106031343%09red/acyg:106030578%09red/acyg:106048103%09red/acyg:106038090%09red
Caffeine metabolism	KEGG PATHWAY	acyg00232	1	5	0.589876	0.981793	evm.model.chr21.564	-	http://www.genome.jp/kegg-bin/show_pathway?acyg00232/acyg:106044860%09red
MAPK signaling pathway	KEGG PATHWAY	acyg04010	38	244	0.590536	0.981793	evm.model.ctg2616.1|evm.model.chr23.323|evm.model.chr9.912|evm.model.chr34.299|evm.model.chr28.451|evm.model.chr18.192|evm.model.chr5.13|evm.model.chr6.556|evm.model.ctg1260.5|evm.model.chr19.208|evm.model.chr35.376|evm.model.chr31.59|evm.model.chr2.888|evm.model.chr35.356|evm.model.chr2.1790|evm.model.chr27.480|evm.model.chr16.396|evm.model.chr35.114|evm.model.ctg541.2|evm.model.chr34.121|evm.mo…	FLNC|TEK|DUSP5|CACNA1S|Prkca|NPRL2|NFATC1|Fgf20|Erbb2|IGF1R|MEF2B|Efna3|FOS|JUND|FGF4|TAOK3|IL1RAP|Mknk2|NTRK2|Mapkapk2|GADD45B|FGF16|TGFB3|CACNG1|CACNA2D2|FGF18|MAP3K6|DUSP16|PDGFB|DUSP4|NFKB2|DUSP1|SOS1|RAF1|MEF2C|CACNA1E|GADD45A|FLT4	http://www.genome.jp/kegg-bin/show_pathway?acyg04010/acyg:106038869%09red/acyg:106031929%09red/acyg:106045585%09red/acyg:106029798%09red/acyg:106046417%09red/acyg:106040056%09red/acyg:106041349%09red/acyg:106047563%09red/acyg:106034308%09red/acyg:106045652%09red/acyg:106047781%09red/acyg:106032923%09red/acyg:106034675%09red/acyg:106040879%09red/acyg:106043732%09red/acyg:106032515%09red/acyg:10603…
Non-homologous end-joining	KEGG PATHWAY	acyg03450	2	12	0.594857	0.981793	evm.model.chr9.794|evm.model.chr2.1171	POLL|FEN1	http://www.genome.jp/kegg-bin/show_pathway?acyg03450/acyg:106048300%09red/acyg:106035621%09red
Fatty acid degradation	KEGG PATHWAY	acyg00071	5	33	0.617124	0.981793	evm.model.chr28.278|evm.model.ctg716.9|evm.model.chr27.521|evm.model.chr14.42|evm.model.chr12.1512	ACOX1|Echs1|Acads|ALDH9A1|ACAA2	http://www.genome.jp/kegg-bin/show_pathway?acyg00071/acyg:106034764%09red/acyg:106031343%09red/acyg:106030578%09red/acyg:106037343%09red/acyg:106047784%09red
Cell cycle	KEGG PATHWAY	acyg04110	17	112	0.620573	0.981793	evm.model.chr25.557|evm.model.ctg1262.1|evm.model.chr29.153|evm.model.chr10.886|evm.model.chr9.258|evm.model.chr2.873|evm.model.chr14.1237|evm.model.chr32.272|evm.model.chr3.2196|evm.model.chr19.117|evm.model.chr35.424|evm.model.chr18.70|evm.model.chr26.392|evm.model.chr25.49|evm.model.chr25.296|evm.model.chr31.99|evm.model.chr34.425	Crebbp|CDC6|Anapc2|ANAPC1|CDK1|TGFB3|GADD45A|MAD2L2|WEE2|Smad3|GADD45B|mcm2|E2F1|PLK1|MAD1L1|Smad4|CDKN1A	http://www.genome.jp/kegg-bin/show_pathway?acyg04110/acyg:106033015%09red/acyg:106038869%09red/acyg:106040234%09red/acyg:106046017%09red/acyg:106043666%09red/acyg:106031512%09red/acyg:106037328%09red/acyg:106048205%09red/acyg:106042284%09red/acyg:106037922%09red/acyg:106033542%09red/acyg:106045084%09red/acyg:106048467%09red/acyg:106047751%09red/acyg:106037046%09red/acyg:106031046%09red/acyg:10603…
Cellular senescence	KEGG PATHWAY	acyg04218	21	139	0.633453	0.981793	evm.model.chr9.377|evm.model.chr18.406|evm.model.chr13.182|evm.model.chr19.117|evm.model.chr9.258|evm.model.chr1.1721|evm.model.chr34.121|evm.model.chr32.254|evm.model.chr2.873|evm.model.chr36.219|evm.model.chr35.351|evm.model.chr5.13|evm.model.chr1.1774|evm.model.chr18.194|evm.model.chr2.1125|evm.model.chr20.721|evm.model.chr14.1237|evm.model.chr26.392|evm.model.chr35.424|evm.model.chr27.419|evm…	Eif4ebp2|RAF1|FOXO1|Smad3|CDK1|FOXO3|Mapkapk2|MTOR|TGFB3|EIF4EBP1|Pik3r1|NFATC1|TRAF3IP2|Rassf1|Ppp1ca|IGFBP3|GADD45A|E2F1|GADD45B|TRPV4|CDKN1A	http://www.genome.jp/kegg-bin/show_pathway?acyg04218/acyg:106031392%09red/acyg:106038869%09red/acyg:106032604%09red/acyg:106041341%09red/acyg:106035078%09red/acyg:106032577%09red/acyg:106040056%09red/acyg:106031512%09red/acyg:106043666%09red/acyg:106042106%09red/acyg:106041349%09red/acyg:106044378%09red/acyg:106046458%09red/acyg:106038339%09red/acyg:106040228%09red/acyg:106045084%09red/acyg:10603…
mTOR signaling pathway	KEGG PATHWAY	acyg04150	21	139	0.633453	0.981793	evm.model.chr9.377|evm.model.chr18.406|evm.model.chr18.476|evm.model.chr27.208|evm.model.chr32.254|evm.model.chr12.343|evm.model.chr5.1364|evm.model.chr10.967|evm.model.chr36.219|evm.model.chr35.351|evm.model.chr28.451|evm.model.chr18.272|evm.model.chr3.920|evm.model.chr19.208|evm.model.chr34.52|evm.model.chr34.408|evm.model.chr7.845|evm.model.ctg1260.7|evm.model.chr26.710|evm.model.chr21.273|evm…	Eif4ebp2|RAF1|WNT5A|ULK1|MTOR|RPS6|WNT9A|SOS1|EIF4EBP1|Pik3r1|Prkca|RHOA|WNT16|IGF1R|WNT2B|LAMTOR5|Wnt6|GRB7|TTI1|WDR59|wnt10a	http://www.genome.jp/kegg-bin/show_pathway?acyg04150/acyg:106034675%09red/acyg:106036418%09red/acyg:106048451%09red/acyg:106039312%09red/acyg:106040056%09red/acyg:106036786%09red/acyg:106041264%09red/acyg:106042106%09red/acyg:106039313%09red/acyg:106044378%09red/acyg:106044517%09red/acyg:106045585%09red/acyg:106033170%09red/acyg:106031210%09red/acyg:106040228%09red/acyg:106044160%09red/acyg:10604…
Thiamine metabolism	KEGG PATHWAY	acyg00730	2	13	0.633559	0.981793	evm.model.chr26.580|evm.model.chr1.2490	Nfs1|NTPCR	http://www.genome.jp/kegg-bin/show_pathway?acyg00730/acyg:106048051%09red/acyg:106045410%09red
Adipocytokine signaling pathway	KEGG PATHWAY	acyg04920	9	61	0.643279	0.981793	evm.model.chr32.470|evm.model.chr35.422|evm.model.chr2.963|evm.model.chr32.254|evm.model.chr27.404|evm.model.chr27.405|evm.model.chr7.575|evm.model.chr1.102|evm.model.chr14.119	SLC2A1|JAK3|NFKBIA|MTOR|ACACB|ACACB|G6pc2|pomc-a|PRKAB2	http://www.genome.jp/kegg-bin/show_pathway?acyg04920/acyg:106041622%09red/acyg:106038777%09red/acyg:106031086%09red/acyg:106029962%09red/acyg:106038100%09red/acyg:106046386%09red/acyg:106040228%09red/acyg:106049732%09red
Glutathione metabolism	KEGG PATHWAY	acyg00480	6	41	0.645662	0.981793	evm.model.chr9.866|evm.model.chr34.381|evm.model.chr1.1295|evm.model.chr32.252|evm.model.ctg1735.1|evm.model.chr4.1178	GSTO1|GSTM3|-|SRM|MGST1|Sms	http://www.genome.jp/kegg-bin/show_pathway?acyg00480/acyg:106040133%09red/acyg:106037821%09red/acyg:106030435%09red/acyg:106031856%09red/acyg:106030900%09red
mRNA surveillance pathway	KEGG PATHWAY	acyg03015	10	68	0.649093	0.981793	evm.model.chr16.967|evm.model.chr2.2100|evm.model.chr2.1154|evm.model.chr25.453|evm.model.chr2.341|evm.model.chr25.487|evm.model.chr35.449|evm.model.chr2.1125|evm.model.chr31.4|evm.model.chr2.928	NCBP2|CLP1|Cpsf7|SMG1|PPP2R5E|Gspt1|DAZAP1|Ppp1ca|Smg5|PNN	http://www.genome.jp/kegg-bin/show_pathway?acyg03015/acyg:106031410%09red/acyg:106048271%09red/acyg:106038780%09red/acyg:106036166%09red/acyg:106048955%09red/acyg:106048217%09red/acyg:106033465%09red/acyg:106033561%09red/acyg:106037192%09red/acyg:106033820%09red
Ubiquitin mediated proteolysis	KEGG PATHWAY	acyg04120	18	121	0.652364	0.981793	evm.model.chr24.697|evm.model.chr2.2103|evm.model.chr25.546|evm.model.chr5.274|evm.model.chr7.448|evm.model.chr26.699|evm.model.chr29.153|evm.model.chr10.886|evm.model.chr8.1050|evm.model.chr2.1304|evm.model.chr30.181|evm.model.chr7.374|evm.model.chr12.1333|evm.model.chr22.272|evm.model.chr19.551|evm.model.chr17.80|evm.model.chr16.871|evm.model.chr28.265	Ube2b|UBE2L5|Mgrn1|UBE2E1|Ube2e3|UBE2C|Anapc2|ANAPC1|UBE2QL1|DDB2|Ube2g1|Wdr12|UBE2R2|KLHL13|PML|CBLB|TRIP12|UBE2O	http://www.genome.jp/kegg-bin/show_pathway?acyg04120/acyg:106033358%09red/acyg:106036197%09red/acyg:106032769%09red/acyg:106029367%09red/acyg:106030281%09red/acyg:106031268%09red/acyg:106038875%09red/acyg:106037430%09red/acyg:106030044%09red/acyg:106047138%09red/acyg:106048512%09red/acyg:106037046%09red/acyg:106041415%09red/acyg:106042284%09red/acyg:106044181%09red/acyg:106034705%09red/acyg:10604…
Other types of O-glycan biosynthesis	KEGG PATHWAY	acyg00514	3	21	0.662793	0.981793	evm.model.chr29.372|evm.model.chr25.286|evm.model.chr14.852	Pomt1|LFNG|B4GALT2	http://www.genome.jp/kegg-bin/show_pathway?acyg00514/acyg:106044127%09red/acyg:106049039%09red/acyg:106033576%09red
Nucleotide excision repair	KEGG PATHWAY	acyg03420	5	35	0.663656	0.981793	evm.model.chr27.44|evm.model.chr30.344|evm.model.chr27.99|evm.model.chr2.1304|evm.model.chr7.790	POLE|RPA1|Rfc5|DDB2|ERCC3	http://www.genome.jp/kegg-bin/show_pathway?acyg03420/acyg:106045521%09red/acyg:106041488%09red/acyg:106043656%09red/acyg:106047461%09red/acyg:106045911%09red
PPAR signaling pathway	KEGG PATHWAY	acyg03320	9	63	0.677253	0.981793	evm.model.chr26.692|evm.model.chr34.325|evm.model.chr36.160|evm.model.chr15.428|evm.model.chr29.279|evm.model.chr28.278|evm.model.chr9.585|evm.model.chr15.403|evm.model.chr23.901	PLTP|PPARD|SORBS3|FABP2|Slc27a4|ACOX1|-|SCD5|LPL	http://www.genome.jp/kegg-bin/show_pathway?acyg03320/acyg:106049365%09red/acyg:106046170%09red/acyg:106038655%09red/acyg:106047270%09red/acyg:106034764%09red/acyg:106040417%09red/acyg:106041905%09red/acyg:106029990%09red/acyg:106047141%09red
Mucin type O-glycan biosynthesis	KEGG PATHWAY	acyg00512	4	29	0.686313	0.981793	evm.model.chr24.540|evm.model.chr7.594|evm.model.chr38.85|evm.model.chr12.595	GALNT10|GALNT3|GALNT6|GCNT4	http://www.genome.jp/kegg-bin/show_pathway?acyg00512/acyg:106042922%09red/acyg:106029952%09red/acyg:106032683%09red/acyg:106048683%09red
Intestinal immune network for IgA production	KEGG PATHWAY	acyg04672	4	29	0.686313	0.981793	evm.model.chr26.681|evm.model.chr35.498|evm.model.chr25.218|evm.model.chr8.1233	Cd40|MADCAM1|TNFRSF13B|TNFRSF11A	http://www.genome.jp/kegg-bin/show_pathway?acyg04672/acyg:106047117%09red/acyg:106049093%09red/acyg:106032180%09red
p53 signaling pathway	KEGG PATHWAY	acyg04115	9	64	0.693485	0.981793	evm.model.chr11.64|evm.model.chr2.1304|evm.model.chr5.404|evm.model.chr9.258|evm.model.chr20.721|evm.model.chr35.424|evm.model.chr14.1237|evm.model.chr1.364|evm.model.chr34.425	Adgrb1|DDB2|CYC|CDK1|IGFBP3|GADD45B|GADD45A|TP53I3|CDKN1A	http://www.genome.jp/kegg-bin/show_pathway?acyg04115/acyg:106042199%09red/acyg:106043656%09red/acyg:106031512%09red/acyg:106030222%09red/acyg:106048205%09red/acyg:106046458%09red/acyg:106044510%09red/acyg:106045084%09red/acyg:106048467%09red
Sulfur relay system	KEGG PATHWAY	acyg04122	1	7	0.695322	0.981793	evm.model.chr26.580	Nfs1	http://www.genome.jp/kegg-bin/show_pathway?acyg04122/acyg:106045410%09red
Glycosaminoglycan biosynthesis - keratan sulfate	KEGG PATHWAY	acyg00533	2	15	0.702165	0.981793	evm.model.chr16.335|evm.model.chr14.852	B3gnt7|B4GALT2	http://www.genome.jp/kegg-bin/show_pathway?acyg00533/acyg:106044784%09red/acyg:106049039%09red
Linoleic acid metabolism	KEGG PATHWAY	acyg00591	3	23	0.716392	0.981793	evm.model.chr25.267|evm.model.chr3.1906|evm.model.chr9.394	Cyp3a9|Pla2g6|PLA2G12B	http://www.genome.jp/kegg-bin/show_pathway?acyg00591/acyg:106035895%09red/acyg:106030604%09red/acyg:106032170%09red
alpha-Linolenic acid metabolism	KEGG PATHWAY	acyg00592	3	23	0.716392	0.981793	evm.model.chr28.278|evm.model.chr3.1906|evm.model.chr9.394	ACOX1|Pla2g6|PLA2G12B	http://www.genome.jp/kegg-bin/show_pathway?acyg00592/acyg:106035895%09red/acyg:106030604%09red/acyg:106034764%09red
Mitophagy - animal	KEGG PATHWAY	acyg04137	7	52	0.723165	0.981793	evm.model.chr1.1721|evm.model.chr27.208|evm.model.chr3.1259|evm.model.chr32.325|evm.model.chr35.356|evm.model.chr26.392|evm.model.chr7.523	FOXO3|ULK1|Tbc1d15|PINK1|JUND|E2F1|SP9	http://www.genome.jp/kegg-bin/show_pathway?acyg04137/acyg:106029831%09red/acyg:106032604%09red/acyg:106031210%09red/acyg:106047751%09red/acyg:106040125%09red/acyg:106032923%09red/acyg:106046738%09red
Cardiac muscle contraction	KEGG PATHWAY	acyg04260	8	59	0.723434	0.981793	evm.model.ctg1453.4|evm.model.chr26.430|evm.model.chr18.101|evm.model.chr34.299|evm.model.chr18.192|evm.model.chr28.446|evm.model.chr18.185|evm.model.chr22.395	CASQ1|MYH7|UQCRC1|CACNA1S|NPRL2|CACNG1|CACNA2D2|ATP1B4	http://www.genome.jp/kegg-bin/show_pathway?acyg04260/acyg:106037917%09red/acyg:106046137%09red/acyg:106038542%09red/acyg:106035544%09red/acyg:106047747%09red/acyg:106042802%09red/acyg:106034657%09red/acyg:106037502%09red
GnRH signaling pathway	KEGG PATHWAY	acyg04912	11	80	0.727542	0.981793	evm.model.chr18.406|evm.model.chr24.367|evm.model.chr35.356|evm.model.chr10.967|evm.model.chr19.45|evm.model.chr34.299|evm.model.chr28.451|evm.model.chr1.91|evm.model.chr26.165|evm.model.chr25.73|evm.model.ctg1260.5	RAF1|HBEGF|JUND|SOS1|-|CACNA1S|Prkca|PTK2B|gnas|PRKCB|Erbb2	http://www.genome.jp/kegg-bin/show_pathway?acyg04912/acyg:106046417%09red/acyg:106034675%09red/acyg:106042176%09red/acyg:106048650%09red/acyg:106042744%09red/acyg:106042845%09red/acyg:106040056%09red/acyg:106045585%09red/acyg:106046137%09red/acyg:106032923%09red/acyg:106049520%09red
Selenocompound metabolism	KEGG PATHWAY	acyg00450	2	16	0.732263	0.981793	evm.model.chr29.299|evm.model.chr9.473	KYAT1|PAPSS2	http://www.genome.jp/kegg-bin/show_pathway?acyg00450/acyg:106047313%09red/acyg:106030864%09red
Riboflavin metabolism	KEGG PATHWAY	acyg00740	1	8	0.737399	0.981793	evm.model.chr1.2034	ENPP1	http://www.genome.jp/kegg-bin/show_pathway?acyg00740/acyg:106032499%09red
NOD-like receptor signaling pathway	KEGG PATHWAY	acyg04621	15	109	0.747642	0.981793	evm.model.chr22.330|evm.model.ctg11.5|evm.model.chr25.73|evm.model.chr16.496|evm.model.ctg1386.4|evm.model.chr30.71|evm.model.chr15.958|evm.model.chr2.963|evm.model.ctg2777.8|evm.model.chr18.272|evm.model.chr35.356|evm.model.chr11.789|evm.model.ctg1953.1|evm.model.chr23.312|evm.model.chr30.51	brcc3|rbck1|PRKCB|TRPM2|TXNIP|CASP1|MAVS|NFKBIA|STAT2|RHOA|JUND|Ripk2|TYK2|TXN|Ccl5	http://www.genome.jp/kegg-bin/show_pathway?acyg04621/acyg:106049070%09red/acyg:106041040%09red/acyg:106037747%09red/acyg:106043026%09red/acyg:106041090%09red/acyg:106042845%09red/acyg:106036708%09red/acyg:106049457%09red/acyg:106030539%09red/acyg:106049491%09red/acyg:106039286%09red/acyg:106039967%09red/acyg:106049782%09red/acyg:106032923%09red/acyg:106038777%09red
Wnt signaling pathway	KEGG PATHWAY	acyg04310	19	137	0.756138	0.981793	evm.model.chr5.1364|evm.model.chr9.1130|evm.model.chr34.215|evm.model.chr18.476|evm.model.chr25.557|evm.model.chr6.226|evm.model.ctg630.16|evm.model.chr28.451|evm.model.chr18.272|evm.model.chr3.920|evm.model.chr34.52|evm.model.chr7.845|evm.model.chr35.356|evm.model.chr5.13|evm.model.chr34.325|evm.model.chr36.250|evm.model.chr7.847|evm.model.chr31.99|evm.model.chr30.342	WNT9A|CTBP2|PRICKLE1|WNT5A|Crebbp|SFRP2|vangl2-a|Prkca|RHOA|WNT16|WNT2B|Wnt6|JUND|NFATC1|PPARD|SFRP1|wnt10a|Smad4|Serpinf1	http://www.genome.jp/kegg-bin/show_pathway?acyg04310/acyg:106046170%09red/acyg:106034675%09red/acyg:106038339%09red/acyg:106032362%09red/acyg:106041264%09red/acyg:106036786%09red/acyg:106037328%09red/acyg:106049491%09red/acyg:106047657%09red/acyg:106039312%09red/acyg:106044517%09red/acyg:106039313%09red/acyg:106038974%09red/acyg:106040536%09red/acyg:106033407%09red/acyg:106044371%09red/acyg:10604…
Nitrogen metabolism	KEGG PATHWAY	acyg00910	2	17	0.759731	0.981793	evm.model.chr29.168|evm.model.chr21.54	glul|CA7	http://www.genome.jp/kegg-bin/show_pathway?acyg00910/acyg:106047794%09red/acyg:106033244%09red
Mismatch repair	KEGG PATHWAY	acyg03430	2	17	0.759731	0.981793	evm.model.chr30.344|evm.model.chr27.99	RPA1|Rfc5	http://www.genome.jp/kegg-bin/show_pathway?acyg03430/acyg:106045521%09red/acyg:106041488%09red
RNA polymerase	KEGG PATHWAY	acyg03020	3	25	0.763136	0.981793	evm.model.chr15.1113|evm.model.chr10.150|evm.model.chr35.472	POLR1A|POLR1C|POLR2E	http://www.genome.jp/kegg-bin/show_pathway?acyg03020/acyg:106034092%09red/acyg:106029736%09red/acyg:106048192%09red
Autophagy - other	KEGG PATHWAY	acyg04136	3	25	0.763136	0.981793	evm.model.chr32.254|evm.model.chr22.82|evm.model.chr25.258	MTOR|IGBP1|WIPI2	http://www.genome.jp/kegg-bin/show_pathway?acyg04136/acyg:106043003%09red/acyg:106032174%09red/acyg:106040228%09red
Apelin signaling pathway	KEGG PATHWAY	acyg04371	15	111	0.769328	0.981793	evm.model.chr1.2035|evm.model.chr35.456|evm.model.chr10.1292|evm.model.chr31.23|evm.model.chr35.376|evm.model.chr10.1293|evm.model.chr32.254|evm.model.chr12.343|evm.model.chr14.119|evm.model.chr18.406|evm.model.ctg1974.2|evm.model.chr19.117|evm.model.ctg760.1|evm.model.chr28.266|evm.model.chr31.99	Ctgf|CAMK4|Jag1|mef2d|MEF2B|JAG1|MTOR|RPS6|PRKAB2|RAF1|MEF2C|Smad3|Aplnr|Sphk1|Smad4	http://www.genome.jp/kegg-bin/show_pathway?acyg04371/acyg:106041622%09red/acyg:106036457%09red/acyg:106048195%09red/acyg:106043666%09red/acyg:106040056%09red/acyg:106037328%09red/acyg:106047563%09red/acyg:106032415%09red/acyg:106034629%09red/acyg:106040228%09red/acyg:106044160%09red/acyg:106036608%09red/acyg:106049885%09red
Citrate cycle (TCA cycle)	KEGG PATHWAY	acyg00020	3	26	0.784054	0.981793	evm.model.ctg1154.20|evm.model.chr2.898|evm.model.chr32.403	SDHC|DLST|SDHB	http://www.genome.jp/kegg-bin/show_pathway?acyg00020/acyg:106029435%09red/acyg:106040166%09red/acyg:106038789%09red
Folate biosynthesis	KEGG PATHWAY	acyg00790	3	26	0.784054	0.981793	evm.model.chr31.399|evm.model.chr15.631|evm.model.chr2.170	Pts|Qdpr|GCH1	http://www.genome.jp/kegg-bin/show_pathway?acyg00790/acyg:106044061%09red/acyg:106039723%09red/acyg:106033425%09red
Ether lipid metabolism	KEGG PATHWAY	acyg00565	5	42	0.795896	0.981793	evm.model.ctg2663.28|evm.model.chr31.438|evm.model.chr9.507|evm.model.chr3.1906|evm.model.chr9.394	CIAO1|PAFAH1B2|Ugt8|Pla2g6|PLA2G12B	http://www.genome.jp/kegg-bin/show_pathway?acyg00565/acyg:106035895%09red/acyg:106030604%09red/acyg:106043791%09red/acyg:106039814%09red/acyg:106029878%09red
Toll-like receptor signaling pathway	KEGG PATHWAY	acyg04620	10	79	0.802117	0.981793	evm.model.chr30.294|evm.model.chr26.681|evm.model.chr30.50|evm.model.chr30.51|evm.model.chr2.963|evm.model.ctg2777.8|evm.model.chr35.351|evm.model.chr8.1233|evm.model.chr2.888|evm.model.chr35.356	CCL4|Cd40|CCL4|Ccl5|NFKBIA|STAT2|Pik3r1|TNFRSF11A|FOS|JUND	http://www.genome.jp/kegg-bin/show_pathway?acyg04620/acyg:106041040%09red/acyg:106038777%09red/acyg:106041042%09red/acyg:106041492%09red/acyg:106042106%09red/acyg:106047117%09red/acyg:106038794%09red/acyg:106039967%09red/acyg:106032923%09red
Synthesis and degradation of ketone bodies	KEGG PATHWAY	acyg00072	1	10	0.804931	0.981793	evm.model.chr33.40	HMGCL	http://www.genome.jp/kegg-bin/show_pathway?acyg00072/acyg:106038090%09red
Arachidonic acid metabolism	KEGG PATHWAY	acyg00590	5	43	0.810952	0.981793	evm.model.chr29.63|evm.model.chr29.287|evm.model.chr3.1906|evm.model.chr9.394|evm.model.ctg1893.1	-|PTGES2|Pla2g6|PLA2G12B|EPHX2	http://www.genome.jp/kegg-bin/show_pathway?acyg00590/acyg:106037158%09red/acyg:106035895%09red/acyg:106030604%09red/acyg:106047315%09red/acyg:106049519%09red
Influenza A	KEGG PATHWAY	acyg05164	16	123	0.817726	0.981793	evm.model.chr18.406|evm.model.chr31.424|evm.model.chr5.404|evm.model.chr30.71|evm.model.chr35.422|evm.model.chr15.958|evm.model.chr2.963|evm.model.ctg2777.8|evm.model.chr19.147|evm.model.chr25.557|evm.model.chr35.351|evm.model.chr28.451|evm.model.chr30.51|evm.model.chr19.551|evm.model.ctg1953.1|evm.model.chr31.43	RAF1|TMPRSS4|CYC|CASP1|JAK3|MAVS|NFKBIA|STAT2|RAB11A|Crebbp|Pik3r1|Prkca|Ccl5|PML|TYK2|ADAR	http://www.genome.jp/kegg-bin/show_pathway?acyg05164/acyg:106043653%09red/acyg:106034675%09red/acyg:106039967%09red/acyg:106041040%09red/acyg:106048529%09red/acyg:106041090%09red/acyg:106040056%09red/acyg:106030222%09red/acyg:106036708%09red/acyg:106042106%09red/acyg:106046386%09red/acyg:106033407%09red/acyg:106044181%09red/acyg:106049782%09red/acyg:106039728%09red/acyg:106038777%09red
Basal transcription factors	KEGG PATHWAY	acyg03022	4	37	0.836432	0.981793	evm.model.chr1.2563|evm.model.chr30.255|evm.model.chr9.848|evm.model.chr7.790	TBP|TAF15|TAF5|ERCC3	http://www.genome.jp/kegg-bin/show_pathway?acyg03022/acyg:106044573%09red/acyg:106041474%09red/acyg:106031841%09red/acyg:106045911%09red
Progesterone-mediated oocyte maturation	KEGG PATHWAY	acyg04914	9	75	0.837008	0.981793	evm.model.chr18.406|evm.model.chr9.258|evm.model.chr29.153|evm.model.chr10.886|evm.model.chr35.351|evm.model.chr32.272|evm.model.chr19.208|evm.model.chr25.49|evm.model.chr25.296	RAF1|CDK1|Anapc2|ANAPC1|Pik3r1|MAD2L2|IGF1R|PLK1|MAD1L1	http://www.genome.jp/kegg-bin/show_pathway?acyg04914/acyg:106040234%09red/acyg:106046017%09red/acyg:106040056%09red/acyg:106031512%09red/acyg:106042106%09red/acyg:106042284%09red/acyg:106033542%09red/acyg:106037046%09red/acyg:106036418%09red
Ribosome	KEGG PATHWAY	acyg03010	12	97	0.838693	0.981793	evm.model.chr2.1031|evm.model.chr3.1872|evm.model.chr19.280|evm.model.chr29.570|evm.model.chr16.339|evm.model.chr12.343|evm.model.chr25.117|evm.model.chr6.631|evm.model.chr3.1344|evm.model.chr37.399|evm.model.chr7.800|evm.model.chr12.1018	TNNT3|RPL3|MRPS11|RPL35|RPL35A|RPS6|RPL3L|MRPL1|Rps16|Rpl23|RPL37A|Rpl37	http://www.genome.jp/kegg-bin/show_pathway?acyg03010/acyg:106032141%09red/acyg:106042631%09red/acyg:106045908%09red/acyg:106036414%09red/acyg:106035914%09red/acyg:106040668%09red/acyg:106049332%09red/acyg:106044811%09red/acyg:106044160%09red/acyg:106036294%09red/acyg:106048472%09red/acyg:106046444%09red
Calcium signaling pathway	KEGG PATHWAY	acyg04020	23	176	0.848763	0.981793	evm.model.ctg1453.4|evm.model.chr35.146|evm.model.chr34.299|evm.model.chr28.451|evm.model.chr34.95|evm.model.chr26.165|evm.model.chr38.74|evm.model.chr28.266|evm.model.ctg1260.5|evm.model.chr30.301|evm.model.chr35.456|evm.model.chr22.615|evm.model.chr34.129|evm.model.chr9.344|evm.model.chr8.390|evm.model.chr13.902|evm.model.chr27.47|evm.model.chr18.6|evm.model.chr34.187|evm.model.chr20.471|evm.mo…	CASQ1|TBXA2R|CACNA1S|Prkca|CAMK1G|gnas|Pde1b|Sphk1|Erbb2|PHKG1|CAMK4|EDNRB|AVPR1B|TACR2|Gnal|STIM1|P2RX2|Camk1|ATP2B1|Pde1c|PTK2B|CACNA1E|PHKA1	http://www.genome.jp/kegg-bin/show_pathway?acyg04020/acyg:106049532%09red/acyg:106048195%09red/acyg:106030890%09red/acyg:106046417%09red/acyg:106047467%09red/acyg:106048574%09red/acyg:106045499%09red/acyg:106047781%09red/acyg:106049520%09red/acyg:106034675%09red/acyg:106046193%09red/acyg:106045658%09red/acyg:106034938%09red/acyg:106041427%09red/acyg:106037502%09red/acyg:106042176%09red/acyg:10604…
SNARE interactions in vesicular transport	KEGG PATHWAY	acyg04130	3	30	0.852923	0.981793	evm.model.chr30.430|evm.model.ctg2437.2|evm.model.ctg2392.1	GOSR1|Ykt6|VTI1B	http://www.genome.jp/kegg-bin/show_pathway?acyg04130/acyg:106045819%09red/acyg:106047491%09red/acyg:106031675%09red
Glycerophospholipid metabolism	KEGG PATHWAY	acyg00564	11	93	0.866539	0.981793	evm.model.chr10.684|evm.model.chr28.389|evm.model.chr7.1099|evm.model.chr16.632|evm.model.chr33.42|evm.model.ctg1252.1|evm.model.chr9.394|evm.model.chr11.716|evm.model.chr22.659|evm.model.chr26.517|evm.model.chr3.1906	LCLAT1|DGKE|GPD2|DGKD|LYPLA2|CHKB|PLA2G12B|PTDSS1|DGKD|Lpin3|Pla2g6	http://www.genome.jp/kegg-bin/show_pathway?acyg00564/acyg:106043477%09red/acyg:106038430%09red/acyg:106043902%09red/acyg:106034682%09red/acyg:106035288%09red/acyg:106035053%09red/acyg:106038812%09red/acyg:106030604%09red/acyg:106031604%09red/acyg:106040273%09red/acyg:106035895%09red
Glycosphingolipid biosynthesis - globo and isoglobo series	KEGG PATHWAY	acyg00603	1	13	0.875122	0.981793	evm.model.chr3.1383	NAGA	http://www.genome.jp/kegg-bin/show_pathway?acyg00603/acyg:106045224%09red
2-Oxocarboxylic acid metabolism	KEGG PATHWAY	acyg01210	1	13	0.875122	0.981793	evm.model.chr18.143	ACY1	http://www.genome.jp/kegg-bin/show_pathway?acyg01210/acyg:106042853%09red
VEGF signaling pathway	KEGG PATHWAY	acyg04370	6	57	0.883532	0.981793	evm.model.chr18.406|evm.model.chr34.121|evm.model.chr35.351|evm.model.chr28.451|evm.model.chr35.500|evm.model.chr28.266	RAF1|Mapkapk2|Pik3r1|Prkca|Shc2|Sphk1	http://www.genome.jp/kegg-bin/show_pathway?acyg04370/acyg:106034675%09red/acyg:106040056%09red/acyg:106049094%09red/acyg:106041349%09red/acyg:106042106%09red/acyg:106034629%09red
Glycosylphosphatidylinositol (GPI)-anchor biosynthesis	KEGG PATHWAY	acyg00563	2	24	0.891636	0.981793	evm.model.chr30.363|evm.model.chr25.666	Pigs|Pigq	http://www.genome.jp/kegg-bin/show_pathway?acyg00563/acyg:106049171%09red/acyg:106033555%09red
Phototransduction	KEGG PATHWAY	acyg04744	2	24	0.891636	0.981793	evm.model.ctg1229.2|evm.model.ctg2366.4	Gucy2e|-	http://www.genome.jp/kegg-bin/show_pathway?acyg04744/acyg:106046188%09red/acyg:106042382%09red
Glycosphingolipid biosynthesis - ganglio series	KEGG PATHWAY	acyg00604	1	14	0.892377	0.981793	evm.model.chr29.266	ST6GALNAC4	http://www.genome.jp/kegg-bin/show_pathway?acyg00604/acyg:106047277%09red
Ascorbate and aldarate metabolism	KEGG PATHWAY	acyg00053	1	14	0.892377	0.981793	evm.model.chr14.42	ALDH9A1	http://www.genome.jp/kegg-bin/show_pathway?acyg00053/acyg:106047784%09red
Glycosphingolipid biosynthesis - lacto and neolacto series	KEGG PATHWAY	acyg00601	2	25	0.903719	0.981793	evm.model.chr29.229|evm.model.chr14.852	ST3GAL4|B4GALT2	http://www.genome.jp/kegg-bin/show_pathway?acyg00601/acyg:106037145%09red/acyg:106049039%09red
N-Glycan biosynthesis	KEGG PATHWAY	acyg00510	4	44	0.913361	0.981793	evm.model.chr19.21|evm.model.chr16.289|evm.model.chr8.763|evm.model.chr14.852	V-FPS|ALG3|ALG2|B4GALT2	http://www.genome.jp/kegg-bin/show_pathway?acyg00510/acyg:106035960%09red/acyg:106049039%09red/acyg:106032204%09red/acyg:106048641%09red
Porphyrin and chlorophyll metabolism	KEGG PATHWAY	acyg00860	2	26	0.914533	0.981793	evm.model.chr29.127|evm.model.chr9.744	ALAD|Cox15	http://www.genome.jp/kegg-bin/show_pathway?acyg00860/acyg:106037052%09red/acyg:106044041%09red
Apoptosis	KEGG PATHWAY	acyg04210	14	123	0.915668	0.981793	evm.model.ctg2199.9|evm.model.chr35.351|evm.model.chr5.404|evm.model.ctg1371.12|evm.model.ctg1371.13|evm.model.chr2.963|evm.model.chr35.424|evm.model.ctg2506.1|evm.model.chr25.45|evm.model.chr18.406|evm.model.chr2.888|evm.model.chr35.356|evm.model.chr14.1237|evm.model.ctg2261.4	MAP3K6|Pik3r1|CYC|Tuba1a|Tuba1c|NFKBIA|GADD45B|Tuba1a|Ern1|RAF1|FOS|JUND|GADD45A|Tuba1c	http://www.genome.jp/kegg-bin/show_pathway?acyg04210/acyg:106038777%09red/acyg:106032515%09red/acyg:106046018%09red/acyg:106042106%09red/acyg:106030222%09red/acyg:106048205%09red/acyg:106047686%09red/acyg:106038794%09red/acyg:106045084%09red/acyg:106040056%09red/acyg:106032923%09red
Terpenoid backbone biosynthesis	KEGG PATHWAY	acyg00900	1	17	0.931113	0.981793	evm.model.chr27.415	MVK	http://www.genome.jp/kegg-bin/show_pathway?acyg00900/acyg:106031079%09red
Glycosaminoglycan degradation	KEGG PATHWAY	acyg00531	1	18	0.940635	0.981793	evm.model.chr3.1175	GNS	http://www.genome.jp/kegg-bin/show_pathway?acyg00531/acyg:106047200%09red
Adrenergic signaling in cardiomyocytes	KEGG PATHWAY	acyg04261	13	122	0.943927	0.981793	evm.model.chr26.430|evm.model.chr18.185|evm.model.chr2.341|evm.model.chr5.358|evm.model.chr34.187|evm.model.chr2.1327|evm.model.chr34.299|evm.model.chr28.451|evm.model.chr18.192|evm.model.chr28.446|evm.model.chr2.1125|evm.model.chr26.165|evm.model.chr22.395	MYH7|CACNA2D2|PPP2R5E|CREB5|ATP2B1|CREB3L1|CACNA1S|Prkca|NPRL2|CACNG1|Ppp1ca|gnas|ATP1B4	http://www.genome.jp/kegg-bin/show_pathway?acyg04261/acyg:106034675%09red/acyg:106042176%09red/acyg:106031410%09red/acyg:106045871%09red/acyg:106046137%09red/acyg:106038542%09red/acyg:106043464%09red/acyg:106035544%09red/acyg:106042802%09red/acyg:106034657%09red/acyg:106037192%09red/acyg:106047747%09red/acyg:106030241%09red
RIG-I-like receptor signaling pathway	KEGG PATHWAY	acyg04622	4	49	0.94658	0.981793	evm.model.chr15.958|evm.model.chr2.963|evm.model.ctg2848.8|evm.model.chr34.16	MAVS|NFKBIA|CYLD|SIKE1	http://www.genome.jp/kegg-bin/show_pathway?acyg04622/acyg:106041268%09red/acyg:106036708%09red/acyg:106042201%09red/acyg:106038777%09red
Neuroactive ligand-receptor interaction	KEGG PATHWAY	acyg04080	40	321	0.948433	0.981793	evm.model.ctg2252.8|evm.model.chr25.582|evm.model.chr4.38|evm.model.chr35.146|evm.model.chr10.900|evm.model.chr22.63|evm.model.chr31.42|evm.model.ctg2642.1|evm.model.chr2.796|evm.model.chr28.534|evm.model.chr34.238|evm.model.chr4.167|evm.model.chr33.374|evm.model.chr1.102|evm.model.ctg760.1|evm.model.chr2.1323|evm.model.ctg500.5|evm.model.chr6.244|evm.model.chr22.615|evm.model.chr34.129|evm.model…	S1PR2|Gcgr|GPR156|TBXA2R|Sstr4|P2RY10|CHRNB2|CRLF1|TSHR|Gcgr|ADORA1|Drd3|EDN2|pomc-a|Aplnr|CHRM4|-|NPY2R|EDNRB|AVPR1B|LPAR2|GH|HTR1A|DRD2|CHRNA10|-|HTR1B|-|TACR2|NTS|Rln3|SSTR1|GABRB1|GABRP|NPBWR2|Oprl1|P2RX2|GRM4|-|EDN3	http://www.genome.jp/kegg-bin/show_pathway?acyg04080/acyg:106044543%09red/acyg:106043487%09red/acyg:106030890%09red/acyg:106040780%09red/acyg:106040824%09red/acyg:106033772%09red/acyg:106043606%09red/acyg:106049436%09red/acyg:106049475%09red/acyg:106040828%09red/acyg:106042993%09red/acyg:106042305%09red/acyg:106048650%09red/acyg:106047519%09red/acyg:106038880%09red/acyg:106047467%09red/acyg:10604…
Ribosome biogenesis in eukaryotes	KEGG PATHWAY	acyg03008	5	61	0.960093	0.981793	evm.model.chr12.1334|evm.model.chr21.726|evm.model.chr3.1372|evm.model.chr12.1305|evm.model.chr15.481	nol6|NOB1|snu13|RPP25L|Spata5	http://www.genome.jp/kegg-bin/show_pathway?acyg03008/acyg:106045182%09red/acyg:106045249%09red/acyg:106042427%09red/acyg:106046601%09red/acyg:106045164%09red
Pentose and glucuronate interconversions	KEGG PATHWAY	acyg00040	1	21	0.962008	0.981793	evm.model.chr7.169	RPE	http://www.genome.jp/kegg-bin/show_pathway?acyg00040/acyg:106034462%09red
Autophagy - animal	KEGG PATHWAY	acyg04140	11	112	0.962134	0.981793	evm.model.chr35.351|evm.model.chr25.258|evm.model.chr18.406|evm.model.chr27.208|evm.model.chr32.254|evm.model.chr22.82|evm.model.chr25.45|evm.model.chr19.208|evm.model.chr2.190|evm.model.chr25.73|evm.model.chr16.345	Pik3r1|WIPI2|RAF1|ULK1|MTOR|IGBP1|Ern1|IGF1R|ATG14|PRKCB|RUBCN	http://www.genome.jp/kegg-bin/show_pathway?acyg04140/acyg:106043003%09red/acyg:106046018%09red/acyg:106042845%09red/acyg:106032174%09red/acyg:106044815%09red/acyg:106042106%09red/acyg:106031210%09red/acyg:106040228%09red/acyg:106044051%09red/acyg:106040056%09red/acyg:106036418%09red
Oocyte meiosis	KEGG PATHWAY	acyg04114	9	96	0.962906	0.981793	evm.model.chr2.341|evm.model.chr29.153|evm.model.chr10.886|evm.model.chr9.258|evm.model.chr32.272|evm.model.chr19.208|evm.model.chr2.1125|evm.model.chr25.49|evm.model.chr25.296	PPP2R5E|Anapc2|ANAPC1|CDK1|MAD2L2|IGF1R|Ppp1ca|PLK1|MAD1L1	http://www.genome.jp/kegg-bin/show_pathway?acyg04114/acyg:106031410%09red/acyg:106046017%09red/acyg:106031512%09red/acyg:106042284%09red/acyg:106033542%09red/acyg:106040234%09red/acyg:106037046%09red/acyg:106037192%09red/acyg:106036418%09red
Ferroptosis	KEGG PATHWAY	acyg04216	2	33	0.963682	0.981793	evm.model.chr38.75|evm.model.chr7.833	Slc11a2|SLC11A1	http://www.genome.jp/kegg-bin/show_pathway?acyg04216/acyg:106048713%09red
RNA transport	KEGG PATHWAY	acyg03013	13	129	0.964821	0.981793	evm.model.chr11.1274|evm.model.chr3.2111|evm.model.ctg2252.6|evm.model.chr9.377|evm.model.chr24.514|evm.model.chr36.219|evm.model.chr2.928|evm.model.chr16.282|evm.model.chr12.1305|evm.model.chr9.213|evm.model.chr3.1967|evm.model.chr16.967|evm.model.chr26.67	TGS1|NUP37|Eif3g|Eif4ebp2|Cyfip2|EIF4EBP1|PNN|EIF4G1|RPP25L|EIF3F|EIF3D|NCBP2|EEF1A	http://www.genome.jp/kegg-bin/show_pathway?acyg03013/acyg:106045164%09red/acyg:106032897%09red/acyg:106035773%09red/acyg:106044378%09red/acyg:106035939%09red/acyg:106032164%09red/acyg:106038780%09red/acyg:106039055%09red/acyg:106036166%09red/acyg:106030364%09red/acyg:106032858%09red/acyg:106049784%09red
Spliceosome	KEGG PATHWAY	acyg03040	9	97	0.965691	0.981793	evm.model.chr26.669|evm.model.chr16.967|evm.model.chr35.316|evm.model.chr34.23|evm.model.chr3.310|evm.model.chr3.1372|evm.model.ctg2663.16|evm.model.chr21.705|evm.model.chr37.284	SNRPB|NCBP2|Cherp|Bcas2|PRPF18|snu13|USP39|DHX38|DHX8	http://www.genome.jp/kegg-bin/show_pathway?acyg03040/acyg:106041269%09red/acyg:106045249%09red/acyg:106048903%09red/acyg:106046196%09red/acyg:106047179%09red/acyg:106036166%09red/acyg:106048801%09red/acyg:106046627%09red/acyg:106044939%09red
Protein export	KEGG PATHWAY	acyg03060	1	22	0.967261	0.981793	evm.model.chr10.457	Srp9	http://www.genome.jp/kegg-bin/show_pathway?acyg03060/acyg:106031619%09red
Proteasome	KEGG PATHWAY	acyg03050	2	34	0.967947	0.981793	evm.model.chr16.284|evm.model.chr33.138	PSMD2|PSMB2	http://www.genome.jp/kegg-bin/show_pathway?acyg03050/acyg:106032165%09red/acyg:106038048%09red
Phosphatidylinositol signaling system	KEGG PATHWAY	acyg04070	8	90	0.969286	0.981793	evm.model.chr6.121|evm.model.chr28.389|evm.model.chr16.632|evm.model.chr22.659|evm.model.chr18.105|evm.model.chr35.351|evm.model.chr28.451|evm.model.chr22.78	INPP4B|DGKE|DGKD|DGKD|IP6K2|Pik3r1|Prkca|inppl1a	http://www.genome.jp/kegg-bin/show_pathway?acyg04070/acyg:106034675%09red/acyg:106042953%09red/acyg:106034682%09red/acyg:106035053%09red/acyg:106046672%09red/acyg:106042106%09red/acyg:106040273%09red/acyg:106038069%09red
Protein processing in endoplasmic reticulum	KEGG PATHWAY	acyg04141	12	143	0.993365	0.994233	evm.model.ctg2199.9|evm.model.chr30.181|evm.model.chr32.271|evm.model.chr25.45|evm.model.chr9.583|evm.model.chr12.1333|evm.model.chr16.65|evm.model.chr11.410|evm.model.chr10.1066|evm.model.chr21.445|evm.model.chr13.936|evm.model.ctg2235.3	MAP3K6|Ube2g1|FBXO6|Ern1|SEC31B|UBE2R2|SSR3|DERL1|Rrbp1|DNAJA2|OR52B2|PREB	http://www.genome.jp/kegg-bin/show_pathway?acyg04141/acyg:106043532%09red/acyg:106039618%09red/acyg:106038482%09red/acyg:106032515%09red/acyg:106046018%09red/acyg:106040232%09red/acyg:106044751%09red/acyg:106041415%09red/acyg:106049816%09red/acyg:106048586%09red/acyg:106049898%09red
Inositol phosphate metabolism	KEGG PATHWAY	acyg00562	4	70	0.994233	0.994233	evm.model.chr6.121|evm.model.chr4.262|evm.model.chr22.78|evm.model.chr32.58	INPP4B|TPI1|inppl1a|iolG	http://www.genome.jp/kegg-bin/show_pathway?acyg00562/acyg:106046672%09red/acyg:106047244%09red/acyg:106047827%09red/acyg:106042953%09red
